# Supplementary material for: A reference genome of the Chinese hamster based on a hybrid assembly strategy
Source: Biotechnol Bioeng. 2018 May 29;115(8):2087–100. doi: 10.1002/bit.26722 (PMC6045439; doi:10.1002/bit.26722)
Supplement: Supplementary file 1 — Supporting information [file BIT-115-2087-s001.xls]

## Sheet: Sheet1
	CSA	RefSeq	Illumina	PacBio	PICR	PIRC	IPCR	IPRC		Unit	Description
1: CONTIG/SCAFFOLD NUMBERS
-# contigs	319409	218862	127687	110957	5066	5075	74845	74840		#	Number of contigs
-% gap nt	10.4465	2.49226	2.66435	0	0.121174	0.121304	1.13174	1.12909		%	Percentage of ‘N’ in the scaffolds
-# gaps	290660	166152	110314	1	3237	3250	72528	72536		#	Number of ‘N’-stretches in the scaffolds
+L50 contig	11892	27129	35636	995273	1894627	1954687	56166	56058		bp	N50 length of the contigs
+L50 scaffold	1236516	1558295	5951711	995273	20188717	19582713	21744884	21262794		bp	N50 length of the scaffolds
+L90 contig	2811	7091	9459	12762	349951	354712	16356	16347		bp	N90 length of the contigs
+L90 scaffold	180686	395288	1003287	12762	4400567	4422379	3545615	3650273		bp	N90 length of the scaffolds
+longest contig	166487	219443	353448	16079867	9313581	11070296	625642	625658		bp	Length of the longest contig
+longest scaffold	14658418	8324132	25843536	16079867	80584097	80583080	66348894	66348834		bp	Length of the longest scaffold
-mean gap length	838.415	354.016	576.724	1	886.79	884.45	368.538	367.477		bp	Mean length of ‘N’-stretches
-N50 contig	50682	25879	19661	655	337	342	12629	12658		#	N50 number of contigs (minimal number of contigs needed to cover 50% of the complete assembly
-N50 scaffold	501	450	128	655	32	33	33	34		#	N50 number of scaffolds
-N90 contig	186854	87321	67035	54054	1392	1382	41845	41904		#	N90 number of contigs
-N90 scaffold	2251	1558	468	54054	121	122	122	122		#	N90 number of scaffolds
-# scaffolds	28749	52710	17373	110956	1829	1825	2317	2304		#	Number of scaffolds
2: SEQUENCE CONTENT
-missed csa sequences	0	23834302	76106445	14626610	14049430	14162179	75178026	75649795		bp	Number of bases from the csa assembly, that are missing in the assembly
-missed illumina sequences	268732290	126749804	0	100687512	98818434	99175391	24496983	25675236		bp	Number of bases from the illumina assembly, that are missing in the assembly
-missed ipcr sequences	246548148	97471031	18698145	73115261	70198413	70625558	0	1400193		bp	Number of bases from the ipcr assembly, that are missing in the assembly
-missed iprc sequences	246036505	96271042	18729791	71995615	69173772	69580123	286462	0		bp	Number of bases from the iprc assembly, that are missing in the assembly
-missed pacbio sequences	1236695421	362430117	648565534	0	144958475	208684897	437863774	434222370		bp	Number of bases from the pacbio assembly, that are missing in the assembly
-missed picr sequences	212194900	29862496	92987072	3340654	0	558296	72566921	72671239		bp	Number of bases from the picr assembly, that are missing in the assembly
-missed pirc sequences	200553311	29694831	93346045	3031417	389096	0	72798103	72876896		bp	Number of bases from the pirc assembly, that are missing in the assembly
-missed refseq sequences	185820708	0	93934231	3213128	9835949	9631858	79965328	79926222		bp	Number of bases from the refseq assembly, that are missing in the assembly
-missed TOTAL sequences	2596581283	766313623	1042367263	270010197	407423569	472418302	763155597	762421951		bp	Sum of all bases from the assemblies, that are missing in the assembly (homologuous regions missing in more than one assembly are counted multiple times)
3: FEATURE CONTENT
-Chimeric Mouse CDS	688	574	379	330	195	218	243	241		#	Number of chimeric mouse CDS, as reported by GMAP
+Complete CEGMA	206	222	225	230	227	228	223	222		#	Number of complete CEGMA genes (CEGMA)
+Complete eukaryota	193	189	184	193	206	205	191	192		#	Number of complete eukaryotic genes (BUSCO)
+Complete metazoa	585	621	591	620	640	644	610	615		#	Number of complete metazoan genes (BUSCO)
+Complete Mouse CDS	14116	14045	15722	17001	17201	17210	16361	16351		#	Number of complete mouse CDS (GMAP, coverage >= 95% and Identity >= 75%)
+Complete vertebrata	1302	1311	1332	1396	1407	1414	1353	1346		#	Number of complete vertebrata genes (BUSCO)
-Duplicated eukaryota	16	20	24	24	21	20	23	23		#	Number of duplicated eukaryotic genes (BUSCO)
-Duplicated metazoa	25	21	30	34	29	29	27	27		#	Number of duplicated metazoan genes (BUSCO)
-Duplicated vertebrata	20	17	22	38	23	23	22	22		#	Number of duplicated vertebrata genes (BUSCO)
-Duplication CEGMA	1.96	1.91	1.99	2.03	1.99	1.98	1.93	1.93		#	CEGMA duplication ratio
-GMAP Indels	16.0401	15.9282	12.1617	10.7894	10.8554	10.8622	11.8168	11.8448		#	Mean number of indels reported by GMAP (only computed on “complete” genes)
-Missing CEGMA	20	15	16	14	15	15	18	18		#	Number of missing CEGMA genes (CEGMA)
-Missing eukaryota	189	184	195	188	177	178	187	187		#	Number of missing eukaryotic genes (BUSCO)
-Missing metazoa	183	164	185	157	148	146	175	171		#	Number of missing metazoan genes (BUSCO)
-Missing Mouse CDS	2772	2315	2408	1932	1822	1827	2173	2185		#	Number of missing mouse CDS (GMAP, coverage <= 25% OR Identity <= 75%)
-Missing vertebrata	1140	1162	1225	1126	1128	1113	1187	1193		#	Number of missing vertebrata genes (BUSCO)
4: CHR. SORTED READ COVERAGE
-AMB	0.004817	0.005769	0.00474	0.004983	0.005496	0.005519	0.005123	0.005176		%	Percentage of ambiguous coverage regions (the second highest chromosome coverage is at least 90% of the highest chromosome coverage)
-AMB 1M	0.005798	0.005266	0.004764	0.004435	0.005281	0.005298	0.005104	0.005147		%	Percentage of ambiguous coverage regions (only computed on scaffolds >= 1Mb)
-ERR	0.002233	0.010992	0.011515	0.007786	0.00714	0.007181	0.03751	0.037492		%	Percentage of error regions (exactly one chr. coverage >= 0.25 and < 2, but the chromosome differs from the assigned chromosome of the scaffold)
-ERR 1M	0.002203	0.013447	0.01228	0.001441	0.006693	0.006695	0.03886	0.038834		%	Percentage of error regions (only computed on scaffolds >= 1Mb)
-HC	0.011772	0.022218	0.018007	0.004506	0.020354	0.02041	0.018722	0.018768		%	Percentage of high coverage regions (highest chromosome coverage is > 2)
-HC 1M	0.002782	0.002614	0.002866	0.00088	0.002976	0.002916	0.003664	0.00364		%	Percentage of high coverage regions (only computed on scaffolds >= 1Mb)
-LC	0.072289	0.034537	0.054264	0.202629	0.003623	0.003654	0.041527	0.041406		%	Percentage of low coverage regions (highest chromosome coverage is < 0.25)
-LC 1M	0.049534	0.030352	0.048292	0.007738	0.002868	0.002888	0.039998	0.039967		%	Percentage of low coverage regions (only computed on scaffolds >= 1Mb)
+OK	0.908889	0.926485	0.911474	0.780095	0.963388	0.963236	0.897117	0.897158		%	Percentage of regions with correct coverage (highest chr. coverage >= 0.25 and < 2)
+OK 1M	0.939683	0.94832	0.931798	0.985506	0.982183	0.982202	0.912374	0.912412		%	Percentage of regions with correct coverage (only computed on scaffolds >= 1Mb)
+TOTAL 1M	1361777	1633249	2149501	1898261	2266484	2265755	2249548	2249600		kb	Total size of OK regions
5: REMAP STATISTICS
+180a	87.37	96.95	92.57	99.65	98.55	98.66	94.67	94.66		%	Percentage of reads that could be mapped back to the assembly (whole genome paired-end library)
+180b	87.29	96.91	92.55	99.64	98.55	98.65	94.65	94.65		%	Percentage of reads that could be mapped back to the assembly (whole genome paired-end library)
+180c	87.35	96.95	92.57	99.65	98.56	98.66	94.67	94.66		%	Percentage of reads that could be mapped back to the assembly (whole genome paired-end library)
+180d	87.33	96.92	92.54	99.64	98.54	98.65	94.65	94.64		%	Percentage of reads that could be mapped back to the assembly (whole genome paired-end library)
+180e	87.27	96.87	92.51	99.63	98.53	98.63	94.63	94.62		%	Percentage of reads that could be mapped back to the assembly (whole genome paired-end library)
+chr1a	77	84.2	81.7	87.45	86.17	86.21	82.84	82.85		%	Percentage of reads that could be mapped back to the assembly (chromosome 1 paired-end library)
+chr1b	73.88	81.14	78.71	84.71	83.25	83.28	79.85	79.86		%	Percentage of reads that could be mapped back to the assembly (chromosome 2 paired-end library)
+chr1c	73.93	81.17	78.74	84.74	83.28	83.31	79.88	79.9		%	Percentage of reads that could be mapped back to the assembly (chromosome 3 paired-end library)
+chr2a	83.25	88.01	85.36	90.63	89.86	89.91	86.39	86.38		%	Percentage of reads that could be mapped back to the assembly (whole genome paired-end library)
+chr2b	82.08	86.94	84.3	89.78	88.93	88.97	85.34	85.33		%	Percentage of reads that could be mapped back to the assembly (chromosome 4 paired-end library)
+chr2c	82.2	87.06	84.42	89.9	89.05	89.09	85.46	85.45		%	Percentage of reads that could be mapped back to the assembly (chromosome 5 paired-end library)
+chr3a	79.54	88.25	86.09	91.83	90.79	90.85	87.14	87.12		%	Percentage of reads that could be mapped back to the assembly (chromosome 6 paired-end library)
+chr3b	77.33	86.08	83.97	90.06	88.75	88.8	84.97	84.95		%	Percentage of reads that could be mapped back to the assembly (chromosome 7 paired-end library)
+chr4a	76.79	88.06	84.68	91.85	90.6	90.68	86.19	86.17		%	Percentage of reads that could be mapped back to the assembly (chromosome 8 paired-end library)
+chr5a	73.5	75.63	79.87	79.41	80.12	79.95	79.57	79.44		%	Percentage of reads that could be mapped back to the assembly (chromosome 9/10 paired-end library)
+chr6a	82.09	87.74	85.79	91.24	90.46	90.49	87.55	87.49		%	Percentage of reads that could be mapped back to the assembly (whole genome paired-end library)
+chr7a	82.82	91.17	86.56	94.76	93.23	93.4	88.94	88.86		%	Percentage of reads that could be mapped back to the assembly (whole genome paired-end library)
+chr8a	71.53	78.36	75.75	82.14	80.75	80.86	77.3	77.33		%	Percentage of reads that could be mapped back to the assembly (whole genome paired-end library)
+chr9a	68.1	88.04	76.36	95.63	92.05	92.35	85.68	85.6		%	Percentage of reads that could be mapped back to the assembly (whole genome paired-end library)
+chr9b	66.73	86.89	75.03	94.92	91.03	91.34	84.43	84.35		%	Percentage of reads that could be mapped back to the assembly (whole genome paired-end library)
+chrxa	66.18	82.23	80.75	88.7	85.91	85.91	82.22	82.24		%	Percentage of reads that could be mapped back to the assembly (chromosome X paired-end library)
6: CE-STATISTICS
-L FCD	6672442	14407590	12028606	52027830	8024886	10430550	15095594	15031224		bp	Total size of “ungapped” FCD error regions
-L FCD_gap	133353028	44292028	53566862	0	1799565	2150479	41673655	41472471		bp	Total size of “gapped” FCD error regions (gap sizes INCLUDED)
-L Frag_cov	19846	597397	4921791	3360681	226397	221456	4815415	4826512		bp	Total size of “ungapped” fragment coverage error regions
-L Frag_cov_gap	2034171	1094849	54779391	0	267547	272560	54299111	54176361		bp	Total size of “gapped” fragment coverage error regions (gap sizes INCLUDED)
-N FCD	1916	2921	2294	10616	1613	2151	2764	2757		#	Number of “ungapped” FCD error regions
-N FCD_gap	24994	7224	7013	0	227	269	4597	4572		#	Number of “gapped” FCD error regions
-N Frag_cov	84	219	1061	4356	207	199	1039	1043		#	Number of “ungapped” fragment coverage error regions
-N Frag_cov_gap	791	139	2980	0	102	135	2972	2974		#	Number of “gapped” fragment coverage error regions
										# = value is a number
Metric name starting with “+”:	largest value is the best									% = Percentage value
Metric name starting with “-”:	lowest value is the best									bp = value is in basepairs
										kb = value Is in kilobasepairs
