# Supplementary material for: A reference genome of the Chinese hamster based on a hybrid assembly strategy
Source: Biotechnol Bioeng. 2018 May 29;115(8):2087–100. doi: 10.1002/bit.26722 (PMC6045439; doi:10.1002/bit.26722)
Supplement: Supplementary file 2 — Supporting information [file BIT-115-2087-s002.xlsx]

## Sheet: Table of Contents
	Sheet Name	Description
1	Final Gene List - Mus musculs	List of genes used for the analysis
2	Gene List Composition	Source lists used to prepare the Final Gene List
3	C_griseus_v1.0 (TSS-TES)	Genes with identified start and stop positions (TSS-TES) on the same scaffold, with coordinates and scaffold information (C_griseus_v1.0)
4	Cgr1.0 (TSS-TES)	Genes with identified start and stop positions (TSS-TES) on the same scaffold, with coordinates and scaffold information (Cgr1.0)
5	PICR (TSS-TES)	Genes with identified start and stop positions (TSS-TES) on the same scaffold, with coordinates and scaffold information (PICR)
6	C_griseus_v1.0 (TlSS-TlES)	Genes with identified start and stop positions (TlSS-TlES) on the same scaffold, with coordinates and scaffold information (C_griseus_v1.0)
7	Cgr1.0 (TlSS-TlES)	Genes with identified start and stop positions (TlSS-TlES) on the same scaffold, with coordinates and scaffold information (Cgr1.0)
8	PICR (TlSS-TlES)	Genes with identified start and stop positions (TlSS-TlES) on the same scaffold, with coordinates and scaffold information (PICR)
9	PICR (extended) Identified	Extended PICR coordinates for genes with identified start and stop positions (TlSS-TlES) on the same scaffold, whether identified complete or not on same scaffold

## Sheet: 1.Final Gene List-Mus musculus
chr	start	stop	Gene
NC_000074.6	60505868	60545677	AADAT
NC_000083.6	45506807	45520843	AARS2
NC_000072.6	23072173	23132986	AASS
NC_000082.6	8513429	8621568	ABAT
NC_000077.6	110100093	110168153	ABCA9
NC_000074.6	123952459	123983122	ABCB10
NC_000067.6	75171640	75180392	ABCB6
NC_000086.7	104280565	104413846	ABCB7
NC_000071.6	24393681	24409947	ABCB8
NC_000074.6	86504576	86580688	ABCC12
NC_000072.6	142587862	142702767	ABCC9
NC_000086.7	73716597	73738534	ABCD1
NC_000081.6	91145675	91192504	ABCD2
NC_000069.6	121758904	121815215	ABCD3
NC_000074.6	79683442	79711740	ABCE1
NC_000071.6	24565341	24577467	ABCF2
NC_000083.6	31057694	31117984	ABCG1
NC_000072.6	58584491	58692451	ABCG2
NC_000082.6	45729720	45743286	ABHD10
NC_000071.6	135009152	135012175	ABHD11
NC_000068.7	150832493	150904731	ABHD12
NC_000080.6	8002803	8056773	ABHD6
NC_000068.7	31688354	31807093	ABL1
NC_000084.6	74779212	74806207	ACAA2
NC_000077.6	84129677	84401651	ACACA
NC_000071.6	114146321	114250761	ACACB
NC_000071.6	121621026	121660510	ACAD10
NC_000075.6	104063703	104127646	ACAD11
NC_000075.6	26974138	26999551	ACAD8
NC_000069.6	36065984	36092857	ACAD9
NC_000067.6	66830839	66863309	ACADL
NT_187020.1	1234659	1265483	ACADL
NC_000069.6	153922353	153944643	ACADM
NC_000073.6	131410601	131446211	ACADSB
NC_000071.6	115110299	115119346	ACADS
NC_000077.6	70010183	70015428	ACADVL
NT_187026.1	114670	119915	ACADVL
NC_000075.6	53580522	53610350	ACAT1
NC_000083.6	12943042	12960725	ACAT2
NC_000067.6	180726043	180754204	ACBD3
NC_000077.6	100476352	100528000	ACLY
NC_000070.6	40143265	40199009	ACO1
NC_000081.6	81872463	81915137	ACO2
NC_000079.6	24817955	24831489	ACOT13
NC_000078.6	83987861	83993877	ACOT2
NC_000086.7	155262443	155297654	ACOT9
NC_000077.6	116171883	116199045	ACOX1
NC_000080.6	8225511	8259019	ACOX2
NC_000071.6	35582964	35614208	ACOX3
NC_000069.6	97158751	97176576	ACP6
NC_000083.6	56843103	56874507	ACSBG2
NC_000077.6	94557102	94601890	ACSF2
NC_000074.6	122775493	122817882	ACSF3
NC_000074.6	46471037	46536051	ACSL1
NC_000067.6	78657825	78707743	ACSL3
NT_039198.1	5454	29688	ACSL3
NC_000086.7	142317993	142390800	ACSL4
NC_000085.6	55251884	55296628	ACSL5
NC_000077.6	54303824	54364756	ACSL6
NC_000073.6	119617763	119662515	ACSM1
NC_000073.6	119760883	119784896	ACSM3
NC_000073.6	119690026	119714566	ACSM4
NC_000073.6	119526131	119543360	ACSM5
NC_000068.7	150618111	150668240	ACSS1
NC_000076.6	106936164	107123664	ACSS3
NC_000077.6	30505992	30649782	ACYP2
NC_000073.6	133883199	134225097	ADAM12
NC_000077.6	80153894	80178827	ADAP2
NC_000078.6	88360491	88461726	ADCK1
NC_000072.6	39573835	39588769	ADCK2
NC_000073.6	27228607	27257949	ADCK4
NC_000081.6	76576359	76595812	ADCK5
NC_000067.6	165483856	165576778	ADCY10
NC_000069.6	138437200	138455499	ADH5
NC_000067.6	9547935	9577968	ADHFE1
NC_000070.6	126316351	126321703	ADPRHL2
NC_000081.6	80948490	80970947	ADSL
NC_000084.6	67404760	67449136	AFG3L2
NC_000076.6	127073252	127093170	AGAP2
NC_000072.6	40325155	40397562	AGK
NC_000070.6	141746675	141759263	AGMAT
NC_000081.6	73101625	73184947	AGO2
NC_000074.6	18846279	18884413	AGPAT5
NC_000068.7	75832177	75931350	AGPS
NC_000078.6	35992925	36004081	AGR2
NC_000079.6	59449534	59557366	AGTPBP1
NC_000081.6	10358517	10410158	AGXT2
NC_000067.6	93135240	93145421	AGXT
NC_000086.7	48474944	48513563	AIFM1
NC_000076.6	61715263	61739260	AIFM2
NC_000082.6	17489624	17507485	AIFM3
NC_000070.6	128993224	129011529	AK2
NT_187023.1	588499	606864	AK2
NC_000085.6	28995379	29048091	AK3
NC_000070.6	101418847	101467771	AK4
NC_000077.6	61865203	61930306	AKAP10
NC_000077.6	88830792	88864586	AKAP1
NT_187003.1	1976122	2009712	AKAP1
NC_000083.6	32303672	32321324	AKAP8
NC_000078.6	112653821	112674796	AKT1
NC_000075.6	106233455	106247954	ALAS1
NC_000086.7	150547417	150570622	ALAS2
NC_000085.6	40550257	40588463	ALDH18A1
NC_000070.6	45799022	45804608	ALDH1B1
NC_000072.6	90550793	90599171	ALDH1L1
NC_000076.6	83487447	83534151	ALDH1L2
NC_000071.6	121566027	121593824	ALDH2
NC_000077.6	61224486	61267523	ALDH3A2
NC_000070.6	139622871	139649691	ALDH4A1
NC_000079.6	24907579	24937661	ALDH5A1
NC_000078.6	84430717	84451024	ALDH6A1
NC_000084.6	56524722	56572939	ALDH7A1
NC_000067.6	167349991	167368530	ALDH9A1
NC_000073.6	126795234	126809510	ALDOA
NC_000077.6	78323073	78327781	ALDOC
NC_000078.6	87428077	87443839	ALKBH1
NC_000068.7	93980624	94010823	ALKBH3
NC_000083.6	56997339	56999340	ALKBH7
NC_000081.6	10981756	10996624	AMACR
NC_000068.7	91730111	91918849	AMBRA1
NC_000075.6	108296922	108302302	AMT
NC_000072.6	118501308	118562269	ANKRD26
NC_000067.6	75192160	75199387	ANKZF1
NC_000074.6	62057042	62123193	ANXA10
NC_000085.6	20373434	20390671	ANXA1
NC_000077.6	54978962	55033473	ANXA6
NC_000082.6	20535480	20544909	AP2M1
NC_000086.7	150503629	150588208	APEX2
NC_000069.6	88056523	88058542	APOA1BP
NC_000086.7	112311352	112372755	APOOL
NC_000086.7	94367011	94417093	APOO
NC_000078.6	111713269	111755055	APOPT1
NC_000086.7	20797784	20860521	ARAF
NC_000076.6	24915207	24927470	ARG1
NC_000078.6	79130788	79156301	ARG2
NC_000074.6	8666297	8690549	ARGLU1
NC_000074.6	94666600	94674457	ARL2BP
NC_000085.6	6134389	6141137	ARL2
NC_000071.6	21645984	21662592	ARMC10
NC_000069.6	19132144	19163090	ARMC1
NC_000084.6	7088233	7298304	ARMC4
NC_000086.7	134756568	134761457	ARMCX3
NC_000079.6	80883338	80896042	ARRDC3
NC_000079.6	93771679	93943016	ARSB
NC_000085.6	46707359	46741099	AS3MT
NC_000085.6	31982597	32108242	ASAH2
NC_000067.6	91539455	91559590	ASB1
NC_000086.7	164497903	164539752	ASB9
NC_000071.6	130011498	130024331	ASL
NC_000068.7	31470270	31520670	ASS1
NC_000085.6	32672558	32739767	ATAD1
NC_000070.6	155740640	155761107	ATAD3A
NC_000076.6	81204513	81230779	ATCAY
NC_000068.7	73816509	73892639	ATF2
NC_000068.7	91674612	91710599	ATG13
NC_000075.6	21265257	21274837	ATG4D
NC_000067.6	71557156	71579403	ATIC
NC_000071.6	72203329	72298771	ATP10D
NC_000080.6	56365068	56388551	ATP12A
NC_000073.6	126445860	126463103	ATP2A1
NC_000073.6	30712209	30725534	ATP4A
NC_000074.6	13386209	13396778	ATP4B
NC_000084.6	77773768	77782869	ATP5A1
NC_000076.6	128083307	128090388	ATP5B
NC_000068.7	10056030	10080518	ATP5C1
NC_000076.6	80138768	80145818	ATP5D
NC_000068.7	174461075	174464101	ATP5E
NC_000069.6	105942678	105960248	ATP5F1
NC_000077.6	96072793	96075694	ATP5G1
NC_000081.6	102662868	102671047	ATP5G2
NC_000068.7	73908447	73911326	ATP5G3
NC_000077.6	115415691	115419919	ATP5H
NC_000071.6	145183706	145191592	ATP5J2
NC_000082.6	84827871	84835625	ATP5J
NC_000075.6	44913248	44920742	ATP5L
NC_000082.6	91925223	91931630	ATP5O
NC_000073.6	25619414	25625550	ATP5SL
NC_000078.6	69724927	69744665	ATP5S
NC_000086.7	74294907	74304721	ATP6AP1
NC_005089.1	7927	8607	ATP6
NC_000077.6	101009447	101063719	ATP6V0A1
NC_000071.6	124629052	124724455	ATP6V0A2
NC_000072.6	38048483	38124586	ATP6V0A4
NC_000070.6	117884330	117887329	ATP6V0B
NC_000083.6	24163866	24169429	ATP6V0C
NC_000074.6	105524470	105566040	ATP6V0D1
NC_000070.6	19876838	19922566	ATP6V0D2
NC_000082.6	44085404	44139711	ATP6V1A
NC_000072.6	83743017	83758810	ATP6V1B1
NC_000074.6	69088736	69113718	ATP6V1B2
NC_000081.6	38661904	38692444	ATP6V1C1
NC_000078.6	17284721	17325386	ATP6V1C2
NC_000078.6	78842982	78861638	ATP6V1D
NC_000072.6	120795244	120822685	ATP6V1E1
NT_039382.4	418343	447399	ATP6V1E1
NC_000083.6	86944109	86947887	ATP6V1E2
NC_000072.6	29467783	29470509	ATP6V1F
NC_000070.6	63544765	63550701	ATP6V1G1
NC_000083.6	35235166	35238767	ATP6V1G2
NT_039662.3	1486283	1488454	ATP6V1G2
NT_187004.1	1554998	1557169	ATP6V1G2
NT_187027.1	1554761	1556932	ATP6V1G2
NC_000067.6	138273738	138289462	ATP6V1G3
NC_000067.6	5082978	5163213	ATP6V1H
NC_005089.1	7766	7969	ATP8
NC_000070.6	115784814	115812314	ATPAF1
NC_000077.6	60400624	60418490	ATPAF2
NC_000070.6	132530555	132535414	ATPIF1
NC_000078.6	101918901	101958243	ATXN3
NC_000079.6	52835107	52929705	AUH
NC_000070.6	155831269	155833098	AURKAIP1
NC_000085.6	6941861	6951905	BAD
NC_000070.6	40936398	40948294	BAG1
NC_000078.6	111709488	111713317	BAG5
NC_000083.6	27019812	27028839	BAK1
NC_000073.6	45461695	45468205	BAX
NC_000068.7	110264056	110314816	BBOX1
NC_000086.7	73686178	73717815	BCAP31
NC_000072.6	144993835	145076157	BCAT1
NT_166305.2	1507997	1594776	BCAT1
NC_000073.6	45569763	45589710	BCAT2
NC_000073.6	25629852	25658785	BCKDHA
NC_000075.6	83925111	84124240	BCKDHB
NC_000073.6	127904073	127909664	BCKDK
NC_000075.6	75347758	75351640	BCL2L10
NC_000068.7	128126038	128162547	BCL2L11
NC_000072.6	120836217	120892842	BCL2L13
NT_039382.4	461057	517459	BCL2L13
NC_000080.6	54883365	54890858	BCL2L2
NC_000067.6	106538176	106714290	BCL2
NC_000075.6	50533087	50555221	BCO2
NC_000086.7	12036737	12160528	BCOR
NC_000067.6	74588289	74592443	BCS1L
NC_000082.6	31422297	31458901	BDH1
NC_000068.7	109674700	109727043	BDNF
NC_000077.6	101288262	101302290	BECN1
NC_000068.7	143826528	143915240	BFSP1
NC_000072.6	120893119	120917141	BID
NT_039382.4	517736	541471	BID
NC_000081.6	83526789	83544635	BIK
NC_000076.6	128919220	128923550	BLOC1S1
NC_000085.6	44139246	44146470	BLOC1S2
NC_000083.6	26781079	26792521	BNIP1
NC_000080.6	66985238	67008877	BNIP3L
NC_000073.6	138890836	138909506	BNIP3
NC_000067.6	93685575	93695770	BOK
NC_000069.6	96196583	96198483	BOLA1
NC_000079.6	34037585	34074074	BPHL
NC_000072.6	39603231	39725660	BRAF
NC_000077.6	101488761	101551957	BRCA1
NC_000084.6	34598615	34624863	BRD8
NC_000071.6	125441538	125460885	BRI3BP
NC_000067.6	146495666	146902474	BRINP3
NC_000076.6	79704358	79711979	BSG
NC_000077.6	87758130	87785928	BZRAP1
NT_187003.1	891979	917349	BZRAP1
NC_000077.6	70977846	70983026	C1QBP
NT_187026.1	1086208	1091430	C1QBP
NC_000071.6	87979451	87981541	CABS1
NC_000084.6	60925577	60988152	CAMK2A
NC_000067.6	92934408	92947948	CAPN10
NC_000085.6	5988545	6015825	CAPN1
NC_000072.6	148842492	148896258	CAPRIN2
NT_166305.2	5310223	5340894	CAPRIN2
NC_000074.6	11514017	11550778	CARS2
NC_000075.6	5298517	5307281	CASP1
NC_000072.6	42264898	42282508	CASP2
NC_000070.6	32615470	32653271	CASP8AP2
NC_000067.6	58795228	58847503	CASP8
NC_000067.6	172209894	172219895	CASQ1
NC_000068.7	103453904	103485153	CAT
NC_000072.6	17306335	17341328	CAV1
NC_000074.6	61487734	61503500	CBR4
NC_000080.6	70138168	70153814	CCAR2
NC_000069.6	129914960	129970214	CCDC109B
NC_000072.6	29396573	29426995	CCDC136
NC_000075.6	109082496	109093363	CCDC51
NC_000082.6	36071660	36092118	CCDC58
NC_000073.6	92561149	92582294	CCDC90B
NC_000072.6	85451505	85468477	CCT7
NC_000071.6	17781690	17888959	CD36
NC_000076.6	69336635	69352912	CDK1
NC_000068.7	154222011	154372852	CDK5RAP1
NC_000079.6	100697024	100730942	CDK7
NC_000068.7	132262624	132312050	CDS2
NC_000072.6	120509494	120531364	CECR5
NT_039382.4	132929	154899	CECR5
NC_000073.6	35397000	35439828	CEP89
NC_000081.6	86139101	86186336	CERK
NC_000080.6	32408203	32465909	CHAT
NC_000076.6	75932970	75937747	CHCHD10
NC_000080.6	20703027	20704425	CHCHD1
NC_000071.6	129881161	129887470	CHCHD2
NC_000072.6	32792217	33060278	CHCHD3
NC_000072.6	91464276	91473423	CHCHD4
NC_000068.7	129129700	129134112	CHCHD5
NC_000072.6	89383146	89595652	CHCHD6
NC_000070.6	3938836	3951383	CHCHD7
NC_000080.6	30009000	30040466	CHDH
NC_000082.6	65539133	65562697	CHMP2B
NC_000067.6	75474569	75479471	CHPF
NC_000074.6	94819818	94838372	CIAPIN1
NC_000084.6	67343564	67367794	CIDEA
NC_000076.6	71330494	71344849	CISD1
NC_000077.6	97685465	97688625	CISD3
NC_000078.6	111669355	111672338	CKB
NC_000079.6	91853387	91876923	CKMT2
NC_000083.6	35050243	35058719	CLIC1
NT_039662.3	1299936	1308422	CLIC1
NT_187004.1	1368650	1377127	CLIC1
NT_187027.1	1368411	1376890	CLIC1
NC_000070.6	135213969	135272760	CLIC4
NT_187024.1	192149	204672	CLIC4
NC_000074.6	14881335	14901720	CLN8
NC_000073.6	101663593	101790721	CLPB
NC_000083.6	56990264	56996371	CLPP
NC_000075.6	65294250	65330658	CLPX
NC_000077.6	86694610	86757742	CLTC
NC_000080.6	65968483	65981548	CLU
NC_000080.6	122171283	122402234	CLYBL
NC_000075.6	118063983	118150196	CMC1
NC_000074.6	116888685	116944209	CMC2
NC_000078.6	26469212	26479837	CMPK2
NC_000077.6	100574909	100591418	CNP
NC_000077.6	101082563	101086619	COASY
NC_000080.6	21845861	21848910	COMTD1
NC_000082.6	18406882	18426716	COMT
NT_039630.5	3347	12524	COMT
NT_187012.1	216327	235926	COMT
NW_004450262.2	420740	440574	COMT
NC_000076.6	128363096	128370037	COQ10A
NC_000067.6	55052770	55072702	COQ10B
NC_000071.6	100654723	100674289	COQ2
NC_000070.6	21879675	21912163	COQ3
NC_000068.7	29788187	29797743	COQ4
NC_000071.6	115279666	115296974	COQ5
NC_000078.6	84361756	84373796	COQ6
NC_000073.6	118509659	118533356	COQ7
NC_000074.6	94838417	94854895	COQ9
NC_000077.6	63962627	64079472	COX10
NC_000077.6	90638184	90645977	COX11
NC_000085.6	43733254	43753000	COX15
NC_000082.6	38346983	38352763	COX17
NC_000071.6	90214724	90223996	COX18
NC_005089.1	5328	6872	COX1
NC_005089.1	7013	7696	COX2
NC_005089.1	8607	9390	COX3
NC_000074.6	120668225	120674209	COX4I1
NC_000068.7	152752537	152765039	COX4I2
NC_000075.6	57521232	57532427	COX5A
NC_000067.6	36691487	36693388	COX5B
NC_000071.6	115345654	115348955	COX6A1
NC_000073.6	128205435	128206366	COX6A2
NC_000073.6	30616974	30626151	COX6B1
NC_000073.6	4751792	4753094	COX6B2
NC_000081.6	35931976	35938246	COX6C
NC_000073.6	30184171	30186030	COX7A1
NC_000083.6	83501917	83514333	COX7A2L
NC_000075.6	79755241	79759853	COX7A2
NC_000071.6	71442823	71548205	COX7B2
NC_000086.7	106015700	106022450	COX7B
NC_000079.6	86044798	86046795	COX7C
NC_000085.6	7215158	7217616	COX8A
NC_000073.6	140898942	140900446	COX8B
NC_000078.6	102899306	102900534	COX8C
NC_000082.6	58670208	58680391	CPOX
NC_000067.6	67122426	67231267	CPS1
NT_187020.1	1535029	1650753	CPS1
NC_000085.6	3322325	3385735	CPT1A
NC_000081.6	89416405	89425862	CPT1B
NC_000073.6	44958483	44974851	CPT1C
NC_000070.6	107903982	107923589	CPT2
NC_000068.7	30400476	30415748	CRAT
NC_000067.6	64532315	64604548	CREB1
NC_000068.7	132846652	132866786	CRLS1
NC_000071.6	8966033	8997146	CROT
NC_000076.6	85131700	85185054	CRY1
NC_000068.7	92403646	92434214	CRY2
NC_000075.6	50751325	50756636	CRYAB
NC_000073.6	120186384	120201988	CRYM
NC_000069.6	103020431	103058186	CSDE1
NC_000076.6	128337832	128362479	CS
NC_000086.7	162901243	163034541	CTPS2
NC_000068.7	164832872	164841032	CTSA
NC_000080.6	63122462	63145923	CTSB
NC_000073.6	142375916	142387870	CTSD
NC_000073.6	43671976	43678300	CTU1
NC_000074.6	122476094	122483094	CTU2
NC_000069.6	108195771	108202226	CYB561D1
NC_000074.6	107150661	107187470	CYB5B
NC_000067.6	134405561	134411740	CYB5R1
NC_000073.6	107748446	107758199	CYB5R2
NC_000081.6	76343523	76345934	CYC1
NC_000072.6	50562563	50566474	CYCS
NC_000075.6	57998029	58027023	CYP11A1
NC_000081.6	74834892	74841643	CYP11B1
NC_000081.6	74851010	74856318	CYP11B2
NC_000068.7	170482957	170497145	CYP24A1
NC_000067.6	74713146	74737897	CYP27A1
NC_000076.6	127048246	127053422	CYP27B1
NC_005089.1	14145	15288	CYTB
NC_000067.6	93824808	93853857	D2HGDH
NC_000083.6	14195230	14204337	DACT2
NC_000071.6	113999637	114025675	DAO
NC_000069.6	88920803	88951200	DAP3
NC_000067.6	161040601	161070660	DARS2
NC_000067.6	120113280	120121096	DBI
NC_000069.6	116513075	116549981	DBT
NC_000078.6	80335847	80436601	DCAF5
NC_000077.6	102994047	103028239	DCAKD
NC_000075.6	35124414	35175987	DCPS
NC_000074.6	34090420	34108712	DCTN6
NC_000069.6	145758692	145894277	DDAH1
NC_000083.6	35059035	35062099	DDAH2
NT_039662.3	1308738	1311802	DDAH2
NT_187004.1	1377443	1380507	DDAH2
NT_187027.1	1377206	1380270	DDAH2
NC_000076.6	59949675	59951770	DDIT4
NC_000074.6	106009616	106011486	DDX28
NC_000086.7	13280496	13293988	DDX3X
NC_000075.6	44603817	44640731	DDX6
NC_000070.6	15917240	15945507	DECR1
NC_000067.6	182275770	182282759	DEGS1
NC_000073.6	99153663	99182713	DGAT2
NC_000072.6	83480214	83506969	DGUOK
NC_000074.6	109593244	109608703	DHODH
NC_000080.6	55739020	55745684	DHRS1
NC_000080.6	55478736	55490340	DHRS4
NC_000068.7	5896219	5943217	DHTKD1
NC_000079.6	112927793	112969187	DHX29
NC_000075.6	110084319	110117616	DHX30
NC_000073.6	133720935	133782785	DHX32
NC_000073.6	16197220	16222079	DHX34
NC_000083.6	80238304	80290476	DHX57
NC_000071.6	123511330	123524164	DIABLO
NC_000079.6	106947040	106960224	DIMT1
NC_000074.6	125050766	125265143	DISC1
NC_000075.6	50634633	50659780	DLAT
NC_000078.6	31331562	31351471	DLD
NC_000078.6	85110821	85134091	DLST
NC_000079.6	93674436	93752823	DMGDH
NC_000076.6	62946978	62974188	DNA2
NC_000070.6	40722468	40734965	DNAJA1
NC_000082.6	4684070	4707695	DNAJA3
NC_000074.6	83608175	83612653	DNAJB1
NC_000070.6	151933714	151981959	DNAJC11
NC_000080.6	77826217	77874917	DNAJC15
NC_000069.6	34057280	34081354	DNAJC19
NC_000078.6	4082569	4124140	DNAJC27
NC_000071.6	135064206	135065365	DNAJC30
NC_000085.6	6987911	6992697	DNAJC4
NC_000068.7	181520180	181552886	DNAJC5
NC_000068.7	26348118	26352110	DNLZ
NC_000082.6	16312228	16359044	DNM1L
NC_000068.7	32308471	32353339	DNM1
NC_000075.6	21424908	21507759	DNM2
NC_000067.6	161982450	162478328	DNM3
NC_000080.6	66802864	66910911	DPYSL2
NC_000077.6	60454617	60468752	DRG2
NC_000067.6	93792576	93801934	DTYMK
NC_000074.6	106011478	106053840	DUS2
NC_000077.6	3895139	3901299	DUSP18
NC_000086.7	18145870	18146694	DUSP21
NC_000074.6	31089662	31097047	DUSP26
NC_000068.7	125247248	125259049	DUT
NC_000073.6	122034162	122067086	EARS2
NC_000073.6	28825338	28832239	ECH1
NC_000070.6	108165437	108179308	ECHDC2
NC_000068.7	6188465	6212994	ECHDC3
NC_000073.6	140105723	140116423	ECHS1
NC_000083.6	24426683	24439316	ECI1
NC_000079.6	34977748	35027090	ECI2
NC_000075.6	22071435	22085442	ECSIT
NC_000079.6	42301476	42307990	EDN1
NC_000072.6	88257334	88446561	EEFSEC
NC_000067.6	87264309	87310839	EFHD1
NC_000082.6	21761285	21787834	EHHADH
NC_000077.6	64979030	65002076	ELAC2
NC_000086.7	20933395	20950608	ELK1
NC_000071.6	134702595	134747368	ELN
NC_000081.6	43477229	43527777	EMC2
NC_000074.6	120653914	120668112	EMC8
NC_000068.7	30171407	30174069	ENDOG
NC_000067.6	77367182	77515103	EPHA4
NC_000077.6	78073376	78080383	ERAL1
NC_000077.6	106397620	106487796	ERN1
NC_000076.6	4611989	5005633	ESR1
NC_000078.6	76120419	76177259	ESR2
NC_000075.6	55454436	55512243	ETFA
NC_000073.6	43444072	43457800	ETFB
NC_000069.6	79603788	79628767	ETFDH
NC_000073.6	24587543	24608925	ETHE1
NC_000069.6	130617448	130635750	ETNPPL
NC_000075.6	119444923	119465518	EXOG
NC_000068.7	165595028	165771727	EYA2
NC_000085.6	10182888	10196874	FADS1
NC_000083.6	24848896	24850302	FAHD1
NC_000068.7	127436215	127444565	FAHD2A
NC_000070.6	5644079	5801101	FAM110B
NC_000072.6	86365451	86370063	FAM136A
NC_000082.6	36043844	36071515	FAM162A
NC_000084.6	68260175	68300333	FAM210A
NC_000080.6	40993732	41013833	FAM213A
NC_000074.6	72219730	72223775	FAM32A
NC_000067.6	131527903	131539035	FAM72A
NC_000079.6	36117620	36537595	FARS2
NC_000077.6	120805958	120824547	FASN
NC_000068.7	69686820	69712606	FASTKD1
NC_000067.6	63730599	63753385	FASTKD2
NC_000079.6	68582100	68592338	FASTKD3
NC_000068.7	130613838	130630027	FASTKD5
NC_000071.6	24441039	24445282	FASTK
NC_000070.6	22357543	22434091	FBXL4
NC_000076.6	86021875	86048336	FBXO7
NC_000069.6	84812162	84979198	FBXW7
NC_000069.6	89093588	89101967	FDPS
NC_000075.6	21067520	21073514	FDX1L
NC_000075.6	51943023	51963602	FDX1
NC_000077.6	115268024	115277102	FDXR
NC_000084.6	64456542	64489097	FECH
NC_000085.6	10199132	10204187	FEN1
NC_000075.6	36821891	36878927	FEZ1
NC_000070.6	132974095	133001893	FGR
NC_000071.6	136953264	136966234	FIS1
NC_000068.7	163468703	163472629	FITM2
NC_000072.6	128430107	128438631	FKBP4
NC_000074.6	70527714	70535328	FKBP8
NC_000083.6	7738568	7827339	FNDC1
NC_000076.6	42181845	42276746	FOXO3
NC_000075.6	35204208	35211055	FOXRED1
NC_000068.7	32682609	32704196	FPGS
NC_000068.7	82943609	83008934	FSIP2
NC_000085.6	9980600	9985111	FTH1
NC_000084.6	52331536	52332996	FTMT
NC_000086.7	17519967	17572325	FUNDC1
NC_000086.7	75382399	75397158	FUNDC2
NC_000085.6	24261453	24280586	FXN
NC_000076.6	39369769	39565381	FYN
NC_000067.6	193272160	193273188	G0S2
NC_000072.6	129533192	129542331	GABARAPL1
NC_000083.6	37045965	37074305	GABBR1
NT_187004.1	3407207	3435603	GABBR1
NT_187009.1	1000917	1029278	GABBR1
NT_187027.1	3331565	3359972	GABBR1
NC_000068.7	70561765	70602014	GAD1
NC_000076.6	80930091	80932204	GADD45B
NC_000074.6	84832282	84835482	GADD45GIP1
NC_000078.6	98202287	98259463	GALC
NC_000072.6	55038001	55079504	GARS
NC_000071.6	115333242	115341161	GATC
NC_000068.7	122594473	122611277	GATM
NW_016097316.1	28169	44973	GATM
NC_000071.6	129725045	129758327	GBAS
NC_000081.6	79030874	79042531	GCAT
NC_000074.6	84886387	84893921	GCDH
NC_000077.6	5900816	5950081	GCK
NC_000071.6	31297244	31327302	GCKR
NC_000074.6	116981828	116993449	GCSH
NC_000067.6	17145373	17164271	GDAP1
NC_000083.6	24693189	24696228	GFER
NC_000069.6	67430115	67475068	GFM1
NC_000079.6	97137937	97181196	GFM2
NC_000080.6	37120444	37135322	GHITM
NC_000081.6	3317755	3583352	GHR
NC_000072.6	48647186	48660875	GIMAP8
NC_000071.6	97455161	97457008	GK2
NC_000086.7	85701937	85776819	GK
NC_000085.6	30098441	30175441	GLDC
NC_000077.6	76220395	76243699	GLOD4
NC_000067.6	143739224	143749678	GLRX2
NC_000078.6	105032618	105040911	GLRX5
NC_000079.6	75839873	75850151	GLRX
NC_000076.6	128194635	128210004	GLS2
NC_000067.6	52163449	52233719	GLS
NC_000080.6	34310727	34345033	GLUD1
NC_000067.6	153899929	153909723	GLUL
NC_000085.6	12633308	12651737	GLYAT
NC_000075.6	106152857	106160158	GLYCTK
NC_000077.6	55097985	55113029	GM2A
NC_000075.6	108049267	108051936	GMPPB
NC_000069.6	146499836	146505543	GNG5
NC_000086.7	150983133	151017322	GNL3L
NC_000074.6	124863033	124890057	GNPAT
NC_000080.6	67745181	67749440	GNRH1
NC_000081.6	12321197	12351601	GOLPH3
NC_000074.6	95864137	95888365	GOT2
NC_000085.6	55067635	55127233	GPAM
NC_000068.7	127425167	127436092	GPAT2
NC_000081.6	99717593	99725008	GPD1
NC_000068.7	57237678	57370719	GPD2
NC_000071.6	139422969	139427800	GPER1
NC_000071.6	31494752	31511631	GPN1
NC_000077.6	114851145	114872617	GPRC5C
NC_000074.6	85492617	85527560	GPT2
NC_000075.6	108339080	108340342	GPX1
NC_000076.6	80047166	80056439	GPX4
NC_000081.6	86057695	86137636	GRAMD4
NC_000077.6	102430322	102436809	GRN
NC_000071.6	36465185	36474077	GRPEL1
NC_000084.6	61712424	61726360	GRPEL2
NC_000071.6	88659233	88676171	GRSF1
NC_000073.6	25228258	25237851	GSK3A
NC_000082.6	38089001	38246080	GSK3B
NC_000074.6	33653238	33698162	GSR
NC_000072.6	42245935	42250441	GSTK1
NC_000078.6	87147165	87164723	GSTZ1
NC_000071.6	5537450	5559774	GTPBP10
NC_000074.6	71487863	71493400	GTPBP3
NC_000082.6	44736766	44746378	GTPBP8
NC_000071.6	69556907	69575777	GUF1
NC_000070.6	149979474	150009023	H6PD
NT_187025.1	286571	316220	H6PD
NC_000083.6	83831348	83847958	HAAO
NC_000071.6	30118304	30154980	HADHA
NC_000071.6	30155253	30184593	HADHB
NC_000069.6	131233419	131272101	HADH
NC_000083.6	24840079	24864450	HAGH
NC_000069.6	98874519	98895378	HAO2
NC_000077.6	100347327	100356350	HAP1
NC_000084.6	36783209	36792562	HARS2
NC_000084.6	36766528	36783205	HARS
NC_000071.6	34153896	34169424	HAUS3
NC_000069.6	89995446	89998716	HAX1
NC_000086.7	169311530	169320371	HCCS
NC_000086.7	73942792	73967135	HCFC1
NC_000082.6	36934983	36963214	HCLS1
NC_000076.6	31313367	31328086	HDDC2
NC_000070.6	62499054	62502200	HDHD3
NC_000079.6	12395375	12438893	HEATR1
NC_000072.6	135137519	135168215	HEBP1
NC_000076.6	18540123	18546076	HEBP2
NC_000075.6	107327082	107340411	HEMK1
NC_000072.6	52546230	52640300	HIBADH
NC_000067.6	52845038	52920986	HIBCH
NC_000073.6	17030993	17062427	HIF3A
NC_000075.6	121848560	121858357	HIGD1A
NC_000079.6	54590231	54591147	HIGD2A
NC_000070.6	43654227	43656488	HINT2
NC_000079.6	42051970	42185030	HIVEP1
NC_000076.6	62268855	62379916	HK1
NC_000072.6	82725023	82774454	HK2
NT_039372.2	274	40108	HK2
NC_000079.6	55005985	55021476	HK3
NC_000082.6	94129195	94313913	HLCS
NT_039634.4	15025	174030	HLCS
NC_000070.6	135946449	135962617	HMGCL
NC_000069.6	98280431	98310738	HMGCS2
NC_000079.6	58391132	58403343	HNRNPK
NC_000085.6	42045851	42070939	HOGA1
NC_000078.6	8313433	8343824	HS1BP3
NC_000071.6	110829070	110839799	HSCB
NC_000086.7	152001896	152004442	HSD17B10
NC_000084.6	50128201	50196270	HSD17B4
NC_000069.6	98842355	98859794	HSD3B1
NC_000074.6	119561978	119575200	HSDL1
NC_000070.6	59581326	59618694	HSDL2
NC_000074.6	72189668	72200958	HSH2D
NC_000083.6	45567778	45573261	HSP90AB1
NC_000083.6	34969359	34972156	HSPA1A
NT_039662.3	1219063	1221860	HSPA1A
NT_187004.1	1288470	1291249	HSPA1A
NT_187027.1	1288231	1291010	HSPA1A
NC_000083.6	34956429	34959238	HSPA1B
NT_039662.3	1206137	1208946	HSPA1B
NT_187004.1	1275612	1278405	HSPA1B
NT_187027.1	1275373	1278166	HSPA1B
NC_000078.6	76403854	76406938	HSPA2
NC_000077.6	53259814	53300479	HSPA4
NC_000084.6	34937414	34954351	HSPA9
NC_000070.6	141420779	141425310	HSPB7
NC_000067.6	55077834	55088217	HSPD1
NC_000067.6	55088148	55091317	HSPE1
NC_000072.6	83051266	83054571	HTRA2
NC_000071.6	34761736	34912534	HTT
NC_000067.6	185286662	185329416	IARS2
NC_000077.6	59155368	59164589	IBA57
NC_000077.6	115403739	115410919	ICT1
NC_000085.6	37268741	37334544	IDE
NW_016097322.1	64493	158388	IDE
NC_000067.6	65158616	65186479	IDH1
NC_000073.6	80094846	80115840	IDH2
NC_000075.6	54586511	54604662	IDH3A
NC_000068.7	130279309	130284542	IDH3B
NC_000086.7	73778963	73787008	IDH3G
NC_000079.6	8885606	8892396	IDI1
NC_000083.6	35821713	35822911	IER3
NT_187004.1	2155175	2156373	IER3
NT_187027.1	2131549	2132747	IER3
NC_000085.6	34583142	34588982	IFIT3
NC_000067.6	131254600	131279629	IKBKE
NC_000075.6	21367871	21405363	ILF3
NC_000068.7	105904638	105965558	IMMP1L
NC_000078.6	41024090	41955588	IMMP2L
NC_000072.6	71831090	71875266	IMMT
NC_000071.6	140662553	140702429	IQCE
NC_000075.6	54863665	54912534	IREB2
NC_000078.6	84773229	84775089	ISCA2
NC_000071.6	113772812	113778282	ISCU
NC_000068.7	118861959	118882907	IVD
NC_000069.6	90231597	90235840	JTB
NC_000075.6	21766773	21798546	KANK2
NC_000074.6	111993439	112011354	KARS
NC_000073.6	46097123	46100867	KCNJ11
NC_000072.6	142564837	142571647	KCNJ8
NC_000080.6	23292291	24004952	KCNMA1
NC_000070.6	149176319	149307733	KIF1B
NT_166299.2	2596702	2728204	KIF1B
NC_000067.6	175632193	175660853	KMO
NC_000072.6	145216699	145250291	KRAS
NT_166305.2	1734813	1768417	KRAS
NC_000081.6	101707070	101712891	KRT5
NC_000068.7	43555257	43683048	KYNU
NC_000078.6	69690436	69724874	L2HGDH
NC_000076.6	42312581	42478589	LACE1
NC_000067.6	13625898	13660605	LACTB2
NC_000075.6	66955382	66975484	LACTB
NC_000071.6	45493374	45512691	LAP3
NC_000075.6	123366916	123462666	LARS2
NC_000083.6	5417323	5418767	LDHAL6B
NC_000073.6	46845804	46855627	LDHA
NC_000072.6	142490249	142507957	LDHB
NC_000074.6	111626271	111630322	LDHD
NC_000071.6	33739675	33782704	LETM1
NC_000081.6	100469011	100479252	LETMD1
NC_000085.6	7596656	7607237	LGALS12
NC_000080.6	47373860	47386167	LGALS3
NC_000073.6	132610614	132706420	LHPP
NC_000071.6	65391497	65410423	LIAS
NC_000073.6	13277313	13311427	LIG1
NC_000077.6	82781109	82804274	LIG3
NC_000073.6	25379527	25398486	LIPE
NC_000067.6	37868513	37876298	LIPT1
NC_000073.6	100159277	100160931	LIPT2
NC_000083.6	56614297	56626903	LONP1
NC_000085.6	3584825	3686564	LRP5
NC_000083.6	84705247	84790786	LRPPRC
NC_000076.6	117045341	117046768	LRRC10
NC_000077.6	94629824	94645216	LRRC59
NC_000073.6	66258745	66388341	LRRK1
NC_000081.6	91672809	91816124	LRRK2
NC_000083.6	75005529	75392967	LTBP1
NC_000070.6	3678121	3791612	LYN
NC_000067.6	4807560	4846739	LYPLA1
NC_000073.6	119895796	119916756	LYRM1
NC_000070.6	32800259	32802268	LYRM2
NC_000079.6	35978797	36117357	LYRM4
NC_000072.6	145211134	145216542	LYRM5
NT_166305.2	1729240	1734653	LYRM5
NC_000077.6	54826866	54861071	LYRM7
NC_000082.6	38297754	38341860	MAATS1
NC_000078.6	119390398	119466934	MACC1
NC_000085.6	7056713	7198062	MACROD1
NC_000081.6	79346621	79359078	MAFF
NC_000072.6	49073795	49139144	MALSU1
NC_000086.7	16619698	16687812	MAOA
NC_000086.7	16709281	16817366	MAOB
NC_000074.6	121590468	121598047	MAP1LC3B
NC_000076.6	81105912	81124697	MAP2K2
NC_000071.6	102908547	103211430	MAPK10
NC_000081.6	89130584	89141603	MAPK12
NC_000083.6	28691342	28748405	MAPK14
NT_187005.1	1382527	1438986	MAPK14
NC_000082.6	16983379	17047453	MAPK1
NC_000073.6	126759626	126765816	MAPK3
NC_000068.7	92383676	92401263	MAPK8IP1
NC_000080.6	33377898	33447212	MAPK8
NC_000077.6	49846751	49886421	MAPK9
NC_000067.6	184786767	184811308	"MARC1"
NC_000067.6	184813068	184846446	"MARC2"
NC_000085.6	37207527	37224457	"MARCH5"
NW_016097322.1	3297	20209	"MARCH5"
NC_000067.6	55237177	55240058	MARS2
NC_000076.6	127296221	127311786	MARS
NC_000077.6	40679314	40695203	MAT2B
NC_000068.7	131234063	131248025	MAVS
NC_000081.6	83546797	83555759	MCAT
NC_000069.6	35956292	36000678	MCCC1
NC_000079.6	99948532	100015639	MCCC2
NC_000073.6	64392612	64412121	MCEE
NC_000069.6	95658410	95663179	MCL1
NC_000076.6	59446984	59616692	MCU
NC_000079.6	43538406	43560260	MCUR1
NC_000077.6	21556692	21571934	MDH1
NC_000071.6	135778649	135790386	MDH2
NC_000075.6	86581363	86695914	ME1
NC_000084.6	73764956	73815591	ME2
NC_000073.6	89632203	89854359	ME3
NC_000086.7	74026592	74085690	MECP2
NC_000070.6	131843443	131867787	MECR
NC_000068.7	71453281	71525196	METAP1D
NC_000080.6	51884842	51891868	METTL17
NT_096797.1	14780	21805	METTL17
NC_000067.6	82724890	82752390	MFF
NC_000069.6	32529463	32579225	MFN1
NC_000070.6	147873586	147904909	MFN2
NT_166299.2	1278804	1309615	MFN2
NC_000069.6	51388412	51396547	MGARP
NC_000085.6	45750259	45783553	MGEA5
NC_000068.7	144270856	144281232	MGME1
NC_000072.6	138140537	138156755	MGST1
NC_000076.6	59702482	59864134	MICU1
NC_000080.6	57916261	57999277	MICU2
NC_000074.6	40307840	40388782	MICU3
NC_000081.6	80233933	80253372	MIEF1
NC_000077.6	60728398	60732951	MIEF2
NC_000070.6	139101814	139131113	MINOS1
NC_000080.6	60784562	60905481	MIPEP
NC_000071.6	123394798	123457932	MLXIP
NC_000074.6	119394419	119421940	MLYCD
NC_000074.6	79264498	79294980	MMAA
NC_000071.6	114431034	114444075	MMAB
NC_000070.6	116702434	116708385	MMACHC
NC_000068.7	50279881	50296817	MMADHC
NC_000074.6	92827291	92853421	MMP2
NC_000078.6	102739830	102743661	MOAP1
NC_000075.6	120149690	120181329	MOBP
NC_000083.6	8283813	8297662	MPC1
NC_000067.6	165461208	165481214	MPC2
NC_000077.6	32226505	32232702	MPG
NC_000077.6	87793784	87804412	MPO
NT_187003.1	925158	935758	MPO
NC_000081.6	78406712	78414015	MPST
NC_000074.6	70758649	70760921	MPV17L2
NW_016097320.1	84816	87088	MPV17L2
NC_000082.6	13903161	13949619	MPV17L
NC_000071.6	31140663	31154251	MPV17
NC_000077.6	84813061	84819515	MRM1
NC_000077.6	97041567	97049213	MRPL10
NC_000085.6	4962152	4966995	MRPL11
NC_000077.6	120484669	120488754	MRPL12
NC_000081.6	55534095	55557312	MRPL13
NC_000083.6	45685724	45698495	MRPL14
NC_000067.6	4773198	4785749	MRPL15
NC_000085.6	11770415	11774956	MRPL16
NC_000073.6	105803782	105811087	MRPL17
NC_000083.6	12911345	12916478	MRPL18
NC_000072.6	81957826	81965949	MRPL19
NC_000071.6	96209498	96266727	MRPL1
NC_000070.6	155802852	155808831	MRPL20
NC_000085.6	3282920	3292837	MRPL21
NC_000077.6	58170043	58179580	MRPL22
NT_187029.1	122399	130326	MRPL22
NC_000073.6	142532724	142540747	MRPL23
NC_000069.6	87918131	87923450	MRPL24
NC_000077.6	94653770	94661932	MRPL27
NC_000083.6	26123503	26126613	MRPL28
NC_000083.6	46646172	46650132	MRPL2
NC_000067.6	37890471	37898338	MRPL30
NC_000079.6	14610301	14613037	MRPL32
NC_000071.6	31613951	31622644	MRPL33
NC_000074.6	71464926	71465753	MRPL34
NC_000072.6	71812997	71823784	MRPL35
NC_000079.6	73331009	73332178	MRPL36
NC_000070.6	107055874	107066866	MRPL37
NC_000077.6	116131817	116138868	MRPL38
NC_000082.6	84717580	84735775	MRPL39
NC_000075.6	105053268	105077476	MRPL3
NC_000082.6	18872018	18876637	MRPL40
NT_187008.1	175698	180317	MRPL40
NC_000068.7	24972470	24975098	MRPL41
NC_000076.6	95480805	95501993	MRPL42
NC_000085.6	45005014	45006442	MRPL43
NC_000067.6	79776018	79781445	MRPL44
NC_000077.6	97315716	97329920	MRPL45
NC_000073.6	78775341	78783089	MRPL46
NC_000069.6	32727497	32736755	MRPL47
NC_000073.6	100549117	100607996	MRPL48
NC_000085.6	6053630	6057751	MRPL49
NC_000075.6	21002605	21008839	MRPL4
NC_000070.6	49512597	49521083	MRPL50
NC_000072.6	125192200	125194392	MRPL51
NC_000080.6	54426909	54429750	MRPL52
NC_000072.6	83109108	83109932	MRPL53
NC_000076.6	81264722	81266926	MRPL54
NC_000077.6	59202486	59206137	MRPL55
NC_000080.6	57826228	57829087	MRPL57
NC_000069.6	94443154	94448708	MRPL9
NC_000083.6	47368887	47381418	MRPS10
NC_000073.6	78783131	78792989	MRPS11
NC_000073.6	28739641	28741899	MRPS12
NC_000067.6	160195260	160201186	MRPS14
NC_000070.6	126046928	126055536	MRPS15
NC_000080.6	20391231	20393555	MRPS16
NC_000071.6	129715441	129718712	MRPS17
NC_000083.6	46111004	46128908	MRPS18A
NC_000083.6	35910380	35916395	MRPS18B
NT_187004.1	2243405	2249385	MRPS18B
NT_187027.1	2219783	2225763	MRPS18B
NC_000071.6	100798759	100804467	MRPS18C
NC_000069.6	95862646	95871551	MRPS21
NC_000075.6	98588730	98601679	MRPS22
NC_000077.6	88194106	88211507	MRPS23
NT_187003.1	1330278	1347907	MRPS23
NW_004450260.1	199530	216931	MRPS23
NC_000077.6	5703983	5707717	MRPS24
NC_000072.6	92169512	92184023	MRPS25
NC_000068.7	130563757	130565394	MRPS26
NC_000079.6	99344767	99415562	MRPS27
NC_000069.6	8802146	8923857	MRPS28
NC_000068.7	28465956	28471177	MRPS2
NC_000079.6	118380110	118387252	MRPS30
NC_000074.6	22411181	22429669	MRPS31
NC_000072.6	39801804	39810936	MRPS33
NC_000083.6	24895120	24896274	MRPS34
NC_000072.6	147042740	147070906	MRPS35
NT_166305.2	3537843	3566089	MRPS35
NC_000079.6	100735940	100744659	MRPS36
NC_000068.7	127587426	127603986	MRPS5
NC_000082.6	92058336	92112227	MRPS6
NC_000077.6	115604151	115607624	MRPS7
NC_000067.6	42851233	42905683	MRPS9
NC_000068.7	36136398	36190284	MRRF
NC_000079.6	24987483	25020365	MRS2
NC_000080.6	64122621	64455903	MSRA
NC_000068.7	19371411	19394976	MSRB2
NC_000076.6	120781096	120899215	MSRB3
NC_000069.6	88909616	88913950	MSTO1
NC_000083.6	29332076	29347927	MTCH1
NC_000068.7	90847124	90866810	MTCH2
NW_016097315.1	975	12863	MTCH2
NC_000086.7	75410442	75416584	MTCP1
NC_000075.6	65435782	65453054	MTFMT
NC_000077.6	4091481	4095431	MTFP1
NC_000070.6	134525555	134535387	MTFR1L
NC_000069.6	19187314	19220817	MTFR1
NC_000076.6	20346986	20361669	MTFR2
NC_000073.6	140137564	140150786	MTG1
NC_000068.7	180070593	180085902	MTG2
NC_000076.6	3972782	4167081	MTHFD1L
NC_000078.6	76255232	76319820	MTHFD1
NC_000071.6	90931196	91021368	MTHFD2L
NC_000072.6	83305704	83326035	MTHFD2
NC_000075.6	89211190	89240225	MTHFS
NC_000077.6	29526379	29545452	MTIF2
NC_000071.6	146951573	146963849	MTIF3
NC_000075.6	78447870	78474165	MTO1
NC_000070.6	148448582	148557685	MTOR
NT_166299.2	1861191	1971030	MTOR
NC_000076.6	5811119	5824389	MTRF1L
NC_000080.6	79397759	79423650	MTRF1
NC_000074.6	40990912	41134350	MTUS1
NC_000069.6	89209081	89214341	MTX1
NC_000068.7	74825812	74876748	MTX2
NC_000070.6	138434659	138442265	MUL1
NC_000083.6	40934685	40961990	MUT
NC_000070.6	116807684	116819431	MUTYH
NC_000077.6	68691915	68816625	MYH10
NC_000071.6	136688892	136701857	MYL10
NC_000077.6	84880192	84911131	MYO19
NC_000067.6	162639150	162649694	MYOC
NC_000074.6	15057653	15133420	MYOM2
NC_000081.6	9071260	9110496	NADK2
NW_016097321.1	16481	55725	NADK2
NC_000077.6	102145513	102149528	NAGS
NC_000068.7	32450457	32455476	NAIF1
NC_000084.6	62977838	62999450	NAPG
NC_000073.6	96951510	97064758	NARS2
NC_000084.6	64499647	64516557	NARS
NC_000071.6	33995984	34005916	NAT8L
NC_000077.6	101552107	101581951	NBR1
NC_000070.6	46138511	46172403	NCBP1
NC_000080.6	32159887	32179855	NCOA4
NC_005089.1	2751	3707	ND1
NC_005089.1	3914	4951	ND2
NC_005089.1	9459	9806	ND3
NC_005089.1	9877	10173	ND4L
NC_005089.1	10167	11544	ND4
NC_005089.1	11742	13565	ND5
NC_005089.1	13552	14070	ND6
NC_000080.6	105258585	105309298	NDFIP2
NC_000074.6	95676985	95715119	NDRG4
NC_000067.6	92439708	92473758	NDUFA10
NC_000083.6	56717762	56724248	NDUFA11
NC_000076.6	94199009	94220948	NDUFA12
NC_000074.6	69887788	69902558	NDUFA13
NC_000086.7	37187588	37191238	NDUFA1
NC_000084.6	36742332	36744587	NDUFA2
NC_000073.6	3617373	3620161	NDUFA3
NC_000076.6	127514939	127517154	NDUFA4L2
NC_000072.6	11900373	11907446	NDUFA4
NC_000072.6	24518662	24527687	NDUFA5
NC_000081.6	82350139	82354291	NDUFA6
NC_000083.6	33824572	33838316	NDUFA7
NT_039662.3	73335	87083	NDUFA7
NT_187004.1	139953	153954	NDUFA7
NT_187027.1	139861	153862	NDUFA7
NC_000068.7	36036334	36049292	NDUFA8
NC_000072.6	126821863	126849144	NDUFA9
NC_000073.6	122088044	122101876	NDUFAB1
NC_000068.7	119655446	119662885	NDUFAF1
NC_000079.6	108052589	108158655	NDUFAF2
NC_000075.6	108565865	108567342	NDUFAF3
NC_000070.6	24898083	24905001	NDUFAF4
NC_000068.7	140170631	140205252	NDUFAF5
NC_000083.6	78937106	78948052	NDUFAF7
NC_000083.6	24722067	24724388	NDUFB10
NC_000086.7	20615326	20617564	NDUFB11
NC_000072.6	39592550	39599472	NDUFB2
NC_000067.6	58586397	58595964	NDUFB3
NC_000082.6	37647602	37654368	NDUFB4
NC_000069.6	32737063	32751559	NDUFB5
NC_000070.6	40270591	40279421	NDUFB6
NC_000074.6	83566758	83571623	NDUFB7
NC_000085.6	44548983	44555442	NDUFB8
NC_000081.6	58933810	58939489	NDUFB9
NC_000069.6	51405479	51408955	NDUFC1
NC_000073.6	97400003	97407800	NDUFC2
NC_000067.6	63143592	63176822	NDUFS1
NC_000067.6	171234853	171247122	NDUFS2
NC_000068.7	90894636	90904721	NDUFS3
NW_016097315.1	40689	50774	NDUFS3
NC_000079.6	114287795	114388094	NDUFS4
NC_000070.6	123712710	123718186	NDUFS5
NC_000079.6	73319876	73328482	NDUFS6
NC_000076.6	80249121	80256793	NDUFS7
NC_000085.6	3908863	3912774	NDUFS8
NC_000085.6	4007499	4012755	NDUFV1
NC_000083.6	66078795	66101559	NDUFV2
NC_000083.6	31520115	31531326	NDUFV3
NC_000077.6	4938754	4948064	NEFH
NC_000067.6	94020493	94028334	NEU4
NC_000068.7	156123637	156144186	NFS1
NC_000072.6	87009291	87028461	NFU1
NC_000071.6	72513301	72559713	NFXL1
NC_000078.6	87097531	87102539	NGB
NC_000077.6	95568818	95587698	NGFR
NC_000067.6	58445156	58462276	NIF3L1
NC_000077.6	4873959	4894201	NIPSNAP1
NC_000070.6	52989284	53000854	NIPSNAP3A
NC_000070.6	53011872	53022060	NIPSNAP3B
NC_000067.6	171342235	171345645	NIT1
NC_000082.6	57156665	57167332	NIT2
NC_000079.6	104023050	104109660	NLN
NC_000075.6	44252713	44268599	NLRX1
NC_000077.6	93958925	93968521	NME1
NC_000077.6	93949814	93956256	NME2
NC_000083.6	24896500	24897531	NME3
NC_000083.6	26091734	26095519	NME4
NC_000075.6	109832710	109842974	NME6
NC_000075.6	98287432	98420442	NMNAT3
NC_000079.6	119335527	119409257	NNT
NC_000071.6	77294169	77310293	NOA1
NC_000074.6	105275948	105281939	NOL3
NC_000070.6	41114427	41124339	NOL6
NC_000079.6	43398376	43402858	NOL7
NC_000071.6	117780987	117958840	NOS1
NC_000071.6	24364819	24384474	NOS3
NC_000073.6	87246405	87398710	NOX4
NC_000077.6	119538719	119547820	NPTX1
NC_000084.6	39410545	39519416	NR3C1
NC_000070.6	109000614	109061771	NRD1
NC_000075.6	37544493	37552745	NRGN
NC_000082.6	62732444	62786796	NSUN3
NC_000070.6	116031770	116053876	NSUN4
NC_000072.6	56882400	56923932	NT5C3
NC_000077.6	115490420	115491875	NT5C
NC_000076.6	86778992	86838389	NT5DC3
NC_000077.6	59847506	59876533	NT5M
NC_000083.6	24632682	24638838	NTHL1
NC_000068.7	180499976	180544979	NTSR1
NC_000078.6	52097746	52310970	NUBPL
NC_000080.6	20294680	20317584	NUDT13
NC_000073.6	35547185	35556304	NUDT19
NC_000071.6	140321627	140338137	NUDT1
NC_000070.6	41465082	41480926	NUDT2
NC_000069.6	37404982	37420186	NUDT6
NT_039247.2	3140	17744	NUDT6
NT_039248.1	296273	310872	NUDT6
NC_000085.6	4000580	4002102	NUDT8
NC_000071.6	104046518	104065378	NUDT9
NC_000067.6	181087138	181144220	NVL
NC_000073.6	132557475	132576398	OAT
NC_000071.6	73292769	73314077	OCIAD1
NC_000071.6	73322198	73338947	OCIAD2
NC_000080.6	32322012	32348150	OGDHL
NC_000077.6	6291597	6359094	OGDH
NC_000072.6	113326976	113334188	OGG1
NC_000086.7	101640011	101684351	OGT
NC_000080.6	80000153	80022874	OLFM4
NC_000070.6	103313209	103371869	OMA1
NC_000082.6	29579309	29663131	OPA1
NC_000073.6	19228389	19246817	OPA3
NC_000067.6	53312892	53326343	OSGEPL1
NC_000086.7	10252296	10321024	OTC
NC_000080.6	54360841	54369669	OXA1L
NC_000081.6	4026428	4155344	OXCT1
NC_000077.6	120456601	120458063	OXLD1
NC_000080.6	32085628	32103203	OXNAD1
NC_000081.6	41447425	41861051	OXR1
NC_000080.6	16238659	16249808	OXSM
NC_000069.6	59216271	59263014	P2RY12
NC_000069.6	61002785	61008982	P2RY1
NC_000073.6	100996568	101012053	P2RY2
NC_000076.6	59323245	59373304	P4HA1
NC_000083.6	10403009	10840191	PACRG
NC_000078.6	113014507	113074401	PACS2
NT_166322.1	93464	99792	PACS2
NC_000068.7	136081088	136387967	PAK7
NC_000074.6	61511429	61902700	PALLD
NC_000082.6	4616465	4627415	PAM16
NC_000068.7	131262010	131299188	PANK2
NC_000083.6	10840359	12063370	PARK2
NC_000070.6	150897133	150909921	PARK7
NT_187025.1	1202157	1214994	PARK7
NC_000082.6	20279820	20302395	PARL
NC_000070.6	106651022	106655282	PARS2
NC_000079.6	55727116	55776830	PCBD2
NC_000080.6	122484357	122889944	PCCA
NC_000075.6	100982032	101034940	PCCB
NC_000080.6	55540263	55550017	PCK2
NC_000080.6	26664117	26669846	PDE12
NC_000073.6	101421691	101512829	PDE2A
NC_000074.6	107046289	107048614	PDF
NC_000086.7	160122219	160138430	PDHA1
NC_000069.6	141210004	141212355	PDHA2
NC_000080.6	8165991	8172992	PDHB
NC_000068.7	103021055	103073513	PDHX
NT_039223.3	37803	90253	PDHX
NC_000068.7	71873213	71903858	PDK1
NC_000077.6	95026258	95041371	PDK2
NC_000086.7	93764616	93832095	PDK3
NC_000072.6	5483351	5496278	PDK4
NC_000070.6	11958183	11966450	PDP1
NC_000074.6	104591468	104599026	PDP2
NC_000074.6	111094606	111139781	PDPR
NC_000068.7	22895504	22940266	PDSS1
NC_000076.6	43221156	43464882	PDSS2
NC_000071.6	117282651	117287564	PEBP1
NC_000067.6	72259172	72284314	PECR
NC_000077.6	59970614	60046510	PEMT
NC_000085.6	45005662	45012763	PEO1
NC_000076.6	18845071	18857073	PERP
NC_000074.6	3621551	3624235	PET100
NC_000069.6	96635357	96645381	PEX11B
NC_000067.6	171345554	171358170	PFDN2
NC_000068.7	170496428	170519070	PFDN4
NC_000071.6	110259135	110269899	PGAM5
NC_000075.6	8893175	8968611	PGR
NC_000077.6	117986297	118024011	PGS1
NC_000072.6	124712273	124716950	PHB2
NC_000077.6	95666957	95680773	PHB
NC_000076.6	70557686	70599291	PHYHIPL
NC_000068.7	4918996	4938743	PHYH
NC_000077.6	51584540	51603271	PHYKPL
NC_000085.6	42090145	42122218	PI4K2A
NC_000069.6	94974731	95006937	PI4KB
NC_000081.6	79229160	79249466	PICK1
NC_000075.6	65587147	65595967	PIF1
NC_000075.6	20652130	20666584	PIN1
NC_000070.6	138313409	138326296	PINK1
NC_000080.6	63860298	63919862	PINX1
NC_000071.6	32736303	32785636	PISD
NC_000079.6	6548122	6580158	PITRM1
NC_000075.6	59656368	59679375	PKM
NC_000074.6	106150351	106164715	PLA2G15
NC_000070.6	138831857	138835189	PLA2G2A
NC_000081.6	79286228	79328390	PLA2G6
NC_000075.6	119071527	119093592	PLCD1
NC_000085.6	29348599	29367336	PLGRKT
NC_000076.6	53337686	53345999	PLN
NC_000077.6	69846248	69852058	PLSCR3
NC_000084.6	66458604	66465558	PMAIP1
NC_000068.7	26389348	26397121	PMPCA
NC_000071.6	21737160	21757152	PMPCB
NC_000067.6	74284599	74353692	PNKD
NC_000073.6	44856479	44862929	PNKP
NC_000068.7	24975306	25054072	PNPLA7
NC_000077.6	29130232	29162010	PNPT1
NC_000073.6	100082111	100121560	POLD3
NC_000077.6	78512296	78522736	POLDIP2
NC_000077.6	106754821	106780011	POLG2
NC_000073.6	79448910	79466306	POLG
NC_000076.6	79736117	79746589	POLRMT
NC_000072.6	5264620	5298373	PON2
NC_000071.6	135670040	135735326	POR
NC_000076.6	61648621	61674165	PPA1
NC_000069.6	133310070	133378235	PPA2
NC_000071.6	51454249	52116058	PPARGC1A
NC_000084.6	61291445	61401462	PPARGC1B
NC_000069.6	79591389	79603650	PPID
NC_000080.6	25694152	25700468	PPIF
NC_000082.6	5086291	5132481	PPL
NC_000077.6	87226906	87358994	PPM1E
NT_187003.1	357087	489251	PPM1E
NC_000072.6	57506502	57535529	PPM1K
NC_000067.6	171276991	171281192	PPOX
NC_000071.6	122158254	122175273	PPP1CC
NC_000073.6	45522917	45526268	PPP1R15A
NC_000084.6	42645221	43059471	PPP2R2B
NC_000071.6	122284398	122324281	PPTC7
NC_000070.6	116685599	116700000	PRDX1
NC_000074.6	84969622	84974811	PRDX2
NC_000085.6	60864066	60874538	PRDX3
NC_000086.7	155323918	155340749	PRDX4
NC_000085.6	6906819	6909645	PRDX5
NC_000067.6	161240112	161251210	PRDX6
NC_000079.6	55322055	55325272	PRELID1
NC_000084.6	41875696	41951194	PRELID2
NC_000074.6	46575579	46617234	PRIMPOL
NC_000074.6	83972978	83996444	PRKACA
NC_000078.6	31958450	32061344	PRKAR2B
NC_000077.6	107933387	108343888	PRKCA
NC_000080.6	30595353	30626414	PRKCD
NC_000083.6	86167554	86657919	PRKCE
NC_000073.6	30493586	30513402	PRODH2
NC_000082.6	18071726	18089283	PRODH
NT_187007.1	329213	346677	PRODH
NW_004450262.2	84698	102162	PRODH
NC_000074.6	27042384	27056132	PROSC
NC_000068.7	101714266	101883074	PRR5L
NC_000075.6	86743239	86758443	PRSS35
NC_000076.6	60277628	60302600	PSAP
NC_000078.6	83688145	83738446	PSEN1
NC_000077.6	97703434	97713500	PSMB3
NC_000073.6	131371113	131392768	PSTK
NC_000071.6	145147378	145167111	PTCD1
NC_000079.6	99319649	99344678	PTCD2
NC_000072.6	71880638	71908773	PTCD3
NC_000085.6	32757577	32826160	PTEN
NC_000068.7	32395890	32402740	PTGES2
NC_000078.6	84285237	84315832	PTGR2
NC_000068.7	90910713	90918050	PTPMT1
NW_016097315.1	56766	64104	PTPMT1
NC_000071.6	121130533	121191397	PTPN11
NC_000077.6	100956736	100971212	PTRF
NC_000068.7	32775739	32777593	PTRH1
NC_000077.6	86683983	86692457	PTRH2
NC_000075.6	50521617	50528641	PTS
NC_000071.6	110773667	110780668	PUS1
NC_000071.6	110274286	110286168	PXMP2
NC_000077.6	120635712	120643782	PYCR1
NC_000067.6	180904274	180908088	PYCR2
NC_000072.6	57684739	57692078	PYURF
NC_000075.6	108508005	108515941	QARS
NC_000071.6	45434032	45450229	QDPR
NC_000076.6	43874188	43901739	QRSL1
NC_000075.6	21411019	21420279	QTRT1
NC_000082.6	43861407	43889680	QTRTD1
NC_000075.6	64715300	64737756	RAB11A
NC_000083.6	33742484	33760486	RAB11B
NT_039662.3	1416	9241	RAB11B
NT_187004.1	57832	75832	RAB11B
NT_187027.1	57832	75832	RAB11B
NC_000072.6	85334962	85374648	RAB11FIP5
NC_000085.6	5099207	5106996	RAB1B
NC_000079.6	55319223	55321980	RAB24
NC_000076.6	10545039	10558207	RAB32
NC_000071.6	115631899	115647158	RAB35
NC_000073.6	88430273	88491572	RAB38
NC_000075.6	21907491	21918183	RAB3D
NC_000073.6	27168433	27178883	RAB4B
NC_000075.6	66843664	66919705	RAB8B
NC_000072.6	115618573	115676635	RAF1
NC_000081.6	10568971	10719267	RAI14
NC_000077.6	60105013	60199197	RAI1
NC_000076.6	58446852	58494155	RANBP2
NC_000069.6	138925897	139075228	RAP1GDS1
NC_000070.6	34614941	34660167	RARS2
NC_000077.6	35808381	35834528	RARS
NC_000084.6	80192264	80200619	RBFA
NC_000073.6	4425665	4445846	RDH13
NC_000078.6	10390694	10395562	RDH14
NC_000072.6	71707681	71810710	REEP1
NC_000075.6	48468512	48480713	REXO2
NC_000085.6	17394043	17401349	RFK
NC_000083.6	25834462	25838367	RHBDL1
NC_000070.6	123787875	123830201	RHBDL2
NC_000077.6	80300425	80355986	RHBDL3
NC_000075.6	108306160	108337943	RHOA
NC_000077.6	80209032	80267907	RHOT1
NC_000083.6	25838838	25844851	RHOT2
NC_000077.6	75510094	75513168	RILP
NC_000079.6	34002363	34035170	RIPK1
NC_000080.6	55784995	55788857	RIPK3
NC_000070.6	19573112	19606932	RMDN1
NC_000083.6	79578598	79685067	RMDN2
NC_000068.7	119136998	119157034	RMDN3
NC_000076.6	4403168	4432404	RMND1
NC_000078.6	28649601	28659592	RNASEH1
NC_000067.6	153749169	153768690	RNASEL
NC_000079.6	47122720	47247991	RNF144B
NC_000077.6	3415973	3452956	RNF185
NC_000083.6	34601099	34603561	RNF5
NT_039662.3	849868	852330	RNF5
NT_187004.1	920918	923378	RNF5
NT_187027.1	920668	923128	RNF5
NC_000077.6	76243736	76250625	RNMTL1
NC_000068.7	156144153	156145794	ROMO1
NC_000083.6	28328471	28331033	RPL10A
NT_187005.1	1018458	1021024	RPL10A
NC_000069.6	130726827	130730398	RPL34
NC_000082.6	33056453	33060189	RPL35A
NC_000080.6	8063265	8092127	RPP14
NC_000084.6	60774596	60778546	RPS14
NC_000073.6	118104374	118116147	RPS15A
NC_000073.6	99477896	99483709	RPS3
NC_000086.7	111387837	111538097	RPS6KA6
NC_000077.6	86499009	86544807	RPS6KB1
NC_000083.6	25727703	25731464	RPUSD1
NC_000068.7	119034790	119042198	RPUSD2
NC_000072.6	113415319	113419455	RPUSD3
NC_000075.6	35267881	35275957	RPUSD4
NC_000081.6	37923952	37961110	RRM2B
NC_000067.6	186721086	186749358	RRP15
NC_000077.6	94539798	94556860	RSAD1
NC_000078.6	26442743	26456452	RSAD2
NC_000076.6	43901714	43947864	RTN4IP1
NC_000070.6	13743180	13895056	RUNX1T1
NC_000081.6	84192233	84214303	SAMM50
NC_000068.7	27188393	27248332	SARDH
NC_000077.6	78472330	78497821	SARM1
NC_000073.6	28741968	28753879	SARS2
NC_000069.6	108424864	108445259	SARS
NC_000067.6	179668029	179687189	SCCPDH
NC_000077.6	67052670	67067444	SCO1
NC_000070.6	108043830	108144971	SCP2
NC_000085.6	10500512	10525209	SDHAF2
NC_000079.6	74322255	74350240	SDHA
NC_000070.6	140961271	140979197	SDHB
NC_000067.6	171129157	171150603	SDHC
NC_000075.6	50596340	50603849	SDHD
NC_000071.6	120458193	120472823	SDSL
NC_000071.6	120476547	120483932	SDS
NC_000079.6	51650828	51684044	SECISBP2
NC_000077.6	87566727	87590539	"SEPT4"
NT_187003.1	703956	716107	"SEPT4"
NC_000083.6	6040571	6079763	SERAC1
NC_000070.6	132492804	132510456	SESN2
NC_000079.6	54071825	54108346	SFXN1
NC_000085.6	46573323	46596901	SFXN2
NC_000085.6	45047241	45056383	SFXN3
NC_000085.6	60837270	60861700	SFXN4
NC_000072.6	85213049	85333477	SFXN5
NC_000076.6	21882184	21999903	SGK1
NC_000078.6	75714248	75735729	SGPP1
NC_000080.6	31373774	31436033	SH3BP5
NC_000069.6	144683678	144720402	SH3GLB1
NC_000069.6	89418402	89430029	SHC1
NC_000077.6	60788886	60811265	SHMT1
NC_000076.6	127517123	127522444	SHMT2
NC_000080.6	75455982	75526141	SIAH3
NC_000076.6	63319005	63339035	SIRT1
NC_000073.6	140863663	140882309	SIRT3
NC_000071.6	115478006	115490155	SIRT4
NC_000079.6	43365439	43395203	SIRT5
NC_000081.6	100387898	100424214	SLC11A2
NC_000069.6	104638664	104658462	SLC16A1
NC_000077.6	53983123	54029383	SLC22A4
NC_000077.6	120491837	120501161	SLC25A10
NC_000077.6	70644019	70647423	SLC25A11
NT_187026.1	749516	752536	SLC25A11
NC_000068.7	71274270	71367554	SLC25A12
NC_000072.6	6041218	6217234	SLC25A13
NC_000086.7	48623418	48662298	SLC25A14
NC_000074.6	22375550	22398621	SLC25A15
NC_000076.6	62920633	62946499	SLC25A16
NC_000081.6	81318921	81360765	SLC25A17
NC_000072.6	120773511	120794169	SLC25A18
NT_039382.4	397111	417089	SLC25A18
NC_000077.6	115614165	115628295	SLC25A19
NC_000082.6	17925211	17928219	SLC25A1
NT_187007.1	182698	185706	SLC25A1
NC_000075.6	108662098	108684641	SLC25A20
NC_000078.6	56712634	57197472	SLC25A21
NC_000073.6	141429749	141437874	SLC25A22
NC_000083.6	57043711	57059881	SLC25A23
NC_000069.6	109123149	109168409	SLC25A24
NT_114257.4	6428	51694	SLC25A24
NC_000068.7	32414487	32451470	SLC25A25
NC_000072.6	94500012	94604659	SLC25A26
NC_000083.6	43637739	43667195	SLC25A27
NC_000085.6	43663801	43675510	SLC25A28
NC_000078.6	108825878	108835876	SLC25A29
NC_000084.6	37637378	37638723	SLC25A2
NC_000080.6	75757535	75787042	SLC25A30
NC_000069.6	40708871	40726094	SLC25A31
NC_000081.6	39091230	39112776	SLC25A32
NW_012132909.1	220815	239340	SLC25A32
NC_000070.6	149744036	149774267	SLC25A33
NT_166299.2	3159793	3189064	SLC25A33
NT_187025.1	51642	80913	SLC25A33
NC_000070.6	141618819	141624002	SLC25A34
NC_000077.6	68967607	68972516	SLC25A35
NC_000075.6	97075281	97111041	SLC25A36
NC_000080.6	69241848	69285103	SLC25A37
NC_000075.6	120110399	120124342	SLC25A38
NC_000077.6	102402969	102408675	SLC25A39
NC_000076.6	91116578	91124001	SLC25A3
NC_000071.6	8422820	8454839	SLC25A40
NC_000083.6	57031454	57041705	SLC25A41
NC_000074.6	70184340	70212281	SLC25A42
NC_000086.7	36743549	36777307	SLC25A43
NC_000069.6	88410494	88425141	SLC25A44
NC_000085.6	5877799	5885768	SLC25A45
NC_000084.6	31580168	31609902	SLC25A46
NC_000078.6	108849813	108856815	SLC25A47
NC_000079.6	56437964	56472367	SLC25A48
NC_000074.6	46207339	46211009	SLC25A4
NC_000086.7	36795597	36798808	SLC25A5
NC_000074.6	71568873	71587304	SLC27A1
NC_000068.7	126553024	126588243	SLC27A2
NC_000069.6	90385233	90390045	SLC27A3
NC_000083.6	74395578	74424229	SLC30A6
NC_000079.6	38932140	38960875	SLC35B3
NC_000071.6	30647939	30659729	SLC35F6
NC_000083.6	85028347	85064241	SLC3A1
NC_000070.6	53440413	53622478	SLC44A1
NC_000083.6	81373105	81738387	SLC8A1
NC_000073.6	16128311	16161063	SLC8A2
NC_000078.6	81197915	81333596	SLC8A3
NC_000071.6	120511168	120534024	SLC8B1
NC_000086.7	56609556	56664230	SLC9A6
NC_000069.6	135307692	135342845	SLC9B2
NC_000078.6	87443896	87449924	SLIRP
NC_000077.6	35121456	35708507	SLIT3
NC_000084.6	67464841	67480581	SLMO1
NC_000081.6	82346046	82349062	SMDT1
NC_000071.6	53267106	53278540	SMIM20
NC_000080.6	31088127	31128930	SMIM4
NC_000071.6	144876495	144965830	SMURF1
NC_000072.6	60731573	60829855	SNCA
NC_000079.6	54758860	54766613	SNCB
NC_000072.6	28480315	28935162	SND1
NC_000082.6	11066298	11074985	SNN
NC_000068.7	151590549	151633030	SNPH
NC_000082.6	90220742	90226324	SOD1
NC_000083.6	13007839	13018119	SOD2
NC_000068.7	122234839	122265337	SORD
NC_000081.6	79154913	79164490	SOX10
NC_000071.6	73651365	73679484	SPATA18
NC_000075.6	27396807	27401711	SPATA19
NC_000069.6	37419950	37579096	SPATA5
NT_039247.2	18098	152512	SPATA5
NT_039248.1	311226	317545	SPATA5
NC_000069.6	55112074	55137332	SPG20
NC_000074.6	123065508	123097751	SPG7
NC_000067.6	83255442	83408393	SPHKAP
NC_000073.6	126370060	126377934	SPNS1
NC_000072.6	85133680	85137764	SPR
NC_000076.6	128209908	128211794	SPRYD4
NC_000078.6	87305058	87388355	SPTLC2
NC_000068.7	122764928	122809569	SQRDL
NC_000068.7	157423901	157471838	SRC
NC_000067.6	131285251	131527361	SRGAP2
NC_000071.6	8046078	8069314	SRI
NC_000084.6	34331121	34336599	SRP19
NC_000072.6	40471415	40481823	SSBP1
NC_000071.6	86071584	86106125	STAP1
NC_000071.6	151037515	151428261	STARD13
NT_039334.1	165231	226617	STARD13
NC_000077.6	98358367	98381112	STARD3
NC_000084.6	33199142	33213863	STARD4
NC_000073.6	83632017	83642328	STARD5
NC_000068.7	127270202	127298935	STARD7
NC_000074.6	25808513	25815982	STAR
NC_000077.6	100886806	100939579	STAT3
NC_000076.6	80115692	80130685	STK11
NC_000070.6	43027690	43031384	STOML2
NC_000068.7	35313990	35337009	STOM
NC_000068.7	32787607	32847237	STXBP1
NC_000080.6	73552774	73596144	SUCLA2
NC_000072.6	73248505	73276907	SUCLG1
NC_000072.6	95473009	95718858	SUCLG2
NC_000079.6	16857472	17694795	SUGCT
NC_000076.6	128669887	128673918	SUOX
NC_000076.6	62429329	62451295	SUPV3L1
NC_000068.7	26913378	26916530	SURF1
NC_000081.6	44671856	44788074	SYBU
NC_000078.6	75818318	76110928	SYNE2
NC_000083.6	5941280	6045553	SYNJ2
NC_000072.6	115004381	115037907	TAMM41
NC_000082.6	18300825	18348098	TANGO2
NT_187012.1	109376	152483	TANGO2
NW_004450262.2	313797	356904	TANGO2
NC_000083.6	34187556	34197225	TAP1
NT_039662.3	436473	446150	TAP1
NT_187004.1	499530	509134	TAP1
NT_187027.1	499327	509001	TAP1
NC_000069.6	95739974	95754977	TARS2
NC_000067.6	191045826	191063004	TATDN3
NC_000074.6	109990436	109999804	TAT
NC_000086.7	74281900	74295319	TAZ
NC_000076.6	115197871	115251493	TBC1D15
NC_000077.6	6615598	6626085	TBRG4
NC_000075.6	122805357	122838924	TCAIM
NC_000071.6	114707765	114722327	TCHP
NC_000085.6	3896050	3907133	TCIRG1
NC_000070.6	45965027	46034766	TDRD7
NC_000069.6	94413138	94434854	TDRKH
NC_000077.6	80136674	80142724	TEFM
NC_000079.6	73626179	73652366	TERT
NC_000076.6	71225477	71238330	TFAM
NC_000068.7	172545679	172558622	TFAP2C
NC_000083.6	3519256	3557777	TFB1M
NC_000067.6	179528052	179546305	TFB2M
NC_000068.7	158116405	158146392	TGM2
NC_000069.6	94310108	94332540	THEM4
NC_000069.6	94342099	94347352	THEM5
NC_000077.6	45945305	45955503	THG1L
NC_000073.6	142892776	142899966	TH
NC_000068.7	21205357	21215009	THNSL1
NC_000076.6	81070083	81082360	THOP1
NC_000077.6	98741776	98769006	THRA
NC_000073.6	105640061	105656992	TIMM10B
NC_000068.7	84827021	84830213	TIMM10
NC_000076.6	80899450	80900969	TIMM13
NC_000067.6	135301535	135313737	TIMM17A
NC_000086.7	7899336	7907652	TIMM17B
NC_000084.6	84947294	84951531	TIMM21
NC_000077.6	76406925	76416313	TIMM22
NC_000080.6	32180166	32201891	TIMM23
NC_000074.6	4259731	4275905	TIMM44
NC_000073.6	28305516	28312046	TIMM50
NC_000075.6	50603901	50605320	TIMM8B
NC_000078.6	71123172	71136675	TIMM9
NC_000082.6	38497843	38522704	TIMMDC1
NC_000074.6	104226691	104248577	TK2
NC_000081.6	99392947	99410049	TMBIM6
NC_000077.6	69803595	69805624	TMEM102
NC_000077.6	60864452	60879038	TMEM11
NC_000073.6	90450712	90457208	TMEM126A
NC_000073.6	90468833	90475995	TMEM126B
NC_000073.6	89139721	89404274	TMEM135
NC_000073.6	45896990	45917418	TMEM143
NC_000079.6	41016250	41022582	TMEM14C
NC_000073.6	16452779	16455490	TMEM160
NC_000084.6	35733678	35740554	TMEM173
NC_000082.6	8633731	8637701	TMEM186
NC_000085.6	8770996	8772475	TMEM223
NC_000077.6	69838525	69839558	TMEM256
NC_000081.6	58782269	58823661	TMEM65
NC_000067.6	16665191	16678275	TMEM70
NC_000070.6	43668971	43692668	TMEM8B
NT_165789.2	159604	334431	TMLHE
NC_000072.6	148232430	148444847	TMTC1
NT_166305.2	4741867	4853169	TMTC1
NC_000072.6	125349723	125362483	TNFRSF1A
NC_000080.6	31208312	31211711	TNNC1
NC_000071.6	142724604	142822705	TNRC18
NC_000078.6	71111428	71123222	TOMM20L
NC_000074.6	126930664	126945921	TOMM20
NC_000081.6	79670868	79672862	TOMM22
NC_000068.7	164053538	164071181	TOMM34
NC_000067.6	171217802	171222514	TOMM40L
NC_000073.6	19701313	19715429	TOMM40
NC_000070.6	45105209	45108113	TOMM5
NC_000083.6	47686645	47688386	TOMM6
NC_000082.6	57121714	57154530	TOMM70A
NC_000071.6	23838944	23844145	TOMM7
NC_000081.6	75657029	75678819	TOP1MT
NC_000078.6	30054661	30132984	TPO
NC_000073.6	105744811	105752282	TPP1
NC_000068.7	101678420	101701668	TRAF6
NC_000075.6	121297507	121474919	TRAK1
NC_000067.6	58900449	58973482	TRAK2
NC_000082.6	4039977	4077846	TRAP1
NC_000071.6	115341247	115343552	TRIAP1
NC_000083.6	36898130	36910217	TRIM31
NT_187004.1	3259466	3271540	TRIM31
NT_187009.1	852657	864817	TRIM31
NT_187027.1	3183831	3195901	TRIM31
NC_000070.6	123016532	123054940	TRIT1
NC_000082.6	56033720	56037774	TRMT10C
NC_000074.6	84686312	84699808	TRMT1
NC_000086.7	134222955	134277026	TRMT2B
NC_000078.6	73268515	73286767	TRMT5
NC_000081.6	85879309	85897394	TRMU
NC_000072.6	106769131	106782474	TRNT1
NC_000076.6	127022332	127030814	TSFM
NC_000073.6	36697737	36773553	TSHZ3
NC_000081.6	83563573	83574203	TSPO
NC_000067.6	171419033	171420352	TSTD1
NC_000081.6	78399556	78405859	TST
NC_000077.6	62281459	62316441	TTC19
NC_000073.6	126487354	126490731	TUFM
NC_000075.6	107563255	107566108	TUSC2
NC_000081.6	77915051	77928994	TXN2
NC_000083.6	65637505	65649725	TXNDC2
NC_000069.6	96557957	96561857	TXNIP
NC_000084.6	63662801	63692359	TXNL1
NC_000076.6	82833951	82897724	TXNRD1
NC_000082.6	18426417	18479073	TXNRD2
NT_039630.5	12225	49463	TXNRD2
NT_187012.1	235627	253524	TXNRD2
NW_004450262.2	440275	492931	TXNRD2
NC_000071.6	30038546	30073625	TYMS
NC_000075.6	60793206	60880370	UACA
NC_000086.7	20658302	20683179	UBA1
NC_000077.6	62551171	62553213	UBB
NC_000070.6	148434497	148444751	UBIAD1
NT_166299.2	1846950	1857357	UBIAD1
NC_000073.6	104140621	104143321	UBQLN3
NC_000074.6	83290348	83298456	UCP1
NC_000073.6	100493358	100499629	UCP2
NC_000073.6	100472991	100486432	UCP3
NC_000071.6	114130361	114139321	UNG
NC_000077.6	4701968	4704364	UQCR10
NC_000076.6	80402997	80406821	UQCR11
NC_000079.6	66900621	66905350	UQCRB
NC_000075.6	108936648	108949641	UQCRC1
NW_012132906.1	103563	116556	UQCRC1
NC_000073.6	120635189	120659523	UQCRC2
NC_000079.6	30540312	30545316	UQCRFS1
NC_000070.6	116066965	116075070	UQCRH
NC_000077.6	53427922	53430831	UQCRQ
NC_000073.6	37959992	38023575	URI1
NC_000073.6	133686142	133710522	UROS
NC_000085.6	47083471	47090625	USMG5
NC_000071.6	114100328	114123510	USP30
NC_000070.6	137594149	137658537	USP48
NC_000067.6	43747850	43827819	UXS1
NC_000072.6	125215581	125222306	VAMP1
NC_000072.6	72385221	72390667	VAMP8
NW_006763129.1	88504	93950	VAMP8
NC_000083.6	35655634	35667633	VARS2
NT_187004.1	1990114	2001563	VARS2
NT_187027.1	1966518	1977967	VARS2
NC_000083.6	35000907	35016329	VARS
NT_039662.3	1250601	1266023	VARS
NT_187004.1	1319507	1334736	VARS
NT_187027.1	1319268	1334497	VARS
NC_000082.6	4639945	4651166	VASN
NC_000077.6	101458748	101466199	VAT1
NC_000077.6	52360862	52389397	VDAC1
NC_000080.6	21831561	21845879	VDAC2
NC_000074.6	22577075	22593813	VDAC3
NC_000072.6	113624021	113631633	VHL
NC_000075.6	67840331	67995640	VPS13C
NC_000077.6	101253612	101259547	VPS25
NC_000077.6	26471398	26594014	VRK2
NC_000080.6	78849056	79202310	VWA8
NC_000069.6	99140618	99221230	WARS2
NC_000076.6	40883534	40938569	WASF1
NC_000071.6	134148058	134176950	WBSCR16
NC_000077.6	75440943	75454717	WDR81
NC_000073.6	79743161	79785952	WDR93
NC_000074.6	114439635	115352712	WWOX
NC_000077.6	72301432	72313733	XAF1
NC_000081.6	81400132	81457476	XPNPEP3
NC_000078.6	111803192	111813879	XRCC3
NC_000082.6	16302965	16309640	YARS2
NC_000076.6	76458129	76469114	YBEY
NC_000077.6	5955758	5967780	YKT6
NC_000068.7	23155442	23199260	YME1L1
NC_000070.6	124850759	124855242	YRDC
NC_000081.6	36770261	36802984	YWHAZ
NC_000084.6	84087415	84097528	ZADH2
NC_000071.6	129895723	129908509	ZBED5
NC_000082.6	18220748	18235136	ZDHHC8
NT_187007.1	478402	480699	ZDHHC8
NT_187012.1	29311	43694	ZDHHC8
NW_004450262.2	233725	248108	ZDHHC8
NC_000074.6	108704177	108961636	ZFHX3
NC_000077.6	6389063	6406162	ZMIZ2

## Sheet: 2. Gene List Composition
Mitochondrial Associated GO Terms	OXPHOS Pathway	QUIAGEN
Aadat	Atp12a	ComplexI(NADH-CoenzymeQReductase):
Aars2	Atp4a	Ndufa1
Aass	Atp4b	LOC100767451(Ndufa10)
Abat	Atp5a1	LOC100772543(Ndufa11)
Abca12	Atp5b	LOC100757306(Ndufa12)
Abca8a	Atp5d	LOC100754444(Ndufa2)
Abca8b	Atp5e	LOC100763334(Ndufa3)
Abca9	Atp5f1	LOC100755007(Ndufa4)
Abcb10	Atp5g1	LOC100766611(Ndufa4)
Abcb1b	Atp5g2	LOC100760870(Ndufa5)
Abcb6	Atp5g3	LOC100750797(Ndufa6)
Abcb7	Atp5h	LOC100755602(Ndufa7)
Abcb8	Atp5i	LOC100770644(Ndufa8)
Abcc12	Atp5j	LOC100773563(Ndufa9)
Abcc9	Atp5j2	LOC100754681(Ndufb10)
Abcd1	Atp5l	Ndufb11
Abcd2	Atp5o	LOC100770782(Ndufb11)
Abcd3	ATP6	LOC100757431(Ndufb3)
Abce1	Atp6ap1	LOC100762129(Ndufb4)
Abcf2	Atp6v0a1	LOC100757916(Ndufb5)
Abcg1	Atp6v0a2	LOC100765445(Ndufb6)
Abcg2	Atp6v0a4	LOC100754222(Ndufb7)
Abhd10	Atp6v0b	LOC100752642(Ndufb8)
Abhd11	Atp6v0c	LOC100759795(Ndufb9)
Abhd12	Atp6v0d1	Ndufs2
Abhd6	Atp6v0d2	Ndufv1
Abl1	Atp6v0e1	LOC100757242(Ndufv2)
Acaa1a	Atp6v1a	LOC100761076(Ndufv3).
Acaa1b	Atp6v1b1
Acaa2	Atp6v1b2	ComplexII(Succinate-CoenzymeQReductase):
Acaca	Atp6v1c1	Sdha
Acacb	Atp6v1c2	LOC100771246(Sdhb)
Acad10	Atp6v1d	LOC100689402(Sdhc)
Acad11	Atp6v1e1	LOC100774657(Sdhd).
Acad12	Atp6v1e2
Acad8	Atp6v1f	ComplexIII(CoenzymeQ-CytochromecReductase):
Acad9	Atp6v1g1	Bcs1l
Acadl	Atp6v1g2	LOC100760422(Cyb5b)
Acadm	Atp6v1g3	LOC100766032(Cyc1)
Acads	Atp6v1h	Uqcrc1
Acadsb	ATP8	Uqcrc2
Acadvl	COX1	LOC100759002(Uqcrfs1)
Acat1	COX2	LOC100763175(Uqcrq).
Acat2	COX3
Acat3	CYTB	ComplexIV(CytochromecOxidase):
Acbd3	Lhpp	Cox10
Acly	Uqcrc2	LOC100763079(Cox11)
Aco1	Cox15	Cox15
Aco2	Cox6c2	LOC100770670(Cox4i1)
Acod1	Cox8a	LOC100757022(Cox4i2)
Acot1	Atp5g2	LOC100765757(Cox5a)
Acot10	COX7A2L	LOC100768321(Cox5b)
Acot13	COX7A2	LOC100764001(Cox6a1)
Acot2	PPpa1	LOC100757101(Cox6a2)
Acot8	Cox4i2	LOC100766809(Cox6b1)
Acot9	Cox6a2	LOC100756540(Cox7a2)
Acox1	Atp5j2	LOC100756118(Cox7a2l)
Acox2	Cox17	LOC100754916(Cox7b)
Acox3	UQCRFS1	LOC100755207(Cox8a)
Acp6	COX7A2L	LOC100762701(Cox8b)
Acsbg2	Ndufb9	LOC100767292(Cox8c).
Acsf2	Atp5c1
Acsf3	Uqcrb	ComplexV(ATPSynthase):
Acsl1	Cox8b	LOC100770431(Atp5a1)
Acsl3	Cox11	LOC100763024(Atp5b)
Acsl4	Uqcrq	LOC100760824(Atp5c1)
Acsl5	Cox6a1	LOC100766108(Atp5d)
Acsl6	Cox10	LOC100766302(Atp5e)
Acsm1	Cox7b	LOC100762406(Atp5epsilon)
Acsm2	UQCRH	LOC100774535(Atp5f1)
Acsm3	COX5A	LOC100771541(Atp5h)
Acsm4	Cyc1	LOC100757610(Atp5j)
Acsm5	Uqcrc1	LOC100770018(Atp5o)
Acss1	Cox6b1	LOC100768179(Atp5s)
Acss3	Cox8c	Atp6ap1
Acyp2	Cox7a2	Atp6v0a1
Adam12	Ndufa7	Atp6v0a2
Adap2	Uqcr11	Atp6v0a4
Adck1	Cox5b	Atp6v0d1
Adck2	Cox6b1	Atp6v1a
Adck5	NDUFS1	Atp6v1c1
Adcy10	Atp5l	Atp6v1c2
Adh1	Ndufa8	Atp6v1h
Adh5	Cox4i1	LOC100769185(Ppa1).
Adhfe1	Atp5g1
Ado	UQCRH	MitochondrialStress:
Adprhl2	Cox7b2	LOC100755882(Arrdc3)
Adsl	UQCR10	Asb1
Afg3l1	COX7C	LOC100773256(Cyb561d1)
Afg3l2	Ndufa3	LOC100753924(Dnajb1)
Agap2	COX7C	LOC100768493(Edn1)
Agk	Ndufs6	LOC100766127(Gadd45b)
Agmat	Cox6c2	Hspa1l(Hspa1a)
Ago2	Atp5i	LOC100760510(Hspa1b)
Agpat5	Cox6b2	Lrp5.
Agps	ND1
Agr2	ND2
Agtpbp1	ND3
Agxt	ND4
Agxt2	ND4L
Aifm1	ND5
Aifm2	ND6
Aifm3	Ndufa1
AK157302	Ndufa10
Ak2	Ndufa11
Ak3	Ndufa12
Ak4	Ndufa13
Akap1	Ndufa2
Akap10	Ndufa3
Akap8	Ndufa4
Akr1b10	Ndufa4l2
Akr1b7	Ndufa5
Akr7a5	Ndufa6
Akt1	Ndufa7
Alas1	Ndufa8
Alas2	Ndufa9
Aldh18a1	Ndufab1
Aldh1b1	Ndufb1
Aldh1l1	Ndufb10
Aldh1l2	Ndufb11
Aldh2	Ndufb2
Aldh3a2	Ndufb3
Aldh4a1	Ndufb4
Aldh5a1	Ndufb5
Aldh6a1	Ndufb6
Aldh7a1	Ndufb7
Aldh9a1	Ndufb8
Aldoa	Ndufc1
Aldoc	Ndufc2
Alkbh1	Ndufs1
Alkbh3	Ndufs2
Alkbh7	Ndufs3
Amacr	Ndufs4
Ambra1	Ndufs5
Amt	Ndufs6
Ankzf1	Ndufs7
Anxa1	Ndufs8
Anxa10	Ndufv1
Anxa6	Ndufv2
Ap2m1	Ppa1
Apex1	Sdha
Apex2	Sdhb
Apoa1bp	Sdhc
Apoo	Sdhd
Apool	Tcirg1
Apopt1	Znf862
Araf
Arg1
Arg2
Arglu1
Arl2
Arl2bp
Armc1
Armc10
Armcx3
Arsb
As3mt
Asah2
Asb9
Asl
Ass1
Atad1
Atad3a
Atcay
Atf2
Atg13
Atg4d
Atic
Atp2a1
Atp5a1
Atp5b
Atp5c1
Atp5d
Atp5e
Atp5f1
Atp5g1
Atp5g2
Atp5g3
Atp5h
Atp5j
Atp5j2
Atp5k
Atp5l
Atp5o
Atp5s
Atp5sl
Atp6v1a
Atp6v1e1
Atpaf1
Atpaf2
Atpif1
Atxn3
Auh
Aurkaip1
Azin2
Bad
Bag1
Bag5
Bak1
Bax
Bbc3
Bbox1
BC026585
Bcap31
Bcat1
Bcat2
Bckdha
Bckdhb
Bckdk
Bcl2
Bcl2a1a
Bcl2a1b
Bcl2a1c
Bcl2a1d
Bcl2l1
Bcl2l10
Bcl2l11
Bcl2l13
Bcl2l2
Bco2
Bcor
Bcs1l
Bdh1
Bdnf
Becn1
Bfsp1
Bid
Bik
Bloc1s1
Bloc1s2
Bnip1
Bnip3
Bnip3l
Bok
Bola1
Bphl
Braf
Brca1
Brd8
Bri3bp
Brinp3
Bsg
Bzrap1
C030006K11Rik
C030010C08Rik
C1qbp
C330018D20Rik
Cabs1
Camk2a
Capn1
Capn10
Caprin2
Car5a
Car5b
Card19
Cars2
Casp1
Casp2
Casp4
Casp8
Casp8ap2
Casp9
Casq1
Cat
Cav1
Cbr2
Cbr4
Ccar2
Ccdc109b
Ccdc136
Ccdc51
Ccdc58
Ccdc90b
Cct7
Cd36
Cd3eap
Cdk1
Cdk5rap1
Cdk7
Cdkn2a
Cds2
Cebpzos
Cecr5
Cep89
Cerk
Chat
Chchd1
Chchd10
Chchd2
Chchd3
Chchd4
Chchd5
Chchd6
Chchd7
Chdh
Chmp2b
Chpf
Ciapin1
Cidea
Cisd1
Cisd2
Cisd3
Ckb
Ckmt1
Ckmt2
Clic1
Clic4
Cln8
Clpb
Clpp
Clpx
Cltc
Clu
Clybl
Cmc1
Cmc2
Cmpk2
Cnp
Coa3
Coa4
Coa5
Coa6
Coa7
Coasy
Col4a3bp
Comt
Comtd1
Coq10b
Coq2
Coq3
Coq4
Coq5
Coq6
Coq7
Coq8a
Coq8b
Coq9
Cox10
Cox11
Cox14
Cox15
Cox16
Cox17
Cox18
Cox19
Cox20
Cox4i1
Cox4i2
Cox5a
Cox5b
Cox6a1
Cox6a2
Cox6b1
Cox6b2
Cox6c
Cox7a1
Cox7a2
Cox7a2l
Cox7b
Cox7b2
Cox7c
Cox8a
Cox8b
Cox8c
Cpox
Cps1
Cpt1a
Cpt1b
Cpt1c
Cpt2
Crat
Creb1
Crls1
Crot
Cry1
Cry2
Cryab
Crym
Cs
Csde1
Csl
Cstad
Ctps2
Ctsa
Ctsb
Ctsd
Ctu1
Ctu2
Cyb5a
Cyb5b
Cyb5r1
Cyb5r2
Cyb5r3
Cyba
Cybb
Cyc1
Cycs
Cyct
Cyp11a1
Cyp11b1
Cyp11b2
Cyp17a1
Cyp1a1
Cyp1b1
Cyp24a1
Cyp27a1
Cyp27b1
Cyp2e1
D10Jhu81e
D2hgdh
Dact2
Dao
Dap3
Dars2
Dbi
Dbt
Dcaf5
Dcakd
Dcps
Dctn6
Ddah1
Ddah2
Ddit4
Ddx28
Ddx3x
Ddx6
Decr1
Degs1
Dgat2
Dguok
Dhodh
Dhrs1
Dhrs4
Dhtkd1
Dhx29
Dhx30
Dhx32
Dhx34
Dhx57
Diablo
Dimt1
Disc1
Dlat
Dld
Dlst
Dmgdh
Dmpk
Dna2
Dnaja1
Dnaja3
Dnajc11
Dnajc15
Dnajc19
Dnajc27
Dnajc30
Dnajc4
Dnajc5
Dnlz
Dnm1
Dnm1l
Dnm2
Dnm3
Dpysl2
Drg2
Dtymk
Dus2
Dusp18
Dusp21
Dusp26
Dut
Dynll1
Ears2
Ech1
Echdc2
Echdc3
Echs1
Eci1
Eci2
Ecsit
Eefsec
Efhd1
Ehhadh
Elac2
Elk1
Elk3
Eln
Emc2
Emc8
Endog
Epha4
Eral1
Erbb4
Ercc6l2
Ern1
Esr1
Esr2
Etfa
Etfb
Etfbkmt
Etfdh
Ethe1
Etnppl
Exog
Eya2
Fads1
Fahd1
Fahd2a
Fam110b
Fam136a
Fam162a
Fam210a
Fam213a
Fam32a
Fam72a
Fancg
Fars2
Fasn
Fastk
Fastkd1
Fastkd2
Fastkd3
Fastkd5
Fbxl4
Fbxo7
Fbxw7
Fcor
Fdps
Fdx1
Fdx1l
Fdxr
Fech
Fen1
Fez1
Fgr
Fh1
Fis1
Fitm2
Fkbp4
Fkbp8
Fmc1
Fndc1
Foxo3
Foxred1
Fpgs
Fsip2
Fth1
Ftmt
Fundc1
Fundc2
Fxn
Fyn
G0s2
Gabarapl1
Gabbr1
Gad1
Gadd45gip1
Galc
Gapdh
Gars
Gatb
Gatc
Gatm
Gbas
Gbf1
Gcat
Gcdh
Gck
Gckr
Gcsh
Gdap1
Gfer
Gfm1
Gfm2
Ggnbp1
Gh
Ghitm
Ghr
Gimap3
Gimap5
Gimap8
Gja1
Gk
Gk2
Gldc
Glod4
Glrx
Glrx2
Glrx5
Gls
Gls2
Glud1
Glul
Glyat
Glyctk
Gm14137
Gm1818
Gm20538
Gm2a
Gm4952
Gm561
Gm5945
Gm595
Gm6559
Gmppb
Gng5
Gnl3l
Gnpat
Gnrh1
Golph3
Got2
Gpam
Gpat2
Gpd1
Gpd2
Gper1
Gpn1
Gprc5c
Gpt2
Gpx1
Gpx4
Gramd4
Grn
Grpel1
Grpel2
Grsf1
Gsdmc
Gsdmc2
Gsdmc3
Gsdmc4
Gsk3a
Gsk3b
Gsr
Gsta4
Gstk1
Gstp1
Gstp2
Gstz1
Gtpbp10
Gtpbp3
Gtpbp8
Guf1
Gykl1
H2-Ke6
H6pd
Haao
Hacd3
Hadh
Hadha
Hadhb
Hagh
Hao2
Hap1
Hars
Hars2
Haus3
Hax1
Hccs
Hcfc1
Hcls1
Hddc2
Hdhd3
Heatr1
Hebp1
Hebp2
Hemk1
Herc2
Hibadh
Hibch
Hif3a
Higd1a
Higd2a
Hint2
Hivep1
Hk1
Hk2
Hk3
Hlcs
Hmgcl
Hmgcs2
Hnrnpk
Hoga1
Hoxb9
Hrk
Hs1bp3
Hscb
Hsd17b10
Hsd17b4
Hsd3b1
Hsd3b2
Hsd3b3
Hsd3b4
Hsd3b5
Hsd3b6
Hsdl1
Hsdl2
Hsh2d
Hsp90aa1
Hsp90ab1
Hspa1a
Hspa1b
Hspa2
Hspa4
Hspa5
Hspa9
Hspb7
Hspd1
Hspe1
Htra2
Htt
Iars2
Iba57
Ide
Idh1
Idh2
Idh3a
Idh3b
Idh3g
Idi1
Ier3
Ifit3
Ifit3b
Ikbke
Ilf3
Immp1l
Immp2l
Immt
Iqce
Ireb2
Isca1
Isca2
Iscu
Isoc2a
Isoc2b
Ivd
Jtb
Kank2
Kars
Kcnj11
Kcnj8
Kcnma1
Keg1
Kiaa0141
Kiaa0391
Kif1b
Kif1bp
Kmo
Kras
Krt5
Kyat1
Kyat3
Kynu
L2hgdh
Lace1
Lactb
Lactb2
Lap3
Lars2
Ldha
Ldhal6b
Ldhb
Ldhd
Letm1
Letm2
Letmd1
Lexm
Lgals12
Lgals3
Lias
Lig1
Lig3
Lipe
Lipt1
Lipt2
LOC100752113
LOC100752167
LOC100753550
LOC100759422
LOC100761223
LOC100761839
LOC100763162
LOC100764372
LOC100767934
LOC100768017
LOC100770753
LOC100772968
LOC100774093
Lonp1
Lpin1
Lrp5
Lrpprc
Lrrc10
Lrrc59
Lrrk1
Lrrk2
Ltbp1
Lyn
Lypla1
Lyrm1
Lyrm2
Lyrm4
Lyrm5
Lyrm7
Maats1
Macc1
Macrod1
Maff
Magea4
Malsu1
Maoa
Maob
Map1lc3b
Map2k1
Map2k2
Mapk1
Mapk10
Mapk12
Mapk14
Mapk3
Mapk8
Mapk8ip1
Mapk9
MARC1_G
MARC2_G
MARCH5_G
Mars
Mars2
Mat2b
Mavs
Mcat
Mccc1
Mccc2
Mcee
Mcl1
Mcu
Mcur1
Mdh1
Mdh2
Me1
Me2
Me3
Mecp2
Mecr
Metap1d
Mettl17
Mff
Mfn1
Mfn2
Mfsd7b
Mgarp
Mgea5
Mgme1
Mgst1
Micu1
Micu2
Micu3
Mief1
Mief2
Miga1
Miga2
Minos1
Mipep
Mir147
Mlxip
Mlycd
Mmaa
Mmab
Mmachc
Mmadhc
Mmp2
Mmp3
Moap1
Mobp
Mpc1
Mpc2
Mpdu1
Mpg
Mpo
Mpst
Mpv17
Mpv17l
Mpv17l2
Mrm1
Mrm2
Mrpl1
Mrpl10
Mrpl11
Mrpl12
Mrpl13
Mrpl14
Mrpl15
Mrpl16
Mrpl17
Mrpl18
Mrpl19
Mrpl2
Mrpl20
Mrpl21
Mrpl22
Mrpl23
Mrpl24
Mrpl27
Mrpl28
Mrpl3
Mrpl30
Mrpl32
Mrpl33
Mrpl34
Mrpl35
Mrpl36
Mrpl37
Mrpl38
Mrpl39
Mrpl4
Mrpl40
Mrpl41
Mrpl42
Mrpl43
Mrpl44
Mrpl45
Mrpl46
Mrpl47
Mrpl48
Mrpl49
Mrpl50
Mrpl51
Mrpl52
Mrpl53
Mrpl54
Mrpl55
Mrpl57
Mrpl58
Mrpl9
Mrps10
Mrps11
Mrps12
Mrps14
Mrps15
Mrps16
Mrps17
Mrps18a
Mrps18b
Mrps18c
Mrps2
Mrps21
Mrps22
Mrps23
Mrps24
Mrps25
Mrps26
Mrps27
Mrps28
Mrps30
Mrps31
Mrps33
Mrps34
Mrps35
Mrps36
Mrps5
Mrps6
Mrps7
Mrps9
Mrrf
Mrs2
Msra
Msrb2
Msrb3
Msto1
Mtch1
Mtch2
Mtcp1
Mterf1a
Mterf1b
Mterf2
Mterf3
Mterf4
Mtfmt
Mtfp1
Mtfr1
Mtfr1l
Mtfr2
Mtg1
Mtg2
Mthfd1
Mthfd1l
Mthfd2
Mthfd2l
Mthfs
Mthfsl
Mtif2
Mtif3
Mto1
Mtor
Mtpap
Mtrf1
Mtrf1l
Mtus1
Mtx1
Mtx2
Mul1
Mut
Mutyh
Myc
Myg1
Myh10
Myh6
Myl10
Myo19
Myoc
Myom2
Nadk2
Nags
Naif1
Napg
Nars
Nars2
Nat8f1
Nat8l
Naxd
Nbr1
Ncbp1
Ncoa4
Ndfip2
Ndrg4
Ndufa1
Ndufa10
Ndufa11
Ndufa12
Ndufa13
Ndufa2
Ndufa3
Ndufa4
Ndufa4l2
Ndufa5
Ndufa6
Ndufa7
Ndufa8
Ndufa9
Ndufab1
Ndufaf1
Ndufaf2
Ndufaf3
Ndufaf4
Ndufaf5
Ndufaf6
Ndufaf7
Ndufaf8
Ndufb10
Ndufb11
Ndufb11
Ndufb2
Ndufb3
Ndufb4
Ndufb5
Ndufb6
Ndufb7
Ndufb8
Ndufb9
Ndufc1
Ndufc2
Ndufs1
Ndufs2
Ndufs3
Ndufs4
Ndufs5
Ndufs6
Ndufs7
Ndufs8
Ndufv1
Ndufv2
Ndufv3
Nefh
Neu4
Nfkb1
Nfs1
Nfu1
Ngb
Ngfr
Nif3l1
Nipsnap1
Nipsnap3a
Nipsnap3b
Nit1
Nit2
Nln
Nlrp5
Nlrx1
Nme1
Nme2
Nme3
Nme4
Nme6
Nmnat3
Nnt
Noa1
Nol3
Nol6
Nol7
Nos1
Nos1ap
Nos3
Nox4
Nptx1
Nr3c1
Nrd1
Nrgn
Nsun3
Nsun4
Nt5c
Nt5c3
Nt5dc3
Nt5m
Nthl1
Ntsr1
Nubpl
Nudt1
Nudt13
Nudt19
Nudt2
Nudt6
Nudt8
Nudt9
Nvl
Nxnl1
Oas2
Oat
Ociad1
Ociad2
Ogdh
Ogdhl
Ogg1
Ogt
Olfm4
Oma1
Opa1
Opa3
Osgepl1
Otc
Oxa1l
Oxct1
Oxct2a
Oxct2b
Oxld1
Oxnad1
Oxr1
Oxsm
P2ry1
P2ry12
P2ry2
P4ha1
Pacrg
Pacs2
Pak7
Palld
Pam16
Pank2
Park2
Park7
Parl
Parp1
Parp9
Pars2
Pcbd2
Pcca
Pccb
Pck2
Pcx
Pde12
Pde2a
Pdf
Pdha1
Pdha2
Pdhb
Pdhx
Pdia3
Pdk1
Pdk2
Pdk3
Pdk4
Pdp1
Pdp2
Pdpr
Pdss1
Pdss2
Pebp1
Pecr
Pemt
Peo1
Perp
Pet100
Pet117
Pex11b
Pex5
Pfdn2
Pfdn4
Pgam5
Pgr
Pgs1
Phb
Phb2
Phyh
Phyhipl
Phykpl
Pi4k2a
Pi4kb
Pick1
Pif1
Pin1
Pink1
Pinx1
Pisd
Pitrm1
Pkm
Pla2g15
Pla2g2a
Pla2g6
Plcd1
Pld6
Plekhf1
Plgrkt
Plin5
Pln
Plscr3
Pmaip1
Pmpca
Pmpcb
Pnkd
Pnkp
Pnpla7
Pnpt1
Pold3
Poldip2
Polg
Polg2
Polrmt
Pon2
Por
Ppa2
Ppargc1a
Ppargc1b
Ppid
Ppif
Ppl
Ppm1e
Ppm1k
Ppox
Ppp1cc
Ppp1r15a
Ppp2r2b
Ppp3ca
Pptc7
Prdx1
Prdx2
Prdx3
Prdx4
Prdx5
Prdx6
Prdx6b
Prelid1
Prelid2
Primpol
Prkaca
Prkar2b
Prkca
Prkcd
Prkce
Prodh
Prodh2
Prosc
Prr5l
Prss35
Psap
Psen1
Psmb3
Pstk
Ptcd1
Ptcd2
Ptcd3
Pten
Ptges2
Ptgr2
Ptpmt1
Ptpn11
Ptrf
Ptrh1
Ptrh2
Pts
Pus1
Pxmp2
Pycard
Pycr1
Pycr2
Pyurf
Qars
Qdpr
Qrsl1
Qtrt1
Qtrtd1
Rab11a
Rab11b
Rab11fip5
Rab1b
Rab24
Rab29
Rab32
Rab35
Rab38
Rab3d
Rab4b
Rab8b
Rack1
Rad51
Rad51c
Raf1
Rai1
Rai14
Ranbp2
Rap1gds1
Rars
Rars2
Rbfa
Rdh13
Rdh14
Reep1
Rexo2
Rfk
Rhbdd1
Rhbdl1
Rhbdl2
Rhbdl3
Rhoa
Rhot1
Rhot2
Rida
Rilp
Ripk1
Ripk3
Rmdn1
Rmdn2
Rmdn3
Rmnd1
Rnaseh1
Rnasel
Rnf144b
Rnf185
Rnf5
Rnmtl1
Romo1
Rpl10a
Rpl34
Rpl35a
Rpp14
Rps14
Rps15a
Rps3
Rps6ka6
Rps6kb1
Rpusd1
Rpusd2
Rpusd3
Rpusd4
Rrm2b
Rrp15
Rsad1
Rsad2
Rtn4ip1
Runx1t1
Samm50
Sardh
Sarm1
Sars
Sars2
Sccpdh
Sco1
Sco2
Scp2
Sdha
Sdhaf1
Sdhaf2
Sdhaf3
Sdhaf4
Sdhb
Sdhc
Sdhd
Sds
Sdsl
Secisbp2
SEPT4_G
Serac1
Serhl
Sesn2
Sfxn1
Sfxn2
Sfxn3
Sfxn4
Sfxn5
Sgk1
Sgpp1
Sh3bp5
Sh3glb1
Shc1
Shmt1
Shmt2
Siah3
Sirt1
Sirt3
Sirt4
Sirt5
Slc11a2
Slc16a1
Slc1a3
Slc22a4
Slc25a1
Slc25a10
Slc25a11
Slc25a12
Slc25a13
Slc25a14
Slc25a15
Slc25a16
Slc25a17
Slc25a18
Slc25a19
Slc25a2
Slc25a20
Slc25a21
Slc25a22
Slc25a23
Slc25a24
Slc25a25
Slc25a26
Slc25a27
Slc25a28
Slc25a29
Slc25a3
Slc25a30
Slc25a31
Slc25a32
Slc25a33
Slc25a34
Slc25a35
Slc25a36
Slc25a37
Slc25a38
Slc25a39
Slc25a4
Slc25a40
Slc25a41
Slc25a42
Slc25a43
Slc25a44
Slc25a45
Slc25a46
Slc25a47
Slc25a48
Slc25a5
Slc25a51
Slc25a54
Slc27a1
Slc27a2
Slc27a3
Slc30a6
Slc35b3
Slc35f6
Slc3a1
Slc44a1
Slc8a1
Slc8a2
Slc8a3
Slc8b1
Slc9a1
Slc9a6
Slc9b2
Slirp
Slit3
Slmo1
Slmo2
Smcp
Smdt1
Smim20
Smim4
Smpd5
Smurf1
Snca
Sncb
Snd1
Snn
Snph
Sod1
Sod2
Sord
Sox10
Sox4
Sp140
Spata18
Spata19
Spata5
Spg20
Spg7
Sphkap
Spns1
Spr
Spryd4
Sptlc2
Sqrdl
Src
Srgap2
Sri
Srp19
Ssbp1
Stap1
Star
Stard13
Stard3
Stard4
Stard5
Stard6
Stard7
Stat3
Stk11
Stom
Stoml2
Stxbp1
Sucla2
Suclg1
Suclg2
Sugct
Suox
Supv3l1
Surf1
Sybu
Syne2
Synj2
Synj2bp
Taco1
Tamm41
Tango2
Tap1
Tars2
Tat
Tatdn3
Taz
Tbc1d15
Tbrg4
Tcaim
Tchp
Tcirg1
Tdh
Tdrd7
Tdrkh
Tefm
Tert
Tfam
Tfap2c
Tfb1m
Tfb2m
Tfrc
Tgm2
Th
Them4
Them5
Them7
Thg1l
Thnsl1
Thop1
Thra
Tigar
Timm10
Timm10b
Timm13
Timm17a
Timm17b
Timm21
Timm22
Timm23
Timm44
Timm50
Timm8a1
Timm8a2
Timm8b
Timm9
Timmdc1
Tk2
Tmbim6
Tmem102
Tmem11
Tmem126a
Tmem126b
Tmem135
Tmem143
Tmem14c
Tmem160
Tmem173
Tmem186
Tmem223
Tmem256
Tmem65
Tmem70
Tmem8b
Tmlhe
Tmtc1
Tnfrsf1a
Tnfrsf26
Tnnc1
Tnrc18
Tomm20
Tomm20l
Tomm22
Tomm34
Tomm40
Tomm40l
Tomm5
Tomm6
Tomm7
Tomm70a
Top1mt
Tpo
Tpp1
Traf6
Trak1
Trak2
Trap1
Triap1
Trim31
Trim39
Trit1
Trmt1
Trmt10c
Trmt2b
Trmt5
Trmu
Trnt1
Trp53
Tsfm
Tshz3
Tspo
Tst
Tstd1
Ttc19
Tufm
Tusc2
Tusc3
Txn1
Txn2
Txndc2
Txndc8
Txnip
Txnl1
Txnrd1
Txnrd2
Tyms
Uaca
Uba1
Ubb
Ubiad1
Ubqln3
Ucp1
Ucp2
Ucp3
Ugt1a6a
Ugt2b37
Ugt2b5
Ung
Uox
Uqcc1
Uqcc2
Uqcc3
Uqcr10
Uqcr11
Uqcrb
Uqcrc1
Uqcrc2
Uqcrfs1
Uqcrh
Uqcrq
Urah
Uri1
Uros
Usmg5
Usp30
Usp48
Uxs1
Vamp1
Vamp8
Vars
Vars2
Vasn
Vat1
Vdac1
Vdac2
Vdac3
Vhl
Vps13c
Vps25
Vrk2
Vwa8
Wars2
Wasf1
Wbscr16
Wdr81
Wdr93
Wwox
Xaf1
Xpnpep3
Xrcc3
Yars2
Ybey
Ykt6
Yme1l1
Yrdc
Ywhae
Ywhaz
Zadh2
Zbed5
Zdhhc8
Zfhx3
Zfp13
Zfp202
Zmiz2
1700034I23Rik
1700123O20Rik
1810009N02Rik
2310002L09Rik
4930423O20Rik
4930425F17Rik
4930503B20Rik
8430408G22Rik
A830073O21Rik

## Sheet: 3. C_griseus_v1.0 (TSS-TES)
Gene	Analyzed coordinates	Identified scaffolds in C_griseus_v1.0
ABHD12	NC_000068.7:150832493-150904731	NW_006880168.1
ASS1	NC_000068.7:31470270-31520670	NW_006883010.1
ATP2A1	NC_000073.6:126445860-126463103	NW_006880185.1
ATP5G2	NC_000081.6:102662868-102671047	NW_006871113.1
ATP6V1D	NC_000078.6:78842982-78861638	NW_006884754.1
ATP6V1F	NC_000072.6:29467783-29470509	NW_006872752.1
BCAT2	NC_000073.6:45569763-45589710	NW_006886266.1
BDNF	NC_000068.7:109674700-109727043	NW_006880394.1
BECN1	NC_000077.6:101288262-101302290	NW_006879203.1
BOK	NC_000067.6:93685575-93695770	NW_006879342.1
BRINP3	NC_000067.6:146495666-146902474	NW_006878670.1
BZRAP1	NC_000077.6:87758130-87785928	NW_006887415.1
BZRAP1	NT_187003.1:891979-917349	NW_006887415.1
CASQ1	NC_000067.6:172209894-172219895	NW_006886663.1
CHCHD3	NC_000072.6:32792217-33060278	NW_006880599.1
CHCHD6	NC_000072.6:89383146-89595652	NW_006885652.1
CLTC	NC_000077.6:86694610-86757742	NW_006887415.1
COX5B	NC_000067.6:36691487-36693388	NW_006883064.1
COX7C	NC_000079.6:86044798-86046795	NW_006879260.1
CPT1B	NC_000081.6:89416405-89425862	NW_006880563.1
CRYM	NC_000073.6:120186384-120201988	NW_006874765.1
CYB5B	NC_000074.6:107150661-107187470	NW_006870853.1
DCPS	NC_000075.6:35124414-35175987	NW_006874874.1
DHX29	NC_000079.6:112927793-112969187	NW_006874248.1
DLST	NC_000078.6:85110821-85134091	NW_006880584.1
DNM1	NC_000068.7:32308471-32353339	NW_006878216.1
EDN1	NC_000079.6:42301476-42307990	NW_006882360.1
EFHD1	NC_000067.6:87264309-87310839	NW_006881581.1
ESR1	NC_000076.6:4611989-5005633	NW_006880049.1
ETFB	NC_000073.6:43444072-43457800	NW_006879945.1
FBXW7	NC_000069.6:84812162-84979198	NW_006884653.1
FEN1	NC_000085.6:10199132-10204187	NW_006875078.1
FSIP2	NC_000068.7:82943609-83008934	NW_006880493.1
GATM	NC_000068.7:122594473-122611277	NW_006871970.1
GATM	NW_016097316.1:28169-44973	NW_006871970.1
HCFC1	NC_000086.7:73942792-73967135	NW_006880503.1
HK2	NC_000072.6:82725023-82774454	NW_006880383.1
IDH2	NC_000073.6:80094846-80115840	NW_006879233.1
L2HGDH	NC_000078.6:69690436-69724874	NW_006886315.1
LDHAL6B	NC_000083.6:5417323-5418767	NW_006876900.1
LRRC59	NC_000077.6:94629824-94645216	NW_006880604.1
MMP2	NC_000074.6:92827291-92853421	NW_006871173.1
MRPL22	NT_187029.1:122399-130326	NW_006885752.1
MYH10	NC_000077.6:68691915-68816625	NW_006874734.1
NAIF1	NC_000068.7:32450457-32455476	NW_006879684.1
NAT8L	NC_000071.6:33995984-34005916	NW_006879486.1
NBR1	NC_000077.6:101552107-101581951	NW_006879203.1
NDUFA4L2	NC_000076.6:127514939-127517154	NW_006882712.1
NDUFA4	NC_000072.6:11900373-11907446	NW_006884493.1
NME3	NC_000083.6:24896500-24897531	NW_006868509.1
NRD1	NC_000070.6:109000614-109061771	NW_006871486.1
NRGN	NC_000075.6:37544493-37552745	NW_006880165.1
OGT	NC_000086.7:101640011-101684351	NW_006883434.1
PARL	NC_000082.6:20279820-20302395	NW_006884421.1
PDE2A	NC_000073.6:101421691-101512829	NW_006876540.1
PLA2G6	NC_000081.6:79286228-79328390	NW_006879862.1
POLD3	NC_000073.6:100082111-100121560	NW_006880343.1
PPM1E	NC_000077.6:87226906-87358994	NW_006887415.1
PPM1E	NT_187003.1:357087-489251	NW_006887415.1
PSTK	NC_000073.6:131371113-131392768	NW_006881525.1
PTRF	NC_000077.6:100956736-100971212	NW_006878870.1
PUS1	NC_000071.6:110773667-110780668	NW_006880411.1
RAB1B	NC_000085.6:5099207-5106996	NW_006870216.1
RNF144B	NC_000079.6:47122720-47247991	NW_006870422.1
RPS6KB1	NC_000077.6:86499009-86544807	NW_006870357.1
SFXN5	NC_000072.6:85213049-85333477	NW_006881442.1
SHC1	NC_000069.6:89418402-89430029	NW_006872762.1
SLC25A20	NC_000075.6:108662098-108684641	NW_006883677.1
SLC25A25	NC_000068.7:32414487-32451470	NW_006879684.1
SLC8A1	NC_000083.6:81373105-81738387	NW_006870463.1
SNCB	NC_000079.6:54758860-54766613	NW_006873616.1
SOX10	NC_000081.6:79154913-79164490	NW_006879862.1
SYBU	NC_000081.6:44671856-44788074	NW_006870298.1
TARS2	NC_000069.6:95739974-95754977	NW_006880064.1
TDRD7	NC_000070.6:45965027-46034766	NW_006870432.1
TFAP2C	NC_000068.7:172545679-172558622	NW_006883943.1
TIMM10	NC_000068.7:84827021-84830213	NW_006880448.1
TMEM135	NC_000073.6:89139721-89404274	NW_006880577.1
TNNC1	NC_000080.6:31208312-31211711	NW_006879911.1
TUSC2	NC_000075.6:107563255-107566108	NW_006882617.1
TXNL1	NC_000084.6:63662801-63692359	NW_006870016.1
UBB	NC_000077.6:62551171-62553213	NW_006876702.1
WDR81	NC_000077.6:75440943-75454717	NW_006879579.1

## Sheet: 4.Cgr1.0 (TSS-TES)
Gene	Analyzed coordinates	Identified scaffolds in Cgr1.0
ABHD12	NC_000068.7:150832493-150904731	chr6_scaffold_18
ACAT2	NC_000083.6:12943042-12960725	chr2_scaffold_10
ACSL3	NT_039198.1:5454-29688	chr2_scaffold_0
ASS1	NC_000068.7:31470270-31520670	chr6_scaffold_2
ATF2	NC_000068.7:73816509-73892639	chr6_scaffold_1
ATG13	NC_000068.7:91674612-91710599	chr6_scaffold_46
ATP2A1	NC_000073.6:126445860-126463103	chr3_scaffold_367
ATP5C1	NC_000068.7:10056030-10080518	chr3_scaffold_13
ATP5G2	NC_000081.6:102662868-102671047	chr2_scaffold_33
ATP5G3	NC_000068.7:73908447-73911326	chr6_scaffold_1
ATP6V1D	NC_000078.6:78842982-78861638	chr5_scaffold_55
ATP6V1F	NC_000072.6:29467783-29470509	chr1_scaffold_32.2
BCAT2	NC_000073.6:45569763-45589710	chr6_scaffold_222;chr6_scaffold_2
BDNF	NC_000068.7:109674700-109727043	chr6_scaffold_0
BECN1	NC_000077.6:101288262-101302290	chr7_scaffold_32
BOK	NC_000067.6:93685575-93695770	chr2_scaffold_65
BRINP3	NC_000067.6:146495666-146902474	chr5_scaffold_18
BZRAP1	NC_000077.6:87758130-87785928	chr7_scaffold_48;chr7_scaffold_4
BZRAP1	NT_187003.1:891979-917349	chr7_scaffold_48
CASQ1	NC_000067.6:172209894-172219895	chr5_scaffold_56
CCAR2	NC_000080.6:70138168-70153814	chr1_scaffold_52
CHCHD3	NC_000072.6:32792217-33060278	chr1_scaffold_81
CHMP2B	NC_000082.6:65539133-65562697	chr4_scaffold_401
COQ10B	NC_000067.6:55052770-55072702	chr2_scaffold_305
COQ9	NC_000074.6:94838417-94854895	chr3_scaffold_30
COX1	NC_005089.1:5328-6872	chr7_scaffold_102
COX5B	NC_000067.6:36691487-36693388	chr1_scaffold_1
COX7C	NC_000079.6:86044798-86046795	chr2_scaffold_327
CPOX	NC_000082.6:58670208-58680391	chr4_scaffold_443
CPT1B	NC_000081.6:89416405-89425862	chr2_scaffold_1
CRYM	NC_000073.6:120186384-120201988	chr3_scaffold_186
CYB5B	NC_000074.6:107150661-107187470	chr3_scaffold_22
CYC1	NC_000081.6:76343523-76345934	chr2_scaffold_90
DCPS	NC_000075.6:35124414-35175987	chr4_scaffold_17
DDIT4	NC_000076.6:59949675-59951770	chr1_scaffold_7
DGAT2	NC_000073.6:99153663-99182713	chr3_scaffold_5
DHX29	NC_000079.6:112927793-112969187	chr2_scaffold_369
DNM1	NC_000068.7:32308471-32353339	chr6_scaffold_2
DPYSL2	NC_000080.6:66802864-66910911	chr1_scaffold_62
EDN1	NC_000079.6:42301476-42307990	chr3_scaffold_114
EFHD1	NC_000067.6:87264309-87310839	chr2_scaffold_64
ESR1	NC_000076.6:4611989-5005633	chr2_scaffold_91
ETFB	NC_000073.6:43444072-43457800	chr6_scaffold_48
FAM110B	NC_000070.6:5644079-5801101	chr2_scaffold_148
FAM162A	NC_000082.6:36043844-36071515	chr4_scaffold_42
FBXW7	NC_000069.6:84812162-84979198	chr1_scaffold_103;chr1_scaffold_10;chr1_scaffold_1
FEN1	NC_000085.6:10199132-10204187	chr3_scaffold_32
FSIP2	NC_000068.7:82943609-83008934	chr6_scaffold_195
GATM	NC_000068.7:122594473-122611277	chr6_scaffold_3
GATM	NW_016097316.1:28169-44973	chr6_scaffold_3
HCFC1	NC_000086.7:73942792-73967135	chrx_scaffold_184
HK2	NC_000072.6:82725023-82774454	chr8_scaffold_5
IDH2	NC_000073.6:80094846-80115840	chr3_scaffold_21
LDHAL6B	NC_000083.6:5417323-5418767	chr2_scaffold_173
LYRM1	NC_000073.6:119895796-119916756	chr3_scaffold_186
MMP2	NC_000074.6:92827291-92853421	chr3_scaffold_14
MRPL48	NC_000073.6:100549117-100607996	chr3_scaffold_39
MYH10	NC_000077.6:68691915-68816625	chr7_scaffold_1
NAIF1	NC_000068.7:32450457-32455476	chr6_scaffold_2
NAT8L	NC_000071.6:33995984-34005916	chr1_scaffold_53
NBR1	NC_000077.6:101552107-101581951	chr7_scaffold_79
NCBP1	NC_000070.6:46138511-46172403	chr2_scaffold_256
NDUFA4L2	NC_000076.6:127514939-127517154	chr1_scaffold_225
NDUFA4	NC_000072.6:11900373-11907446	chr1_scaffold_34
NR3C1	NC_000084.6:39410545-39519416	chr2_scaffold_25
NRD1	NC_000070.6:109000614-109061771	chr2_scaffold_36
NRGN	NC_000075.6:37544493-37552745	chr4_scaffold_29
NUDT8	NC_000085.6:4000580-4002102	chr3_scaffold_0
OGT	NC_000086.7:101640011-101684351	chrx_scaffold_180
PARL	NC_000082.6:20279820-20302395	chr4_scaffold_487
PDHA1	NC_000086.7:160122219-160138430	chrx_scaffold_54
PDHX	NC_000068.7:103021055-103073513	chr6_scaffold_35
PDHX	NT_039223.3:37803-90253	chr6_scaffold_35
PDK2	NC_000077.6:95026258-95041371	chr7_scaffold_10
PI4KB	NC_000069.6:94974731-95006937	chr1_scaffold_217
POLD3	NC_000073.6:100082111-100121560	chr3_scaffold_150
PRKACA	NC_000074.6:83972978-83996444	chr3_scaffold_303
PRKCD	NC_000080.6:30595353-30626414	chr1_scaffold_144
PSTK	NC_000073.6:131371113-131392768	chr3_scaffold_119
PTRF	NC_000077.6:100956736-100971212	chr7_scaffold_32
PUS1	NC_000071.6:110773667-110780668	chr4_scaffold_105
RNF144B	NC_000079.6:47122720-47247991	chr3_scaffold_74
RUNX1T1	NC_000070.6:13743180-13895056	chr2_scaffold_218
SFXN5	NC_000072.6:85213049-85333477	chr8_scaffold_40
SHC1	NC_000069.6:89418402-89430029	chr1_scaffold_116
SLC25A20	NC_000075.6:108662098-108684641	chr4_scaffold_79
SLC25A25	NC_000068.7:32414487-32451470	chr6_scaffold_2
SLC8A1	NC_000083.6:81373105-81738387	chr5_scaffold_33
SOX10	NC_000081.6:79154913-79164490	chr2_scaffold_162
SPRYD4	NC_000076.6:128209908-128211794	chr1_scaffold_150
SRP19	NC_000084.6:34331121-34336599	chr2_scaffold_94
SUCLA2	NC_000080.6:73552774-73596144	chr1_scaffold_13
TARS2	NC_000069.6:95739974-95754977	chr1_scaffold_296
TDRD7	NC_000070.6:45965027-46034766	chr2_scaffold_256
TFAP2C	NC_000068.7:172545679-172558622	chr6_scaffold_4
TIMM10	NC_000068.7:84827021-84830213	chr6_scaffold_51
TMEM135	NC_000073.6:89139721-89404274	chr3_scaffold_57
TNNC1	NC_000080.6:31208312-31211711	chr1_scaffold_144
TOMM22	NC_000081.6:79670868-79672862	chr2_scaffold_55
TOMM70A	NC_000082.6:57121714-57154530	chr4_scaffold_297
TST	NC_000081.6:78399556-78405859	chr2_scaffold_162
TUSC2	NC_000075.6:107563255-107566108	chr4_scaffold_33
TXNL1	NC_000084.6:63662801-63692359	chr2_scaffold_295
VDAC2	NC_000080.6:21831561-21845879	chr1_scaffold_14
WDR81	NC_000077.6:75440943-75454717	chr7_scaffold_5
WWOX	NC_000074.6:114439635-115352712	chr3_scaffold_31

## Sheet: 5.PICR (TSS-TES)
Gene	Analyzed coordinates	Identified scaffolds in PICR
ABCF2	NC_000071.6:24565341-24577467	picr_136
ABHD12	NC_000068.7:150832493-150904731	picr_2
ABL1	NC_000068.7:31688354-31807093	picr_7a
ACBD3	NC_000067.6:180726043-180754204	picr_38
ACSL3	NT_039198.1:5454-29688	picr_0
AGAP2	NC_000076.6:127073252-127093170	picr_4
AGPS	NC_000068.7:75832177-75931350	picr_11
AKAP1	NC_000077.6:88830792-88864586	picr_8
AKAP1	NT_187003.1:1976122-2009712	picr_8
AKAP10	NC_000077.6:61865203-61930306	picr_8
ALDH5A1	NC_000079.6:24907579-24937661	picr_36
AP2M1	NC_000082.6:20535480-20544909	picr_3
ASS1	NC_000068.7:31470270-31520670	picr_7a
ATF2	NC_000068.7:73816509-73892639	picr_11
ATG13	NC_000068.7:91674612-91710599	picr_2
ATP2A1	NC_000073.6:126445860-126463103	picr_103
ATP5C1	NC_000068.7:10056030-10080518	picr_14
ATP5G2	NC_000081.6:102662868-102671047	picr_0
ATP5G3	NC_000068.7:73908447-73911326	picr_11
ATP6V0C	NC_000083.6:24163866-24169429	picr_40
ATP6V1C1	NC_000081.6:38661904-38692444	picr_41
ATP6V1D	NC_000078.6:78842982-78861638	picr_27
ATP6V1F	NC_000072.6:29467783-29470509	picr_33
BCAT2	NC_000073.6:45569763-45589710	picr_130;picr_1;picr_13
BCKDK	NC_000073.6:127904073-127909664	picr_103
BCOR	NC_000086.7:12036737-12160528	picr_66
BDNF	NC_000068.7:109674700-109727043	picr_2
BECN1	NC_000077.6:101288262-101302290	picr_93
BNIP3L	NC_000080.6:66985238-67008877	picr_23
BOK	NC_000067.6:93685575-93695770	picr_0
BRINP3	NC_000067.6:146495666-146902474	picr_1
BZRAP1	NC_000077.6:87758130-87785928	picr_8
BZRAP1	NT_187003.1:891979-917349	picr_8
CASQ1	NC_000067.6:172209894-172219895	picr_38
CCAR2	NC_000080.6:70138168-70153814	picr_23
CHCHD3	NC_000072.6:32792217-33060278	picr_33
CHCHD6	NC_000072.6:89383146-89595652	picr_45
CHMP2B	NC_000082.6:65539133-65562697	picr_3
CHPF	NC_000067.6:75474569-75479471	picr_0
CLTC	NC_000077.6:86694610-86757742	picr_8
COQ10B	NC_000067.6:55052770-55072702	picr_0
COQ9	NC_000074.6:94838417-94854895	picr_15
COX1	NC_005089.1:5328-6872	picr_52
COX4I1	NC_000074.6:120668225-120674209	picr_83
COX5A	NC_000075.6:57521232-57532427	picr_62
COX5B	NC_000067.6:36691487-36693388	picr_10
COX7C	NC_000079.6:86044798-86046795	picr_5
CPOX	NC_000082.6:58670208-58680391	picr_3
CPT1B	NC_000081.6:89416405-89425862	picr_0
CRYM	NC_000073.6:120186384-120201988	picr_43
CS	NC_000076.6:128337832-128362479	picr_4
CYB5B	NC_000074.6:107150661-107187470	picr_15;picr_1
CYC1	NC_000081.6:76343523-76345934	picr_74
DCAF5	NC_000078.6:80335847-80436601	picr_27
DCPS	NC_000075.6:35124414-35175987	picr_16
DDIT4	NC_000076.6:59949675-59951770	picr_122
DGAT2	NC_000073.6:99153663-99182713	picr_29
DHX29	NC_000079.6:112927793-112969187	picr_5
DLST	NC_000078.6:85110821-85134091	picr_27
DNM1	NC_000068.7:32308471-32353339	picr_7a
DPYSL2	NC_000080.6:66802864-66910911	picr_23
DUSP26	NC_000074.6:31089662-31097047	picr_160
EDN1	NC_000079.6:42301476-42307990	picr_78
EFHD1	NC_000067.6:87264309-87310839	picr_0
ERN1	NC_000077.6:106397620-106487796	picr_93
ESR1	NC_000076.6:4611989-5005633	picr_48
ETFB	NC_000073.6:43444072-43457800	picr_130
FAM110B	NC_000070.6:5644079-5801101	picr_17
FAM162A	NC_000082.6:36043844-36071515	picr_3
FBXL4	NC_000070.6:22357543-22434091	picr_6
FBXW7	NC_000069.6:84812162-84979198	picr_61;picr_6
FDX1L	NC_000075.6:21067520-21073514	picr_133
FEN1	NC_000085.6:10199132-10204187	picr_20
FSIP2	NC_000068.7:82943609-83008934	picr_11
GABBR1	NC_000083.6:37045965-37074305	picr_132
GABBR1	NT_187004.1:3407207-3435603	picr_132
GABBR1	NT_187009.1:1000917-1029278	picr_132
GABBR1	NT_187027.1:3331565-3359972	picr_132
GARS	NC_000072.6:55038001-55079504	picr_73
GATM	NC_000068.7:122594473-122611277	picr_2
GATM	NW_016097316.1:28169-44973	picr_2
GLS2	NC_000076.6:128194635-128210004	picr_4
GSK3A	NC_000073.6:25228258-25237851	picr_119
GSK3B	NC_000082.6:38089001-38246080	picr_3
HIBADH	NC_000072.6:52546230-52640300	picr_73
HK2	NC_000072.6:82725023-82774454	picr_63
IDH2	NC_000073.6:80094846-80115840	picr_34
KCNMA1	NC_000080.6:23292291-24004952	picr_115
L2HGDH	NC_000078.6:69690436-69724874	picr_27
LDHAL6B	NC_000083.6:5417323-5418767	picr_48
LRRC59	NC_000077.6:94629824-94645216	picr_155
LYRM1	NC_000073.6:119895796-119916756	picr_43
MAPK8IP1	NC_000068.7:92383676-92401263	picr_2
MCU	NC_000076.6:59446984-59616692	picr_122
MFN1	NC_000069.6:32529463-32579225	picr_4
MGEA5	NC_000085.6:45750259-45783553	picr_24
MMP2	NC_000074.6:92827291-92853421	picr_15
MRPL22	NT_187029.1:122399-130326	picr_8
MRPL48	NC_000073.6:100549117-100607996	picr_29
MTHFD1	NC_000078.6:76255232-76319820	picr_27
MTX2	NC_000068.7:74825812-74876748	picr_11
MYH10	NC_000077.6:68691915-68816625	picr_8
NAIF1	NC_000068.7:32450457-32455476	picr_7a
NAT8L	NC_000071.6:33995984-34005916	picr_10
NBR1	NC_000077.6:101552107-101581951	picr_93
NCBP1	NC_000070.6:46138511-46172403	picr_6
NDUFA4	NC_000072.6:11900373-11907446	picr_21
NDUFA4L2	NC_000076.6:127514939-127517154	picr_4
NEFH	NC_000077.6:4938754-4948064	picr_10
NME3	NC_000083.6:24896500-24897531	picr_40
NPTX1	NC_000077.6:119538719-119547820	picr_52
NR3C1	NC_000084.6:39410545-39519416	picr_105
NRD1	NC_000070.6:109000614-109061771	picr_56
NRGN	NC_000075.6:37544493-37552745	picr_16
NT5M	NC_000077.6:59847506-59876533	picr_8
NUDT8	NC_000085.6:4000580-4002102	picr_35
OGT	NC_000086.7:101640011-101684351	picr_113
PAK7	NC_000068.7:136081088-136387967	picr_2
PARL	NC_000082.6:20279820-20302395	picr_3
PDHA1	NC_000086.7:160122219-160138430	picr_25
PDHX	NC_000068.7:103021055-103073513	picr_2
PDHX	NT_039223.3:37803-90253	picr_2
PI4KB	NC_000069.6:94974731-95006937	picr_70
PLA2G6	NC_000081.6:79286228-79328390	picr_74
POLD3	NC_000073.6:100082111-100121560	picr_29
POLDIP2	NC_000077.6:78512296-78522736	picr_8
PPM1E	NC_000077.6:87226906-87358994	picr_8
PPM1E	NT_187003.1:357087-489251	picr_8
PPP1CC	NC_000071.6:122158254-122175273	picr_53
PRELID1	NC_000079.6:55322055-55325272	picr_39
PRKACA	NC_000074.6:83972978-83996444	picr_157
PRKCA	NC_000077.6:107933387-108343888	picr_52
PRKCD	NC_000080.6:30595353-30626414	picr_18
PSTK	NC_000073.6:131371113-131392768	picr_35
PTEN	NC_000085.6:32757577-32826160	picr_20
PTRF	NC_000077.6:100956736-100971212	picr_93
PUS1	NC_000071.6:110773667-110780668	picr_89
PYCR1	NC_000077.6:120635712-120643782	picr_52;picr_5
RAB1B	NC_000085.6:5099207-5106996	picr_35
RAB35	NC_000071.6:115631899-115647158	picr_53
RAB4B	NC_000073.6:27168433-27178883	picr_119
RHOA	NC_000075.6:108306160-108337943	picr_59
RNF144B	NC_000079.6:47122720-47247991	picr_39
RPS6KB1	NC_000077.6:86499009-86544807	picr_8
RUNX1T1	NC_000070.6:13743180-13895056	picr_6
"SEPT4"	NT_187003.1:703956-716107	picr_8
SFXN5	NC_000072.6:85213049-85333477	picr_183
SGK1	NC_000076.6:21882184-21999903	picr_51
SHC1	NC_000069.6:89418402-89430029	picr_61
SIRT1	NC_000076.6:63319005-63339035	picr_94
SLC25A1	NC_000082.6:17925211-17928219	picr_3
SLC25A1	NT_187007.1:182698-185706	picr_3
SLC25A16	NC_000076.6:62920633-62946499	picr_94
SLC25A20	NC_000075.6:108662098-108684641	picr_59
SLC25A25	NC_000068.7:32414487-32451470	picr_7a
SLC27A2	NC_000068.7:126553024-126588243	picr_2
SLC8A1	NC_000083.6:81373105-81738387	picr_1
SMURF1	NC_000071.6:144876495-144965830	picr_50
SNCB	NC_000079.6:54758860-54766613	picr_39
SOX10	NC_000081.6:79154913-79164490	picr_74
SPRYD4	NC_000076.6:128209908-128211794	picr_4
SPTLC2	NC_000078.6:87305058-87388355	picr_27
SRP19	NC_000084.6:34331121-34336599	picr_44
SUCLA2	NC_000080.6:73552774-73596144	picr_23
SYBU	NC_000081.6:44671856-44788074	picr_41
SYNE2	NC_000078.6:75818318-76110928	picr_27
TARS2	NC_000069.6:95739974-95754977	picr_70
TDRD7	NC_000070.6:45965027-46034766	picr_6
THRA	NC_000077.6:98741776-98769006	picr_120
TIMM10	NC_000068.7:84827021-84830213	picr_2
TMEM135	NC_000073.6:89139721-89404274	picr_29
TMTC1	NC_000072.6:148232430-148444847	picr_88
TMTC1	NT_166305.2:4741867-4853169	picr_88
TNNC1	NC_000080.6:31208312-31211711	picr_18
TOMM22	NC_000081.6:79670868-79672862	picr_74
TOMM70A	NC_000082.6:57121714-57154530	picr_3
TSHZ3	NC_000073.6:36697737-36773553	picr_118
TST	NC_000081.6:78399556-78405859	picr_74
TUSC2	NC_000075.6:107563255-107566108	picr_59
TXNL1	NC_000084.6:63662801-63692359	picr_65
UBB	NC_000077.6:62551171-62553213	picr_8
VAT1	NC_000077.6:101458748-101466199	picr_93
VDAC2	NC_000080.6:21831561-21845879	picr_115
WDR81	NC_000077.6:75440943-75454717	picr_8
WWOX	NC_000074.6:114439635-115352712	picr_83
ZDHHC8	NC_000082.6:18220748-18235136	picr_3
ZDHHC8	NT_187012.1:29311-43694	picr_3
ZDHHC8	NW_004450262.2:233725-248108	picr_3

## Sheet: 6. C_griseus_v1.0 (TlSS-TlES)
Gene	Analyzed coordinates	Identified scaffolds in C_griseus_v1.0
AASS	NC_000072.6:23072173-23132986	NW_006886115.1
ABCB6	NC_000067.6:75171640-75180392	NW_006874113.1
ABCB8	NC_000071.6:24393681-24409947	NW_006873202.1
ABCC12	NC_000074.6:86504576-86580688	NW_006881039.1
ABCD1	NC_000086.7:73716597-73738534	NW_006880503.1
ABCD2	NC_000081.6:91145675-91192504	NW_006879986.1
ABCF2	NC_000071.6:24565341-24577467	NW_006879560.1;NW_006881944.1
ABCG1	NC_000083.6:31057694-31117984	NW_006881374.1
ABHD11	NC_000071.6:135009152-135012175	NW_006880862.1
ACAD11	NC_000075.6:104063703-104127646	NW_006887122.1
ACADVL	NC_000077.6:70010183-70015428	NW_006880241.1
ACADVL	NT_187026.1:114670-119915	NW_006880241.1
ACLY	NC_000077.6:100476352-100528000	NW_006882813.1
ACO1	NC_000070.6:40143265-40199009	NW_006874380.1
ACOT13	NC_000079.6:24817955-24831489	NW_006884613.1
ACSF2	NC_000077.6:94557102-94601890	NW_006880604.1
ACSF3	NC_000074.6:122775493-122817882	NW_006879691.1
ACSL4	NC_000086.7:142317993-142390800	NW_006879460.1;NW_006880503.1
ACSM1	NC_000073.6:119617763-119662515	NW_006883620.1
ACSM3	NC_000073.6:119760883-119784896	NW_006883620.1
ACSM4	NC_000073.6:119690026-119714566	NW_006883620.1
ADCK1	NC_000078.6:88360491-88461726	NW_006882873.1
ADCK5	NC_000081.6:76576359-76595812	NW_006871341.1
ADSL	NC_000081.6:80948490-80970947	NW_006879350.1
AGTPBP1	NC_000079.6:59449534-59557366	NW_006874102.1
AGXT	NC_000067.6:93135240-93145421	NW_006879342.1
AIFM1	NC_000086.7:48474944-48513563	NW_006880125.1
AIFM2	NC_000076.6:61715263-61739260	NW_006872010.1
AIFM3	NC_000082.6:17489624-17507485	NW_006875820.1
AK2	NT_187023.1:588499-606864	NW_006886421.1
AK3	NC_000085.6:28995379-29048091	NW_006883076.1
AK4	NC_000070.6:101418847-101467771	NW_006884296.1;NW_006883128.1;NW_006882706.1
AKAP1	NC_000077.6:88830792-88864586	NW_006883348.1;NW_006869105.1
AKAP1	NT_187003.1:1976122-2009712	NW_006883348.1;NW_006869105.1
AKT1	NC_000078.6:112653821-112674796	NW_006879470.1
ALAS1	NC_000075.6:106233455-106247954	NW_006881258.1
ALAS2	NC_000086.7:150547417-150570622	NW_006882621.1
ALDH18A1	NC_000085.6:40550257-40588463	NW_006882126.1
ALDH1B1	NC_000070.6:45799022-45804608	NW_006870432.1
ALDH1L1	NC_000072.6:90550793-90599171	NW_006885652.1
ALDH2	NC_000071.6:121566027-121593824	NW_006881530.1
ALDOC	NC_000077.6:78323073-78327781	NW_006879377.1
AMACR	NC_000081.6:10981756-10996624	NW_006880071.1
AMBRA1	NC_000068.7:91730111-91918849	NW_006881596.1
AMT	NC_000075.6:108296922-108302302	NW_006883677.1
ANKRD26	NC_000072.6:118501308-118562269	NW_006872549.1
ANXA1	NC_000085.6:20373434-20390671	NW_006879410.1
AP2M1	NC_000082.6:20535480-20544909	NW_006886691.1
APEX2	NC_000086.7:150503629-150588208	NW_006882621.1
APOOL	NC_000086.7:112311352-112372755	NW_006886125.1
ARAF	NC_000086.7:20797784-20860521	NW_006881353.1
ARG2	NC_000078.6:79130788-79156301	NW_006884754.1
ARL2	NC_000085.6:6134389-6141137	NW_006870216.1
ARMC1	NC_000069.6:19132144-19163090	NW_006876745.1
ARMC4	NC_000084.6:7088233-7298304	NW_006884591.1
ARMCX3	NC_000086.7:134756568-134761457	NW_006871162.1
ARRDC3	NC_000079.6:80883338-80896042	NW_006880445.1
ASS1	NC_000068.7:31470270-31520670	NW_006883010.1
ATAD1	NC_000085.6:32672558-32739767	NW_006883183.1
ATAD3A	NC_000070.6:155740640-155761107	NW_006868531.1
ATG13	NC_000068.7:91674612-91710599	NW_006871435.1
ATG4D	NC_000075.6:21265257-21274837	NW_006880087.1
ATIC	NC_000067.6:71557156-71579403	NW_006880538.1
ATP12A	NC_000080.6:56365068-56388551	NW_006870770.1
ATP2A1	NC_000073.6:126445860-126463103	NW_006880185.1
ATP4A	NC_000073.6:30712209-30725534	NW_006879749.1
ATP5A1	NC_000084.6:77773768-77782869	NW_006880264.1
ATP5D	NC_000076.6:80138768-80145818	NW_006874639.1
ATP5G1	NC_000077.6:96072793-96075694	NW_006882632.1
ATP5G2	NC_000081.6:102662868-102671047	NW_006871113.1
ATP5G3	NC_000068.7:73908447-73911326	NW_006870081.1
ATP5H	NC_000077.6:115415691-115419919	NW_006883796.1
ATP5J	NC_000082.6:84827871-84835625	NW_006887256.1
ATP5S	NC_000078.6:69724927-69744665	NW_006886315.1
ATP6AP1	NC_000086.7:74294907-74304721	NW_006880503.1
ATP6V0A2	NC_000071.6:124629052-124724455	NW_006879923.1
ATP6V0A4	NC_000072.6:38048483-38124586	NW_006884622.1
ATP6V0D1	NC_000074.6:105524470-105566040	NW_006870947.1;NW_006879945.1
ATP6V0D2	NC_000070.6:19876838-19922566	NW_006879327.1
ATP6V1C1	NC_000081.6:38661904-38692444	NW_006884502.1
ATP6V1C2	NC_000078.6:17284721-17325386	NW_006869158.1
ATP6V1D	NC_000078.6:78842982-78861638	NW_006884754.1
ATP6V1E2	NC_000083.6:86944109-86947887	NW_006874563.1
ATP6V1F	NC_000072.6:29467783-29470509	NW_006872752.1
ATP6V1G1	NC_000070.6:63544765-63550701	NW_006882987.1
ATP6V1G2	NT_039662.3:1486283-1488454	NW_006872849.1
ATP6V1G2	NT_187004.1:1554998-1557169	NW_006872849.1
ATP6V1G2	NT_187027.1:1554761-1556932	NW_006872849.1
ATP6V1H	NC_000067.6:5082978-5163213	NW_006883475.1
ATPAF1	NC_000070.6:115784814-115812314	NW_006882264.1
ATPIF1	NC_000070.6:132530555-132535414	NW_006884580.1
ATXN3	NC_000078.6:101918901-101958243	NW_006884131.1
AURKAIP1	NC_000070.6:155831269-155833098	NW_006868531.1,NW_006880082.1
BAX	NC_000073.6:45461695-45468205	NW_006886266.1
BBOX1	NC_000068.7:110264056-110314816	NW_006880394.1
BCAT2	NC_000073.6:45569763-45589710	NW_006886266.1
BCKDK	NC_000073.6:127904073-127909664	NW_006870521.1;NW_006880728.1
BCL2	NC_000067.6:106538176-106714290	NW_006871706.1
BCL2L2	NC_000080.6:54883365-54890858	NW_006870453.1
BCS1L	NC_000067.6:74588289-74592443	NW_006874113.1
BDH1	NC_000082.6:31422297-31458901	NW_006872084.1
BDNF	NC_000068.7:109674700-109727043	NW_006880394.1
BECN1	NC_000077.6:101288262-101302290	NW_006879203.1
BLOC1S1	NC_000076.6:128919220-128923550	NW_006879224.1
BNIP3	NC_000073.6:138890836-138909506	NW_006877739.1
BOK	NC_000067.6:93685575-93695770	NW_006879342.1
BRD8	NC_000084.6:34598615-34624863	NW_006873749.1
BRINP3	NC_000067.6:146495666-146902474	NW_006878670.1
BZRAP1	NC_000077.6:87758130-87785928	NW_006887415.1
BZRAP1	NT_187003.1:891979-917349	NW_006887415.1
CABS1	NC_000071.6:87979451-87981541	NW_006879716.1
CAMK2A	NC_000084.6:60925577-60988152	NW_006875230.1
CAPRIN2	NC_000072.6:148842492-148896258	NW_006879428.1
CASP8AP2	NC_000070.6:32615470-32653271	NW_006885176.1
CASQ1	NC_000067.6:172209894-172219895	NW_006886663.1
CAT	NC_000068.7:103453904-103485153	NW_006877380.1
CAV1	NC_000072.6:17306335-17341328	NW_006882861.1
CBR4	NC_000074.6:61487734-61503500	NW_006879651.1
CCAR2	NC_000080.6:70138168-70153814	NW_006868850.1
CCDC136	NC_000072.6:29396573-29426995	NW_006886135.1
CCDC51	NC_000075.6:109082496-109093363	NW_006883677.1
CCDC58	NC_000082.6:36071660-36092118	NW_006877412.1
CD36	NC_000071.6:17781690-17888959	NW_006882559.1
CDK1	NC_000076.6:69336635-69352912	NW_006873179.1
CDS2	NC_000068.7:132262624-132312050	NW_006870346.1
CHAT	NC_000080.6:32408203-32465909	NW_006873846.1
CHCHD10	NC_000076.6:75932970-75937747	NW_006879353.1
CHCHD3	NC_000072.6:32792217-33060278	NW_006880599.1
CHCHD4	NC_000072.6:91464276-91473423	NW_006885652.1
CHCHD6	NC_000072.6:89383146-89595652	NW_006885652.1
CHCHD7	NC_000070.6:3938836-3951383	NW_006883475.1
CISD1	NC_000076.6:71330494-71344849	NW_006883337.1
CISD3	NC_000077.6:97685465-97688625	NW_006875122.1
CKMT2	NC_000079.6:91853387-91876923	NW_006884452.1
CLIC1	NC_000083.6:35050243-35058719	NW_006872849.1
CLIC1	NT_039662.3:1299936-1308422	NW_006872849.1
CLIC1	NT_187004.1:1368650-1377127	NW_006872849.1
CLIC1	NT_187027.1:1368411-1376890	NW_006872849.1
CLN8	NC_000074.6:14881335-14901720	NW_006882292.1
CLPB	NC_000073.6:101663593-101790721	NW_006876540.1
CLPX	NC_000075.6:65294250-65330658	NW_006869577.1
CLTC	NC_000077.6:86694610-86757742	NW_006887415.1
CLU	NC_000080.6:65968483-65981548	NW_006874358.1
COASY	NC_000077.6:101082563-101086619	NW_006878870.1
COQ4	NC_000068.7:29788187-29797743	NW_006874070.1
COX10	NC_000077.6:63962627-64079472	NW_006874830.1
COX18	NC_000071.6:90214724-90223996	NW_006880539.1
COX5B	NC_000067.6:36691487-36693388	NW_006883064.1
COX6A1	NC_000071.6:115345654-115348955	NW_006868820.1
COX6B1	NC_000073.6:30616974-30626151	NW_006879749.1
COX7A2	NC_000075.6:79755241-79759853	NW_006871812.1
COX7B	NC_000086.7:106015700-106022450	NW_006874520.1
COX7C	NC_000079.6:86044798-86046795	NW_006879260.1;NW_006879579.1;NW_006874248.1
COX8A	NC_000085.6:7215158-7217616	NW_006870216.1
CPS1	NC_000067.6:67122426-67231267	NW_006868657.1
CPS1	NT_187020.1:1535029-1650753	NW_006868657.1
CPT1A	NC_000085.6:3322325-3385735	NW_006875690.1
CPT1B	NC_000081.6:89416405-89425862	NW_006880563.1
CRAT	NC_000068.7:30400476-30415748	NW_006883464.1
CREB1	NC_000067.6:64532315-64604548	NW_006879223.1
CRY1	NC_000076.6:85131700-85185054	NW_006873994.1
CRY2	NC_000068.7:92403646-92434214	NW_006883443.1
CRYM	NC_000073.6:120186384-120201988	NW_006874765.1
CSDE1	NC_000069.6:103020431-103058186	NW_006885859.1
CYB561D1	NC_000069.6:108195771-108202226	NW_006881838.1
CYB5R1	NC_000067.6:134405561-134411740	NW_006884194.1
CYCS	NC_000072.6:50562563-50566474	NW_006880692.1;NW_006883727.1;NW_006879528.1;NW_006869577.1;NW_006885868.1;NW_006885589.1;NW_006881961.1;NW_006879249.1;NW_006870927.1;NW_006885899.1;NW_006887014.1;NW_006868768.1;NW_006879599.1
CYP24A1	NC_000068.7:170482957-170497145	NW_006871581.1
CYP27B1	NC_000076.6:127048246-127053422	NW_006880230.1
DCAKD	NC_000077.6:102994047-103028239	NW_006885589.1
DCPS	NC_000075.6:35124414-35175987	NW_006874874.1
DDAH2	NC_000083.6:35059035-35062099	NW_006872849.1
DDAH2	NT_039662.3:1308738-1311802	NW_006872849.1
DDAH2	NT_187004.1:1377443-1380507	NW_006872849.1
DDAH2	NT_187027.1:1377206-1380270	NW_006872849.1
DDIT4	NC_000076.6:59949675-59951770	NW_006872010.1
DDX28	NC_000074.6:106009616-106011486	NW_006870947.1
DDX3X	NC_000086.7:13280496-13293988	NW_006871991.1
DDX6	NC_000075.6:44603817-44640731	NW_006879222.1
DGAT2	NC_000073.6:99153663-99182713	NW_006879550.1
DHODH	NC_000074.6:109593244-109608703	NW_006884546.1
DHRS1	NC_000080.6:55739020-55745684	NW_006870453.1
DHX29	NC_000079.6:112927793-112969187	NW_006874248.1
DHX32	NC_000073.6:133720935-133782785	NW_006880038.1
DHX34	NC_000073.6:16197220-16222079	NW_006879215.1
DHX57	NC_000083.6:80238304-80290476	NW_006871769.1
DLAT	NC_000075.6:50634633-50659780	NW_006879229.1
DLST	NC_000078.6:85110821-85134091	NW_006880584.1
DNAJA1	NC_000070.6:40722468-40734965	NW_006880310.1;NW_006879716.1
DNAJA3	NC_000082.6:4684070-4707695	NW_006885922.1
DNAJC15	NC_000080.6:77826217-77874917	NW_006876822.1
DNAJC27	NC_000078.6:4082569-4124140	NW_006877813.1
DNAJC5	NC_000068.7:181520180-181552886	NW_006870187.1
DNM1L	NC_000082.6:16312228-16359044	NW_006887340.1
DNM3	NC_000067.6:161982450-162478328	NW_006881290.1
DPYSL2	NC_000080.6:66802864-66910911	NW_006868850.1
DRG2	NC_000077.6:60454617-60468752	NW_006876702.1
DUSP18	NC_000077.6:3895139-3901299	NW_006879406.1
DUSP21	NC_000086.7:18145870-18146694	NW_006876388.1
DUSP26	NC_000074.6:31089662-31097047	NW_006871195.1
EARS2	NC_000073.6:122034162-122067086	NW_006875448.1
ECHDC3	NC_000068.7:6188465-6212994	NW_006887372.1
EDN1	NC_000079.6:42301476-42307990	NW_006882360.1
EFHD1	NC_000067.6:87264309-87310839	NW_006881581.1
EHHADH	NC_000082.6:21761285-21787834	NW_006886691.1
ELK1	NC_000086.7:20933395-20950608	NW_006881353.1
ELN	NC_000071.6:134702595-134747368	NW_006880862.1
ERAL1	NC_000077.6:78073376-78080383	NW_006879377.1
ESR1	NC_000076.6:4611989-5005633	NW_006880049.1
ESR2	NC_000078.6:76120419-76177259	NW_006874476.1
ETFB	NC_000073.6:43444072-43457800	NW_006879945.1
ETFDH	NC_000069.6:79603788-79628767	NW_006871678.1
EYA2	NC_000068.7:165595028-165771727	NW_006870027.1
FAHD1	NC_000083.6:24848896-24850302	NW_006868509.1
FAM110B	NC_000070.6:5644079-5801101	NW_006883475.1
FAM210A	NC_000084.6:68260175-68300333	NW_006883717.1
FAM213A	NC_000080.6:40993732-41013833	NW_006878725.1
FAM32A	NC_000074.6:72219730-72223775	NW_006880825.1
FAM72A	NC_000067.6:131527903-131539035	NW_006875831.1
FARS2	NC_000079.6:36117620-36537595	NW_006883727.1
FASN	NC_000077.6:120805958-120824547	NW_006884304.1
FASTKD2	NC_000067.6:63730599-63753385	NW_006879223.1
FASTKD5	NC_000068.7:130613838-130630027	NW_006885683.1
FBXL4	NC_000070.6:22357543-22434091	NW_006884327.1
FBXW7	NC_000069.6:84812162-84979198	NW_006884653.1
FEN1	NC_000085.6:10199132-10204187	NW_006875078.1
FEZ1	NC_000075.6:36821891-36878927	NW_006880165.1
FGR	NC_000070.6:132974095-133001893	NW_006880971.1
FKBP8	NC_000074.6:70527714-70535328	NW_006876440.1
FNDC1	NC_000083.6:7738568-7827339	NW_006881094.1
FOXO3	NC_000076.6:42181845-42276746	NW_006879380.1
FPGS	NC_000068.7:32682609-32704196	NW_006879684.1
FTH1	NC_000085.6:9980600-9985111	NW_006875078.1;NW_006881619.1;NW_006879418.1;NW_006879224.1;NW_006870563.1;NW_006882490.1
FTMT	NC_000084.6:52331536-52332996	NW_006881766.1
FYN	NC_000076.6:39369769-39565381	NW_006880986.1
GABARAPL1	NC_000072.6:129533192-129542331	NW_006875264.1
GABBR1	NC_000083.6:37045965-37074305	NW_006880794.1
GABBR1	NT_187004.1:3407207-3435603	NW_006880794.1
GABBR1	NT_187009.1:1000917-1029278	NW_006880794.1
GABBR1	NT_187027.1:3331565-3359972	NW_006880794.1
GAD1	NC_000068.7:70561765-70602014	NW_006870885.1
GADD45B	NC_000076.6:80930091-80932204	NW_006874639.1
GADD45GIP1	NC_000074.6:84832282-84835482	NW_006879744.1
GATC	NC_000071.6:115333242-115341161	NW_006868820.1
GATM	NC_000068.7:122594473-122611277	NW_006871970.1
GATM	NW_016097316.1:28169-44973	NW_006871970.1
GCAT	NC_000081.6:79030874-79042531	NW_006879862.1
GCK	NC_000077.6:5900816-5950081	NW_006880267.1
GCKR	NC_000071.6:31297244-31327302	NW_006873628.1
GDAP1	NC_000067.6:17145373-17164271	NW_006885511.1
GHITM	NC_000080.6:37120444-37135322	NW_006878725.1
GHR	NC_000081.6:3317755-3583352	NW_006877911.1
GK	NC_000086.7:85701937-85776819	NW_006879536.1
GK2	NC_000071.6:97455161-97457008	NW_006882255.1
GLOD4	NC_000077.6:76220395-76243699	NW_006879924.1
GLUL	NC_000067.6:153899929-153909723	NW_006870278.1;NW_006879469.1
GLYAT	NC_000085.6:12633308-12651737	NW_006881518.1
GLYCTK	NC_000075.6:106152857-106160158	NW_006881258.1
GM2A	NC_000077.6:55097985-55113029	NW_006875711.1
GNG5	NC_000069.6:146499836-146505543	NW_006876596.1
GNPAT	NC_000074.6:124863033-124890057	NW_006871707.1
GNRH1	NC_000080.6:67745181-67749440	NW_006868850.1
GOT2	NC_000074.6:95864137-95888365	NW_006886502.1
GPER1	NC_000071.6:139422969-139427800	NW_006872063.1
GPRC5C	NC_000077.6:114851145-114872617	NW_006879969.1
GPX1	NC_000075.6:108339080-108340342	NW_006883677.1
GPX4	NC_000076.6:80047166-80056439	NW_006874639.1
GRPEL2	NC_000084.6:61712424-61726360	NW_006870016.1;NW_006882753.1
GSK3B	NC_000082.6:38089001-38246080	NW_006879381.1
HAAO	NC_000083.6:83831348-83847958	NW_006877770.1
HADH	NC_000069.6:131233419-131272101	NW_006880050.1
HAGH	NC_000083.6:24840079-24864450	NW_006868509.1
HAP1	NC_000077.6:100347327-100356350	NW_006882813.1
HARS	NC_000084.6:36766528-36783205	NW_006882046.1
HAUS3	NC_000071.6:34153896-34169424	NW_006879486.1
HAX1	NC_000069.6:89995446-89998716	NW_006872762.1
HCFC1	NC_000086.7:73942792-73967135	NW_006880503.1
HCLS1	NC_000082.6:36934983-36963214	NW_006870688.1
HDHD3	NC_000070.6:62499054-62502200	NW_006882987.1
HEATR1	NC_000079.6:12395375-12438893	NW_006882498.1
HEMK1	NC_000075.6:107327082-107340411	NW_006882617.1
HIGD1A	NC_000075.6:121848560-121858357	NW_006882382.1
HIGD2A	NC_000079.6:54590231-54591147	NW_006873616.1
HIVEP1	NC_000079.6:42051970-42185030	NW_006871918.1
HK2	NC_000072.6:82725023-82774454	NW_006880383.1
HNRNPK	NC_000079.6:58391132-58403343	NW_006874153.1
HSD17B10	NC_000086.7:152001896-152004442	NW_006880820.1
HSDL1	NC_000074.6:119561978-119575200	NW_006879691.1
HSPA2	NC_000078.6:76403854-76406938	NW_006874476.1
HSPB7	NC_000070.6:141420779-141425310	NW_006884163.1
HSPD1	NC_000067.6:55077834-55088217	NW_006870678.1;NW_006872976.1;NW_006869699.1;NW_006876932.1;NW_006878171.1;NW_006883348.1;NW_006880394.1
ICT1	NC_000077.6:115403739-115410919	NW_006883796.1
IDH1	NC_000067.6:65158616-65186479	NW_006887432.1;NW_006870552.1
IDH2	NC_000073.6:80094846-80115840	NW_006879233.1
IDH3B	NC_000068.7:130279309-130284542	NW_006885683.1
ILF3	NC_000075.6:21367871-21405363	NW_006880087.1
IMMT	NC_000072.6:71831090-71875266	NW_006880285.1
ISCA2	NC_000078.6:84773229-84775089	NW_006880584.1
IVD	NC_000068.7:118861959-118882907	NW_006884051.1
KANK2	NC_000075.6:21766773-21798546	NW_006882011.1
KCNJ11	NC_000073.6:46097123-46100867	NW_006886266.1
KCNJ8	NC_000072.6:142564837-142571647	NW_006879863.1
KIF1B	NC_000070.6:149176319-149307733	NW_006879628.1
KIF1B	NT_166299.2:2596702-2728204	NW_006879628.1
KRAS	NC_000072.6:145216699-145250291	NW_006879475.1;NW_006879519.1;NW_006884053.1;NW_006879928.1
KRAS	NT_166305.2:1734813-1768417	NW_006879475.1;NW_006879519.1;NW_006884053.1;NW_006879928.1
KRT5	NC_000081.6:101707070-101712891	NW_006874368.1
KYNU	NC_000068.7:43555257-43683048	NW_006879552.1
LDHAL6B	NC_000083.6:5417323-5418767	NW_006876900.1
LDHD	NC_000074.6:111626271-111630322	NW_006884546.1
LETMD1	NC_000081.6:100469011-100479252	NW_006877977.1
LGALS12	NC_000085.6:7596656-7607237	NW_006885512.1
LIG3	NC_000077.6:82781109-82804274	NW_006870564.1
LIPT1	NC_000067.6:37868513-37876298	NW_006872231.1
LRRC10	NC_000076.6:117045341-117046768	NW_006886326.1
LRRC59	NC_000077.6:94629824-94645216	NW_006880604.1
LRRK2	NC_000081.6:91672809-91816124	NW_006879986.1
LYN	NC_000070.6:3678121-3791612	NW_006883475.1
LYRM1	NC_000073.6:119895796-119916756	NW_006874765.1
LYRM4	NC_000079.6:35978797-36117357	NW_006883727.1
LYRM5	NC_000072.6:145211134-145216542	NW_006879475.1
LYRM5	NT_166305.2:1729240-1734653	NW_006879475.1
MAOB	NC_000086.7:16709281-16817366	NW_006880617.1
MAP1LC3B	NC_000074.6:121590468-121598047	NW_006879691.1
MAPK10	NC_000071.6:102908547-103211430	NW_006879547.1
MAPK12	NC_000081.6:89130584-89141603	NW_006880563.1
MAPK8	NC_000080.6:33377898-33447212	NW_006873846.1
MAPK9	NC_000077.6:49846751-49886421	NW_006882035.1
"MARCH5"	NC_000085.6:37207527-37224457	NW_006882342.1
"MARCH5"	NW_016097322.1:3297-20209	NW_006882342.1
MARS	NC_000076.6:127296221-127311786	NW_006882712.1
MARS2	NC_000067.6:55237177-55240058	NW_006870678.1
MAT2B	NC_000077.6:40679314-40695203	NW_006880632.1
MAVS	NC_000068.7:131234063-131248025	NW_006879632.1
MCCC2	NC_000079.6:99948532-100015639	NW_006879906.1
ME2	NC_000084.6:73764956-73815591	NW_006879357.1
ME3	NC_000073.6:89632203-89854359	NW_006880577.1
METAP1D	NC_000068.7:71453281-71525196	NW_006870885.1
METTL17	NC_000080.6:51884842-51891868	NW_006872392.1
METTL17	NT_096797.1:14780-21805	NW_006872392.1
MFF	NC_000067.6:82724890-82752390	NW_006885631.1;NW_006885753.1
MFN1	NC_000069.6:32529463-32579225	NW_006868768.1
MFN2	NC_000070.6:147873586-147904909	NW_006882740.1
MFN2	NT_166299.2:1278804-1309615	NW_006882740.1
MGME1	NC_000068.7:144270856-144281232	NW_006882336.1
MGST1	NC_000072.6:138140537-138156755	NW_006884874.1
MIEF1	NC_000081.6:80233933-80253372	NW_006882805.1
MIEF2	NC_000077.6:60728398-60732951	NW_006876702.1
MIPEP	NC_000080.6:60784562-60905481	NW_006879881.1
MLYCD	NC_000074.6:119394419-119421940	NW_006879691.1
MMAA	NC_000074.6:79264498-79294980	NW_006882445.1
MMACHC	NC_000070.6:116702434-116708385	NW_006879389.1
MMADHC	NC_000068.7:50279881-50296817	NW_006874477.1
MMP2	NC_000074.6:92827291-92853421	NW_006871173.1
MOAP1	NC_000078.6:102739830-102743661	NW_006884131.1
MPV17	NC_000071.6:31140663-31154251	NW_006873628.1
MRPL2	NC_000083.6:46646172-46650132	NW_006877478.1
MRPL20	NC_000070.6:155802852-155808831	NW_006868531.1
MRPL22	NC_000077.6:58170043-58179580	NW_006885752.1
MRPL22	NT_187029.1:122399-130326	NW_006885752.1
MRPL23	NC_000073.6:142532724-142540747	NW_006870874.1
MRPL24	NC_000069.6:87918131-87923450	NW_006885030.1
MRPL28	NC_000083.6:26123503-26126613	NW_006868509.1
MRPL30	NC_000067.6:37890471-37898338	NW_006872231.1
MRPL34	NC_000074.6:71464926-71465753	NW_006880969.1
MRPL37	NC_000070.6:107055874-107066866	NW_006881975.1
MRPL41	NC_000068.7:24972470-24975098	NW_006886450.1
MRPL43	NC_000085.6:45005014-45006442	NW_006880542.1
MRPL45	NC_000077.6:97315716-97329920	NW_006875122.1
MRPL48	NC_000073.6:100549117-100607996	NW_006876540.1
MRPL49	NC_000085.6:6053630-6057751	NW_006870216.1
MRPL53	NC_000072.6:83109108-83109932	NW_006880383.1
MRPL57	NC_000080.6:57826228-57829087	NW_006880968.1
MRPL9	NC_000069.6:94443154-94448708	NW_006882086.1
MRPS2	NC_000068.7:28465956-28471177	NW_006879057.1
MRPS34	NC_000083.6:24895120-24896274	NW_006868509.1
MRRF	NC_000068.7:36136398-36190284	NW_006881291.1
MSTO1	NC_000069.6:88909616-88913950	NW_006881728.1
MTCH2	NW_016097315.1:975-12863	NW_006871435.1
MTCP1	NC_000086.7:75410442-75416584	NW_006873835.1
MTFR1	NC_000069.6:19187314-19220817	NW_006876745.1
MTFR1L	NC_000070.6:134525555-134535387	NW_006879650.1
MTG1	NC_000073.6:140137564-140150786	NW_006869451.1
MTG2	NC_000068.7:180070593-180085902	NW_006873103.1
MTHFD1	NC_000078.6:76255232-76319820	NW_006874476.1
MTHFD2L	NC_000071.6:90931196-91021368	NW_006881527.1
MTHFS	NC_000075.6:89211190-89240225	NW_006883936.1
MTOR	NC_000070.6:148448582-148557685	NW_006879965.1
MTOR	NT_166299.2:1861191-1971030	NW_006879965.1
MTRF1	NC_000080.6:79397759-79423650	NW_006876965.1
MTUS1	NC_000074.6:40990912-41134350	NW_006879871.1
MUT	NC_000083.6:40934685-40961990	NW_006880200.1
MYH10	NC_000077.6:68691915-68816625	NW_006874734.1
MYL10	NC_000071.6:136688892-136701857	NW_006879743.1
MYOC	NC_000067.6:162639150-162649694	NW_006881290.1
MYOM2	NC_000074.6:15057653-15133420	NW_006882292.1
NAGS	NC_000077.6:102145513-102149528	NW_006885589.1
NAIF1	NC_000068.7:32450457-32455476	NW_006879684.1
NAPG	NC_000084.6:62977838-62999450	NW_006870016.1
NBR1	NC_000077.6:101552107-101581951	NW_006879203.1
NCOA4	NC_000080.6:32159887-32179855	NW_006873846.1
NDUFA1	NC_000086.7:37187588-37191238	NW_006871039.1
NDUFA12	NC_000076.6:94199009-94220948	NW_006877162.1
NDUFA4	NC_000072.6:11900373-11907446	NW_006884493.1
NDUFA4L2	NC_000076.6:127514939-127517154	NW_006882712.1
NDUFA6	NC_000081.6:82350139-82354291	NW_006879058.1
NDUFA8	NC_000068.7:36036334-36049292	NW_006881291.1
NDUFAF1	NC_000068.7:119655446-119662885	NW_006871320.1
NDUFAF5	NC_000068.7:140170631-140205252	NW_006885942.1
NDUFAF7	NC_000083.6:78937106-78948052	NW_006871769.1
NDUFB4	NC_000082.6:37647602-37654368	NW_006879381.1;NW_006868531.1
NDUFS4	NC_000079.6:114287795-114388094	NW_006874248.1
NDUFS6	NC_000079.6:73319876-73328482	NW_006879397.1
NDUFS7	NC_000076.6:80249121-80256793	NW_006874639.1
NFXL1	NC_000071.6:72513301-72559713	NW_006883326.1
NGB	NC_000078.6:87097531-87102539	NW_006880166.1
NIF3L1	NC_000067.6:58445156-58462276	NW_006871539.1
NIPSNAP1	NC_000077.6:4873959-4894201	NW_006879406.1
NIT1	NC_000067.6:171342235-171345645	NW_006880377.1
NLN	NC_000079.6:104023050-104109660	NW_006876606.1
NLRX1	NC_000075.6:44252713-44268599	NW_006882726.1
NME1	NC_000077.6:93958925-93968521	NW_006871876.1
NME2	NC_000077.6:93949814-93956256	NW_006871876.1
NME3	NC_000083.6:24896500-24897531	NW_006868509.1
NMNAT3	NC_000075.6:98287432-98420442	NW_006879267.1
NOS3	NC_000071.6:24364819-24384474	NW_006873202.1
NOX4	NC_000073.6:87246405-87398710	NW_006880577.1
NRD1	NC_000070.6:109000614-109061771	NW_006871486.1
NRGN	NC_000075.6:37544493-37552745	NW_006880165.1
NSUN4	NC_000070.6:116031770-116053876	NW_006882264.1
NTHL1	NC_000083.6:24632682-24638838	NW_006868509.1
NTSR1	NC_000068.7:180499976-180544979	NW_006870187.1
NUDT1	NC_000071.6:140321627-140338137	NW_006872063.1
NUDT2	NC_000070.6:41465082-41480926	NW_006880310.1
OAT	NC_000073.6:132557475-132576398	NW_006880038.1
OCIAD1	NC_000071.6:73292769-73314077	NW_006872243.1
OGG1	NC_000072.6:113326976-113334188	NW_006879251.1
OGT	NC_000086.7:101640011-101684351	NW_006883434.1
OMA1	NC_000070.6:103313209-103371869	NW_006880249.1
OPA1	NC_000082.6:29579309-29663131	NW_006873191.1
OTC	NC_000086.7:10252296-10321024	NW_006869628.1
OXSM	NC_000080.6:16238659-16249808	NW_006880450.1
P2RY1	NC_000069.6:61002785-61008982	NW_006879430.1
P2RY2	NC_000073.6:100996568-101012053	NW_006876540.1
PAK7	NC_000068.7:136081088-136387967	NW_006885561.1
PARK2	NC_000083.6:10840359-12063370	NW_006884836.1
PARL	NC_000082.6:20279820-20302395	NW_006884421.1
PCK2	NC_000080.6:55540263-55550017	NW_006870453.1
PDE12	NC_000080.6:26664117-26669846	NW_006871289.1
PDE2A	NC_000073.6:101421691-101512829	NW_006876540.1
PDHA2	NC_000069.6:141210004-141212355	NW_006881579.1
PDHX	NC_000068.7:103021055-103073513	NW_006877380.1
PDHX	NT_039223.3:37803-90253	NW_006877380.1
PDK4	NC_000072.6:5483351-5496278	NW_006882146.1
PDSS1	NC_000068.7:22895504-22940266	NW_006874498.1
PEO1	NC_000085.6:45005662-45012763	NW_006880542.1
PET100	NC_000074.6:3621551-3624235	NW_006883965.1
PFDN2	NC_000067.6:171345554-171358170	NW_006880377.1
PFDN4	NC_000068.7:170496428-170519070	NW_006871581.1
PHB	NC_000077.6:95666957-95680773	NW_006882632.1
PI4K2A	NC_000085.6:42090145-42122218	NW_006886914.1
PI4KB	NC_000069.6:94974731-95006937	NW_006880064.1
PICK1	NC_000081.6:79229160-79249466	NW_006879862.1
PIF1	NC_000075.6:65587147-65595967	NW_006869577.1
PITRM1	NC_000079.6:6548122-6580158	NW_006885753.1
PKM	NC_000075.6:59656368-59679375	NW_006873405.1;NW_006875001.1;NW_006880060.1;NW_006874248.1
PLA2G15	NC_000074.6:106150351-106164715	NW_006870947.1
PLN	NC_000076.6:53337686-53345999	NW_006881570.1
PNPLA7	NC_000068.7:24975306-25054072	NW_006886450.1
POLD3	NC_000073.6:100082111-100121560	NW_006880343.1
POR	NC_000071.6:135670040-135735326	NW_006879743.1
PPA1	NC_000076.6:61648621-61674165	NW_006872010.1
PPARGC1A	NC_000071.6:51454249-52116058	NW_006879217.1
PPID	NC_000069.6:79591389-79603650	NW_006871678.1;NW_006870885.1
PPIF	NC_000080.6:25694152-25700468	NW_006884929.1
PPL	NC_000082.6:5086291-5132481	NW_006885922.1
PPM1E	NC_000077.6:87226906-87358994	NW_006887415.1
PPM1E	NT_187003.1:357087-489251	NW_006887415.1
PPM1K	NC_000072.6:57506502-57535529	NW_006884079.1
PPOX	NC_000067.6:171276991-171281192	NW_006880377.1
PRDX1	NC_000070.6:116685599-116700000	NW_006879389.1;NW_006879865.1;NW_006869451.1
PRDX2	NC_000074.6:84969622-84974811	NW_006879744.1
PRDX3	NC_000085.6:60864066-60874538	NW_006879102.1
PRDX4	NC_000086.7:155323918-155340749	NW_006870979.1
PRIMPOL	NC_000074.6:46575579-46617234	NW_006881125.1
PRKCA	NC_000077.6:107933387-108343888	NW_006879584.1
PRKCD	NC_000080.6:30595353-30626414	NW_006871289.1
PRKCE	NC_000083.6:86167554-86657919	NW_006879208.1
PRR5L	NC_000068.7:101714266-101883074	NW_006871497.1
PRSS35	NC_000075.6:86743239-86758443	NW_006884286.1
PSTK	NC_000073.6:131371113-131392768	NW_006881525.1
PTEN	NC_000085.6:32757577-32826160	NW_006883183.1
PTRF	NC_000077.6:100956736-100971212	NW_006878870.1
PTRH2	NC_000077.6:86683983-86692457	NW_006887415.1
PTS	NC_000075.6:50521617-50528641	NW_006879229.1
PUS1	NC_000071.6:110773667-110780668	NW_006880411.1
QARS	NC_000075.6:108508005-108515941	NW_006883677.1
QRSL1	NC_000076.6:43874188-43901739	NW_006882609.1
RAB11B	NT_039662.3:1416-9241	NW_006880982.1
RAB11B	NC_000083.6:33742484-33760486	NW_006880982.1
RAB11B	NT_187004.1:57832-75832	NW_006880982.1
RAB11B	NT_187027.1:57832-75832	NW_006880982.1
RAB24	NC_000079.6:55319223-55321980	NW_006886556.1
RAB32	NC_000076.6:10545039-10558207	NW_006886567.1
RAB3D	NC_000075.6:21907491-21918183	NW_006882011.1
RAF1	NC_000072.6:115618573-115676635	NW_006879511.1
RAI1	NC_000077.6:60105013-60199197	NW_006876702.1
RAI14	NC_000081.6:10568971-10719267	NW_006880071.1
RDH13	NC_000073.6:4425665-4445846	NW_006885491.1
RDH14	NC_000078.6:10390694-10395562	NW_006881438.1
REXO2	NC_000075.6:48468512-48480713	NW_006881735.1
RHBDL1	NC_000083.6:25834462-25838367	NW_006868509.1
RHOA	NC_000075.6:108306160-108337943	NW_006883677.1;NW_006871393.1
RHOT1	NC_000077.6:80209032-80267907	NW_006881360.1
RHOT2	NC_000083.6:25838838-25844851	NW_006868509.1
RMDN3	NC_000068.7:119136998-119157034	NW_006876779.1
RNASEH1	NC_000078.6:28649601-28659592	NW_006884939.1
RNF144B	NC_000079.6:47122720-47247991	NW_006870422.1
RNMTL1	NC_000077.6:76243736-76250625	NW_006879924.1
ROMO1	NC_000068.7:156144153-156145794	NW_006876377.1
RPL34	NC_000069.6:130726827-130730398	NW_006880050.1
RPS3	NC_000073.6:99477896-99483709	NW_006879550.1
RPS6KA6	NC_000086.7:111387837-111538097	NW_006882254.1
RPS6KB1	NC_000077.6:86499009-86544807	NW_006870357.1;NW_006878903.1
RPUSD1	NC_000083.6:25727703-25731464	NW_006868509.1
RPUSD2	NC_000068.7:119034790-119042198	NW_006884051.1
RPUSD3	NC_000072.6:113415319-113419455	NW_006879251.1
RSAD1	NC_000077.6:94539798-94556860	NW_006880604.1
RSAD2	NC_000078.6:26442743-26456452	NW_006880378.1
RTN4IP1	NC_000076.6:43901714-43947864	NW_006882609.1
SARDH	NC_000068.7:27188393-27248332	NW_006879057.1
SARM1	NC_000077.6:78472330-78497821	NW_006879377.1
SARS	NC_000069.6:108424864-108445259	NW_006880128.1
SARS2	NC_000073.6:28741968-28753879	NW_006880256.1
SCO1	NC_000077.6:67052670-67067444	NW_006882180.1
SCP2	NC_000070.6:108043830-108144971	NW_006871486.1
SDHAF2	NC_000085.6:10500512-10525209	NW_006881695.1
"SEPT4"	NC_000077.6:87566727-87590539	NW_006887415.1
"SEPT4"	NT_187003.1:703956-716107	NW_006887415.1
SFXN1	NC_000079.6:54071825-54108346	NW_006873616.1
SFXN2	NC_000085.6:46573323-46596901	NW_006887131.1
SFXN3	NC_000085.6:45047241-45056383	NW_006880542.1
SFXN5	NC_000072.6:85213049-85333477	NW_006881442.1
SHC1	NC_000069.6:89418402-89430029	NW_006872762.1
SHMT2	NC_000076.6:127517123-127522444	NW_006882712.1
SIAH3	NC_000080.6:75455982-75526141	NW_006880945.1
SLC11A2	NC_000081.6:100387898-100424214	NW_006877977.1
SLC16A1	NC_000069.6:104638664-104658462	NW_006875853.1
SLC22A4	NC_000077.6:53983123-54029383	NW_006879988.1
SLC25A10	NC_000077.6:120491837-120501161	NW_006884304.1
SLC25A11	NC_000077.6:70644019-70647423	NW_006880241.1
SLC25A11	NT_187026.1:749516-752536	NW_006880241.1
SLC25A12	NC_000068.7:71274270-71367554	NW_006870885.1
SLC25A14	NC_000086.7:48623418-48662298	NW_006882350.1
SLC25A17	NC_000081.6:81318921-81360765	NW_006879350.1
SLC25A18	NC_000072.6:120773511-120794169	NW_006868882.1
SLC25A18	NT_039382.4:397111-417089	NW_006868882.1
SLC25A19	NC_000077.6:115614165-115628295	NW_006875481.1
SLC25A2	NC_000084.6:37637378-37638723	NW_006882046.1
SLC25A20	NC_000075.6:108662098-108684641	NW_006883677.1
SLC25A22	NC_000073.6:141429749-141437874	NW_006870874.1
SLC25A27	NC_000083.6:43637739-43667195	NW_006880200.1
SLC25A29	NC_000078.6:108825878-108835876	NW_006881639.1
SLC25A3	NC_000076.6:91116578-91124001	NW_006875809.1
SLC25A31	NC_000069.6:40708871-40726094	NW_006868709.1
SLC25A35	NC_000077.6:68967607-68972516	NW_006883583.1
SLC25A39	NC_000077.6:102402969-102408675	NW_006885589.1
SLC25A42	NC_000074.6:70184340-70212281	NW_006886258.1
SLC25A43	NC_000086.7:36743549-36777307	NW_006871039.1
SLC25A44	NC_000069.6:88410494-88425141	NW_006885030.1
SLC25A45	NC_000085.6:5877799-5885768	NW_006870216.1
SLC25A46	NC_000084.6:31580168-31609902	NW_006883453.1
SLC25A47	NC_000078.6:108849813-108856815	NW_006881639.1
SLC25A5	NC_000086.7:36795597-36798808	NW_006881103.1;NW_006880362.1;NW_006872762.1
SLC30A6	NC_000083.6:74395578-74424229	NW_006883688.1
SLC35B3	NC_000079.6:38932140-38960875	NW_006883727.1
SLC35F6	NC_000071.6:30647939-30659729	NW_006873628.1
SLC8A1	NC_000083.6:81373105-81738387	NW_006870463.1
SLC8A2	NC_000073.6:16128311-16161063	NW_006881369.1
SLC8A3	NC_000078.6:81197915-81333596	NW_006877521.1
SMDT1	NC_000081.6:82346046-82349062	NW_006879058.1
SMIM20	NC_000071.6:53267106-53278540	NW_006879794.1
SMIM4	NC_000080.6:31088127-31128930	NW_006879911.1
SNCA	NC_000072.6:60731573-60829855	NW_006885408.1
SNCB	NC_000079.6:54758860-54766613	NW_006873616.1
SNN	NC_000082.6:11066298-11074985	NW_006879554.1
SNPH	NC_000068.7:151590549-151633030	NW_006880168.1
SORD	NC_000068.7:122234839-122265337	NW_006871970.1
SOX10	NC_000081.6:79154913-79164490	NW_006879862.1
SPATA19	NC_000075.6:27396807-27401711	NW_006880018.1
SPATA5	NC_000069.6:37419950-37579096	NW_006884806.1
SPATA5	NT_039248.1:311226-317545	NW_006884806.1
SPG20	NC_000069.6:55112074-55137332	NW_006877391.1
SPNS1	NC_000073.6:126370060-126377934	NW_006880185.1
SQRDL	NC_000068.7:122764928-122809569	NW_006871970.1
SRC	NC_000068.7:157423901-157471838	NW_006881036.1
SRGAP2	NC_000067.6:131285251-131527361	NW_006875831.1
SSBP1	NC_000072.6:40471415-40481823	NW_006886204.1
STARD13	NC_000071.6:151037515-151428261	NW_006870937.1
STARD5	NC_000073.6:83632017-83642328	NW_006871080.1
STK11	NC_000076.6:80115692-80130685	NW_006874639.1
SUOX	NC_000076.6:128669887-128673918	NW_006879224.1
SUPV3L1	NC_000076.6:62429329-62451295	NW_006872010.1
SYBU	NC_000081.6:44671856-44788074	NW_006870298.1
SYNE2	NC_000078.6:75818318-76110928	NW_006874476.1
TAMM41	NC_000072.6:115004381-115037907	NW_006879457.1
TANGO2	NC_000082.6:18300825-18348098	NW_006875820.1
TANGO2	NT_187012.1:109376-152483	NW_006875820.1
TANGO2	NW_004450262.2:313797-356904	NW_006875820.1
TARS2	NC_000069.6:95739974-95754977	NW_006880064.1
TAT	NC_000074.6:109990436-109999804	NW_006884546.1
TAZ	NC_000086.7:74281900-74295319	NW_006880503.1
TBRG4	NC_000077.6:6615598-6626085	NW_006873531.1
TCIRG1	NC_000085.6:3896050-3907133	NW_006875690.1
TDRD7	NC_000070.6:45965027-46034766	NW_006870432.1
TFAP2C	NC_000068.7:172545679-172558622	NW_006883943.1
TFB1M	NC_000083.6:3519256-3557777	NW_006880049.1
TH	NC_000073.6:142892776-142899966	NW_006880275.1
THNSL1	NC_000068.7:21205357-21215009	NW_006870059.1
THRA	NC_000077.6:98741776-98769006	NW_006878947.1
TIMM10	NC_000068.7:84827021-84830213	NW_006880448.1
TIMM10B	NC_000073.6:105640061-105656992	NW_006872508.1
TIMM17A	NC_000067.6:135301535-135313737	NW_006884194.1
TIMM17B	NC_000086.7:7899336-7907652	NW_006886040.1
TIMM22	NC_000077.6:76406925-76416313	NW_006880117.1
TIMM9	NC_000078.6:71123172-71136675	NW_006882045.1
TMEM135	NC_000073.6:89139721-89404274	NW_006880577.1
TMEM256	NC_000077.6:69838525-69839558	NW_006880241.1
TMEM8B	NC_000070.6:43668971-43692668	NW_006879733.1
TMLHE	NT_165789.2:159604-334431	NW_006873835.1
TNFRSF1A	NC_000072.6:125349723-125362483	NW_006880578.1
TNNC1	NC_000080.6:31208312-31211711	NW_006879911.1
TOMM20	NC_000074.6:126930664-126945921	NW_006882621.1;NW_006880168.1
TOMM40L	NC_000067.6:171217802-171222514	NW_006880377.1
TOMM5	NC_000070.6:45105209-45108113	NW_006886935.1
TOMM6	NC_000083.6:47686645-47688386	NW_006887225.1
TPP1	NC_000073.6:105744811-105752282	NW_006872508.1
TRAF6	NC_000068.7:101678420-101701668	NW_006871497.1
TRAK1	NC_000075.6:121297507-121474919	NW_006882382.1
TRAK2	NC_000067.6:58900449-58973482	NW_006871539.1
TRAP1	NC_000082.6:4039977-4077846	NW_006885922.1
TRIAP1	NC_000071.6:115341247-115343552	NW_006868820.1
TRIT1	NC_000070.6:123016532-123054940	NW_006884107.1
TRMT10C	NC_000082.6:56033720-56037774	NW_006881882.1
TRMU	NC_000081.6:85879309-85897394	NW_006879239.1
TSPO	NC_000081.6:83563573-83574203	NW_006871183.1
TUFM	NC_000073.6:126487354-126490731	NW_006880185.1
TUSC2	NC_000075.6:107563255-107566108	NW_006882617.1
TXN2	NC_000081.6:77915051-77928994	NW_006879862.1
TXNIP	NC_000069.6:96557957-96561857	NW_006880714.1
TXNL1	NC_000084.6:63662801-63692359	NW_006870016.1
TYMS	NC_000071.6:30038546-30073625	NW_006885522.1
UACA	NC_000075.6:60793206-60880370	NW_006879422.1
UBA1	NC_000086.7:20658302-20683179	NW_006881353.1
UBB	NC_000077.6:62551171-62553213	NW_006880380.1;NW_006883358.1
UBIAD1	NC_000070.6:148434497-148444751	NW_006879965.1
UBIAD1	NT_166299.2:1846950-1857357	NW_006879965.1
UBQLN3	NC_000073.6:104140621-104143321	NW_006884047.1
UCP1	NC_000074.6:83290348-83298456	NW_006879744.1
UCP2	NC_000073.6:100493358-100499629	NW_006876540.1
UCP3	NC_000073.6:100472991-100486432	NW_006876540.1
VAMP8	NC_000072.6:72385221-72390667	NW_006880285.1
VAMP8	NW_006763129.1:88504-93950	NW_006880285.1
VARS2	NC_000083.6:35655634-35667633	NW_006874047.1
VARS2	NT_187004.1:1990114-2001563	NW_006874047.1
VARS2	NT_187027.1:1966518-1977967	NW_006874047.1
VASN	NC_000082.6:4639945-4651166	NW_006885922.1
VDAC1	NC_000077.6:52360862-52389397	NW_006871561.1
VDAC2	NC_000080.6:21831561-21845879	NW_006879599.1
VDAC3	NC_000074.6:22577075-22593813	NW_006869566.1
VPS25	NC_000077.6:101253612-101259547	NW_006879203.1
VRK2	NC_000077.6:26471398-26594014	NW_006882745.1
WARS2	NC_000069.6:99140618-99221230	NW_006883401.1
WDR81	NC_000077.6:75440943-75454717	NW_006879579.1
YARS2	NC_000082.6:16302965-16309640	NW_006887340.1
YBEY	NC_000076.6:76458129-76469114	NW_006878160.1
YME1L1	NC_000068.7:23155442-23199260	NW_006874498.1
YWHAZ	NC_000081.6:36770261-36802984	NW_006879580.1;NW_006880842.1
ZFHX3	NC_000074.6:108704177-108961636	NW_006884546.1
ZMIZ2	NC_000077.6:6389063-6406162	NW_006873531.1

## Sheet: 7. Cgr1.0 (TlSS-TlES)
Gene	Analyzed coordinates	Identified scaffolds in Cgr1.0
AADAT	NC_000074.6:60505868-60545677	chr1_scaffold_110
AASS	NC_000072.6:23072173-23132986	chr1_scaffold_183
ABCB6	NC_000067.6:75171640-75180392	chr2_scaffold_0
ABCB8	NC_000071.6:24393681-24409947	chr8_scaffold_14
ABCD1	NC_000086.7:73716597-73738534	chrx_scaffold_78
ABCD2	NC_000081.6:91145675-91192504	chr2_scaffold_187
ABCD3	NC_000069.6:121758904-121815215	chr1_scaffold_43
ABCE1	NC_000074.6:79683442-79711740	chr3_scaffold_288
ABCF2	NC_000071.6:24565341-24577467	chr8_scaffold_14;chr8_scaffold_3
ABCG1	NC_000083.6:31057694-31117984	chr1_scaffold_9
ABCG2	NC_000072.6:58584491-58692451	chr8_scaffold_38
ABHD10	NC_000082.6:45729720-45743286	chr4_scaffold_11
ABL1	NC_000068.7:31688354-31807093	chr6_scaffold_2
ACAD11	NC_000075.6:104063703-104127646	chr4_scaffold_40
ACADL	NC_000067.6:66830839-66863309	chr2_scaffold_184
ACADL	NT_187020.1:1234659-1265483	chr2_scaffold_184
ACADVL	NC_000077.6:70010183-70015428	chr7_scaffold_1
ACADVL	NT_187026.1:114670-119915	chr7_scaffold_1
ACAT2	NC_000083.6:12943042-12960725	chr2_scaffold_10
ACLY	NC_000077.6:100476352-100528000	chr7_scaffold_32
ACO1	NC_000070.6:40143265-40199009	chr2_scaffold_233
ACO2	NC_000081.6:81872463-81915137	chr2_scaffold_151
ACOT13	NC_000079.6:24817955-24831489	chr3_scaffold_86
ACSF3	NC_000074.6:122775493-122817882	chr3_scaffold_255
ACSL3	NC_000067.6:78657825-78707743	chr2_scaffold_0
ACSL4	NC_000086.7:142317993-142390800	chrx_scaffold_3;chrx_scaffold_98
ACSM1	NC_000073.6:119617763-119662515	chr3_scaffold_193
ACSM3	NC_000073.6:119760883-119784896	chr3_scaffold_193
ACSM4	NC_000073.6:119690026-119714566	chr3_scaffold_193
ACSS1	NC_000068.7:150618111-150668240	chr6_scaffold_18
ADCK1	NC_000078.6:88360491-88461726	chr5_scaffold_6
ADCK5	NC_000081.6:76576359-76595812	chr2_scaffold_90
ADPRHL2	NC_000070.6:126316351-126321703	chr2_scaffold_81
ADSL	NC_000081.6:80948490-80970947	chr2_scaffold_55
AGAP2	NC_000076.6:127073252-127093170	chr1_scaffold_225
AGR2	NC_000078.6:35992925-36004081	chr5_scaffold_34
AGXT	NC_000067.6:93135240-93145421	chr2_scaffold_65
AIFM1	NC_000086.7:48474944-48513563	chrx_scaffold_130
AIFM2	NC_000076.6:61715263-61739260	chr1_scaffold_7
AIFM3	NC_000082.6:17489624-17507485	chr4_scaffold_195
AK2	NT_187023.1:588499-606864	chr2_scaffold_15
AK3	NC_000085.6:28995379-29048091	chr3_scaffold_223
AK4	NC_000070.6:101418847-101467771	chr8_scaffold_53;chr2_scaffold_189;chr1_scaffold_302
AKAP1	NC_000077.6:88830792-88864586	chr1_scaffold_670
AKAP1	NT_187003.1:1976122-2009712	chr1_scaffold_670
AKT1	NC_000078.6:112653821-112674796	chr5_scaffold_68
ALAS1	NC_000075.6:106233455-106247954	chr4_scaffold_172
ALAS2	NC_000086.7:150547417-150570622	chrx_scaffold_177
ALDH18A1	NC_000085.6:40550257-40588463	chr3_scaffold_157
ALDH1B1	NC_000070.6:45799022-45804608	chr2_scaffold_75
ALDH1L1	NC_000072.6:90550793-90599171	chr8_scaffold_2
ALDOA	NC_000073.6:126795234-126809510	chr3_scaffold_177
ALDOC	NC_000077.6:78323073-78327781	chr7_scaffold_5
AMACR	NC_000081.6:10981756-10996624	chr2_scaffold_9
AMBRA1	NC_000068.7:91730111-91918849	chr6_scaffold_46
AMT	NC_000075.6:108296922-108302302	chr4_scaffold_369
ANKRD26	NC_000072.6:118501308-118562269	chr8_scaffold_0
ANXA1	NC_000085.6:20373434-20390671	chr3_scaffold_444
AP2M1	NC_000082.6:20535480-20544909	chr4_scaffold_144
APEX2	NC_000086.7:150503629-150588208	chrx_scaffold_177
APOA1BP	NC_000069.6:88056523-88058542	chr1_scaffold_66
ARAF	NC_000086.7:20797784-20860521	chrx_scaffold_125
ARG2	NC_000078.6:79130788-79156301	chr5_scaffold_156
ARL2	NC_000085.6:6134389-6141137	chr3_scaffold_59
ARL2BP	NC_000074.6:94666600-94674457	chr3_scaffold_30
ARMC1	NC_000069.6:19132144-19163090	chr2_scaffold_328
ARMC4	NC_000084.6:7088233-7298304	chr3_scaffold_97
ARRDC3	NC_000079.6:80883338-80896042	chr2_scaffold_73
ARSB	NC_000079.6:93771679-93943016	chr2_scaffold_8
ASAH2	NC_000085.6:31982597-32108242	chr3_scaffold_93
ASS1	NC_000068.7:31470270-31520670	chr6_scaffold_2
ATAD3A	NC_000070.6:155740640-155761107	chr2_scaffold_248
ATF2	NC_000068.7:73816509-73892639	chr6_scaffold_1
ATG13	NC_000068.7:91674612-91710599	chr6_scaffold_46
ATG4D	NC_000075.6:21265257-21274837	chr4_scaffold_382
ATIC	NC_000067.6:71557156-71579403	chr2_scaffold_150
ATP2A1	NC_000073.6:126445860-126463103	chr3_scaffold_367
ATP5A1	NC_000084.6:77773768-77782869	chr2_scaffold_390
ATP5C1	NC_000068.7:10056030-10080518	chr3_scaffold_13
ATP5D	NC_000076.6:80138768-80145818	chr5_scaffold_87
ATP5G1	NC_000077.6:96072793-96075694	chr7_scaffold_40
ATP5G2	NC_000081.6:102662868-102671047	chr2_scaffold_33
ATP5G3	NC_000068.7:73908447-73911326	chr6_scaffold_1
ATP5H	NC_000077.6:115415691-115419919	chr7_scaffold_14
ATP5J	NC_000082.6:84827871-84835625	chr4_scaffold_211
ATP5S	NC_000078.6:69724927-69744665	chr5_scaffold_9
ATP6V0A4	NC_000072.6:38048483-38124586	chr1_scaffold_92
ATP6V0B	NC_000070.6:117884330-117887329	chr2_scaffold_164
ATP6V0D1	NC_000074.6:105524470-105566040	chr3_scaffold_92;chr6_scaffold_48
ATP6V0D2	NC_000070.6:19876838-19922566	chr2_scaffold_492
ATP6V1B2	NC_000074.6:69088736-69113718	chr1_scaffold_354
ATP6V1C2	NC_000078.6:17284721-17325386	chr7_scaffold_36
ATP6V1D	NC_000078.6:78842982-78861638	chr5_scaffold_55
ATP6V1E2	NC_000083.6:86944109-86947887	chr5_scaffold_1
ATP6V1F	NC_000072.6:29467783-29470509	chr1_scaffold_32.2
ATP6V1G1	NC_000070.6:63544765-63550701	chr2_scaffold_100
ATP6V1H	NC_000067.6:5082978-5163213	chr2_scaffold_12
ATPAF1	NC_000070.6:115784814-115812314	chr2_scaffold_102
ATPIF1	NC_000070.6:132530555-132535414	chr2_scaffold_120
AURKAIP1	NC_000070.6:155831269-155833098	chr2_scaffold_248, chr1_scaffold_480
BBOX1	NC_000068.7:110264056-110314816	chr6_scaffold_0
BCAT2	NC_000073.6:45569763-45589710	chr6_scaffold_222
BCKDK	NC_000073.6:127904073-127909664	chr3_scaffold_313;chr1_scaffold_289
BCL2	NC_000067.6:106538176-106714290	chr5_scaffold_16
BCL2L13	NC_000072.6:120836217-120892842	chr8_scaffold_0
BCL2L13	NT_039382.4:461057-517459	chr8_scaffold_0
BCL2L2	NC_000080.6:54883365-54890858	chr1_scaffold_33
BCOR	NC_000086.7:12036737-12160528	chrx_scaffold_2
BCS1L	NC_000067.6:74588289-74592443	chr2_scaffold_0
BDH1	NC_000082.6:31422297-31458901	chr4_scaffold_337
BDNF	NC_000068.7:109674700-109727043	chr6_scaffold_0
BECN1	NC_000077.6:101288262-101302290	chr7_scaffold_32
BLOC1S1	NC_000076.6:128919220-128923550	chr1_scaffold_150
BNIP3	NC_000073.6:138890836-138909506	chr3_scaffold_3
BOK	NC_000067.6:93685575-93695770	chr2_scaffold_65
BOLA1	NC_000069.6:96196583-96198483	chr1_scaffold_453
BRD8	NC_000084.6:34598615-34624863	chr2_scaffold_94
BRINP3	NC_000067.6:146495666-146902474	chr5_scaffold_18
BZRAP1	NC_000077.6:87758130-87785928	chr7_scaffold_48
BZRAP1	NT_187003.1:891979-917349	chr7_scaffold_48
CABS1	NC_000071.6:87979451-87981541	chr1_scaffold_627
CAMK2A	NC_000084.6:60925577-60988152	chr2_scaffold_16
CAPN10	NC_000067.6:92934408-92947948	chr2_scaffold_65
CAPRIN2	NC_000072.6:148842492-148896258	chr8_scaffold_25
CASP8AP2	NC_000070.6:32615470-32653271	chr2_scaffold_28
CASQ1	NC_000067.6:172209894-172219895	chr5_scaffold_56
CAT	NC_000068.7:103453904-103485153	chr6_scaffold_0
CBR4	NC_000074.6:61487734-61503500	chr1_scaffold_110
CCAR2	NC_000080.6:70138168-70153814	chr1_scaffold_52
CCDC136	NC_000072.6:29396573-29426995	chr1_scaffold_32.2
CCDC51	NC_000075.6:109082496-109093363	chr4_scaffold_79
CCDC58	NC_000082.6:36071660-36092118	chr4_scaffold_42
CD36	NC_000071.6:17781690-17888959	chr1_scaffold_185
CDK1	NC_000076.6:69336635-69352912	chr1_scaffold_0
CDS2	NC_000068.7:132262624-132312050	chr6_scaffold_60
CERK	NC_000081.6:86139101-86186336	chr2_scaffold_1
CHAT	NC_000080.6:32408203-32465909	chr1_scaffold_19
CHCHD10	NC_000076.6:75932970-75937747	chr1_scaffold_51
CHCHD3	NC_000072.6:32792217-33060278	chr1_scaffold_81
CHCHD4	NC_000072.6:91464276-91473423	chr8_scaffold_2;chr2_scaffold_57.2
CHCHD7	NC_000070.6:3938836-3951383	chr2_scaffold_12
CHMP2B	NC_000082.6:65539133-65562697	chr4_scaffold_401
CISD1	NC_000076.6:71330494-71344849	chr1_scaffold_0
CISD3	NC_000077.6:97685465-97688625	chr7_scaffold_64
CKMT2	NC_000079.6:91853387-91876923	chr2_scaffold_8
CLIC4	NC_000070.6:135213969-135272760	chr2_scaffold_6
CLN8	NC_000074.6:14881335-14901720	chr1_scaffold_61
CLPX	NC_000075.6:65294250-65330658	chr4_scaffold_3
CLU	NC_000080.6:65968483-65981548	chr1_scaffold_181
CMC2	NC_000074.6:116888685-116944209	chr3_scaffold_85
COQ10B	NC_000067.6:55052770-55072702	chr2_scaffold_305
COQ4	NC_000068.7:29788187-29797743	chr6_scaffold_2
COQ5	NC_000071.6:115279666-115296974	chr4_scaffold_267
COQ9	NC_000074.6:94838417-94854895	chr3_scaffold_30
COX10	NC_000077.6:63962627-64079472	chr7_scaffold_30
COX18	NC_000071.6:90214724-90223996	chr1_scaffold_370
COX4I1	NC_000074.6:120668225-120674209	chr3_scaffold_6
COX5B	NC_000067.6:36691487-36693388	chr1_scaffold_1
COX6A1	NC_000071.6:115345654-115348955	chr4_scaffold_267
COX7A2L	NC_000083.6:83501917-83514333	chr5_scaffold_1
COX7B	NC_000086.7:106015700-106022450	chrx_scaffold_27
COX7C	NC_000079.6:86044798-86046795	chr2_scaffold_327;chr7_scaffold_5;chr2_scaffold_52
COX8A	NC_000085.6:7215158-7217616	chr3_scaffold_60
CPT1A	NC_000085.6:3322325-3385735	chr3_scaffold_0
CPT1B	NC_000081.6:89416405-89425862	chr2_scaffold_1
CRAT	NC_000068.7:30400476-30415748	chr6_scaffold_2
CREB1	NC_000067.6:64532315-64604548	chr2_scaffold_20
CRY1	NC_000076.6:85131700-85185054	chr1_scaffold_129
CRY2	NC_000068.7:92403646-92434214	chr6_scaffold_8
CRYM	NC_000073.6:120186384-120201988	chr3_scaffold_186
CSDE1	NC_000069.6:103020431-103058186	chr1_scaffold_477;chr2_scaffold_85
CYB561D1	NC_000069.6:108195771-108202226	chr1_scaffold_412
CYB5R1	NC_000067.6:134405561-134411740	chr5_scaffold_0
CYC1	NC_000081.6:76343523-76345934	chr2_scaffold_90
CYCS	NC_000072.6:50562563-50566474	chr3_scaffold_98;chr2_scaffold_163;chr4_scaffold_3;chr3_scaffold_48;chr7_scaffold_34;chr4_scaffold_149;chr1_scaffold_40;chrx_scaffold_107;chr1_scaffold_574;chr1_scaffold_14
CYP24A1	NC_000068.7:170482957-170497145	chr6_scaffold_4
CYP27B1	NC_000076.6:127048246-127053422	chr1_scaffold_225
DCAKD	NC_000077.6:102994047-103028239	chr7_scaffold_34
DCPS	NC_000075.6:35124414-35175987	chr4_scaffold_17
DDAH1	NC_000069.6:145758692-145894277	chr1_scaffold_96
DDAH2	NC_000083.6:35059035-35062099	chr1_scaffold_403
DDAH2	NT_039662.3:1308738-1311802	chr1_scaffold_403
DDAH2	NT_187004.1:1377443-1380507	chr1_scaffold_403
DDAH2	NT_187027.1:1377206-1380270	chr1_scaffold_403
DDIT4	NC_000076.6:59949675-59951770	chr1_scaffold_7
DDX28	NC_000074.6:106009616-106011486	chr3_scaffold_22
DDX6	NC_000075.6:44603817-44640731	chr4_scaffold_52
DGAT2	NC_000073.6:99153663-99182713	chr3_scaffold_5
DHODH	NC_000074.6:109593244-109608703	chr3_scaffold_33
DHRS1	NC_000080.6:55739020-55745684	chr1_scaffold_33
DHX29	NC_000079.6:112927793-112969187	chr2_scaffold_369
DISC1	NC_000074.6:125050766-125265143	chr3_scaffold_159
DLAT	NC_000075.6:50634633-50659780	chr4_scaffold_217
DNAJA1	NC_000070.6:40722468-40734965	chr2_scaffold_38;chr1_scaffold_169
DNAJC15	NC_000080.6:77826217-77874917	chr1_scaffold_164
DNAJC5	NC_000068.7:181520180-181552886	chr6_scaffold_30
DNM1	NC_000068.7:32308471-32353339	chr6_scaffold_2
DNM2	NC_000075.6:21424908-21507759	chr4_scaffold_284
DRG2	NC_000077.6:60454617-60468752	chr7_scaffold_6
DUSP18	NC_000077.6:3895139-3901299	chr1_scaffold_430
DUSP21	NC_000086.7:18145870-18146694	chrx_scaffold_160
DUSP26	NC_000074.6:31089662-31097047	chr1_scaffold_196
EARS2	NC_000073.6:122034162-122067086	chr3_scaffold_51
EDN1	NC_000079.6:42301476-42307990	chr3_scaffold_114
EFHD1	NC_000067.6:87264309-87310839	chr2_scaffold_64
ELK1	NC_000086.7:20933395-20950608	chrx_scaffold_125
EPHA4	NC_000067.6:77367182-77515103	chr2_scaffold_0
ESR2	NC_000078.6:76120419-76177259	chr5_scaffold_64
ETFB	NC_000073.6:43444072-43457800	chr6_scaffold_48
ETFDH	NC_000069.6:79603788-79628767	chr1_scaffold_24
EXOG	NC_000075.6:119444923-119465518	chr4_scaffold_268
EYA2	NC_000068.7:165595028-165771727	chr6_scaffold_14
FADS1	NC_000085.6:10182888-10196874	chr3_scaffold_32
FAM110B	NC_000070.6:5644079-5801101	chr2_scaffold_148
FAM162A	NC_000082.6:36043844-36071515	chr4_scaffold_42
FAM210A	NC_000084.6:68260175-68300333	chr2_scaffold_392
FAM213A	NC_000080.6:40993732-41013833	chr1_scaffold_100
FAM32A	NC_000074.6:72219730-72223775	chr1_scaffold_239
FARS2	NC_000079.6:36117620-36537595	chr3_scaffold_88
FASN	NC_000077.6:120805958-120824547	chr7_scaffold_50
FASTKD2	NC_000067.6:63730599-63753385	chr2_scaffold_20
FASTKD5	NC_000068.7:130613838-130630027	chr6_scaffold_6
FBXL4	NC_000070.6:22357543-22434091	chr2_scaffold_144
FBXO7	NC_000076.6:86021875-86048336	chr1_scaffold_411
FBXW7	NC_000069.6:84812162-84979198	chr1_scaffold_103
FECH	NC_000084.6:64456542-64489097	chr2_scaffold_42
FEN1	NC_000085.6:10199132-10204187	chr3_scaffold_32
FEZ1	NC_000075.6:36821891-36878927	chr4_scaffold_29
FGR	NC_000070.6:132974095-133001893	chr2_scaffold_120
FKBP8	NC_000074.6:70527714-70535328	chr1_scaffold_194
FNDC1	NC_000083.6:7738568-7827339	chr2_scaffold_168
FOXO3	NC_000076.6:42181845-42276746	chr2_scaffold_58
FTH1	NC_000085.6:9980600-9985111	chrx_scaffold_1428;chr1_scaffold_150;chr2_scaffold_474
FTMT	NC_000084.6:52331536-52332996	chr2_scaffold_2
FYN	NC_000076.6:39369769-39565381	chr2_scaffold_159
GABBR1	NC_000083.6:37045965-37074305	chr1_scaffold_437
GABBR1	NT_187004.1:3407207-3435603	chr1_scaffold_437
GABBR1	NT_187009.1:1000917-1029278	chr1_scaffold_437
GABBR1	NT_187027.1:3331565-3359972	chr1_scaffold_437
GAD1	NC_000068.7:70561765-70602014	chr6_scaffold_1
GADD45GIP1	NC_000074.6:84832282-84835482	chr3_scaffold_248
GATC	NC_000071.6:115333242-115341161	chr4_scaffold_267
GATM	NC_000068.7:122594473-122611277	chr6_scaffold_3
GATM	NW_016097316.1:28169-44973	chr6_scaffold_3
GCAT	NC_000081.6:79030874-79042531	chr2_scaffold_162
GCK	NC_000077.6:5900816-5950081	chr1_scaffold_245
GCKR	NC_000071.6:31297244-31327302	chr7_scaffold_8
GDAP1	NC_000067.6:17145373-17164271	chr2_scaffold_49
GHITM	NC_000080.6:37120444-37135322	chr1_scaffold_82
GHR	NC_000081.6:3317755-3583352	chr2_scaffold_258
GK2	NC_000071.6:97455161-97457008	chr1_scaffold_85
GLUL	NC_000067.6:153899929-153909723	chr5_scaffold_2;chr1_scaffold_329
GLYAT	NC_000085.6:12633308-12651737	chr3_scaffold_338
GM2A	NC_000077.6:55097985-55113029	chr7_scaffold_2
GNG5	NC_000069.6:146499836-146505543	chr4_scaffold_480
GNPAT	NC_000074.6:124863033-124890057	chr3_scaffold_159
GNRH1	NC_000080.6:67745181-67749440	chr1_scaffold_62
GOT2	NC_000074.6:95864137-95888365	chr3_scaffold_212
GPD2	NC_000068.7:57237678-57370719	chr6_scaffold_5
GPRC5C	NC_000077.6:114851145-114872617	chr7_scaffold_14
GSK3B	NC_000082.6:38089001-38246080	chr4_scaffold_68
GTPBP8	NC_000082.6:44736766-44746378	chr4_scaffold_6
HAAO	NC_000083.6:83831348-83847958	chr5_scaffold_1
HADH	NC_000069.6:131233419-131272101	chr1_scaffold_328
HADHA	NC_000071.6:30118304-30154980	chr7_scaffold_8
HAGH	NC_000083.6:24840079-24864450	chr7_scaffold_23
HAP1	NC_000077.6:100347327-100356350	chr7_scaffold_32
HARS	NC_000084.6:36766528-36783205	chr2_scaffold_141
HAUS3	NC_000071.6:34153896-34169424	chr1_scaffold_3
HAX1	NC_000069.6:89995446-89998716	chr1_scaffold_116
HCFC1	NC_000086.7:73942792-73967135	chrx_scaffold_184
HCLS1	NC_000082.6:36934983-36963214	chr4_scaffold_46
HDHD3	NC_000070.6:62499054-62502200	chr2_scaffold_100
HEATR1	NC_000079.6:12395375-12438893	chr3_scaffold_43
HEMK1	NC_000075.6:107327082-107340411	chr4_scaffold_33
HIGD1A	NC_000075.6:121848560-121858357	chr4_scaffold_348
HIGD2A	NC_000079.6:54590231-54591147	chr3_scaffold_178
HIVEP1	NC_000079.6:42051970-42185030	chr3_scaffold_114
HK1	NC_000076.6:62268855-62379916	chr1_scaffold_7
HK2	NC_000072.6:82725023-82774454	chr8_scaffold_5
HNRNPK	NC_000079.6:58391132-58403343	chr3_scaffold_11
HSD17B10	NC_000086.7:152001896-152004442	chrx_scaffold_56
HSD17B4	NC_000084.6:50128201-50196270	chr2_scaffold_174
HSDL1	NC_000074.6:119561978-119575200	chr3_scaffold_128
HSPA1A	NC_000083.6:34969359-34972156	chr1_scaffold_403
HSPA1A	NT_039662.3:1219063-1221860	chr1_scaffold_403
HSPA1A	NT_187004.1:1288470-1291249	chr1_scaffold_403
HSPA1A	NT_187027.1:1288231-1291010	chr1_scaffold_403
HSPA2	NC_000078.6:76403854-76406938	chr5_scaffold_64
HSPB7	NC_000070.6:141420779-141425310	chr2_scaffold_98
HSPD1	NC_000067.6:55077834-55088217	chr2_scaffold_305;chr1_scaffold_90;chr1_scaffold_429;chr6_scaffold_0
IDH1	NC_000067.6:65158616-65186479	chr2_scaffold_20;chr1_scaffold_572
IDH2	NC_000073.6:80094846-80115840	chr3_scaffold_21
IDH3B	NC_000068.7:130279309-130284542	chr6_scaffold_6
IER3	NC_000083.6:35821713-35822911	chr1_scaffold_507
IER3	NT_187004.1:2155175-2156373	chr1_scaffold_507
IER3	NT_187027.1:2131549-2132747	chr1_scaffold_507
ILF3	NC_000075.6:21367871-21405363	chr4_scaffold_284
IVD	NC_000068.7:118861959-118882907	chr6_scaffold_3
KANK2	NC_000075.6:21766773-21798546	chr4_scaffold_633
KCNJ11	NC_000073.6:46097123-46100867	chr6_scaffold_77
KCNJ8	NC_000072.6:142564837-142571647	chr8_scaffold_9
KIF1B	NC_000070.6:149176319-149307733	chr2_scaffold_7
KIF1B	NT_166299.2:2596702-2728204	chr2_scaffold_7
KRAS	NC_000072.6:145216699-145250291	chr8_scaffold_6;chr6_scaffold_277
KRAS	NT_166305.2:1734813-1768417	chr8_scaffold_6;chr6_scaffold_277
KRT5	NC_000081.6:101707070-101712891	chr2_scaffold_33
KYNU	NC_000068.7:43555257-43683048	chr6_scaffold_16
LDHAL6B	NC_000083.6:5417323-5418767	chr2_scaffold_173
LDHD	NC_000074.6:111626271-111630322	chr3_scaffold_49
LETM1	NC_000071.6:33739675-33782704	chr1_scaffold_53
LETMD1	NC_000081.6:100469011-100479252	chr2_scaffold_33
LGALS12	NC_000085.6:7596656-7607237	chr3_scaffold_473
LIG3	NC_000077.6:82781109-82804274	chr7_scaffold_7
LIPT1	NC_000067.6:37868513-37876298	chr1_scaffold_1
LRRC10	NC_000076.6:117045341-117046768	chr1_scaffold_47
LYN	NC_000070.6:3678121-3791612	chr2_scaffold_12
LYRM1	NC_000073.6:119895796-119916756	chr3_scaffold_186
LYRM4	NC_000079.6:35978797-36117357	chr3_scaffold_88
LYRM5	NC_000072.6:145211134-145216542	chr8_scaffold_6
LYRM5	NT_166305.2:1729240-1734653	chr8_scaffold_6
MAOB	NC_000086.7:16709281-16817366	chrx_scaffold_80
MAP1LC3B	NC_000074.6:121590468-121598047	chr3_scaffold_6
MAPK10	NC_000071.6:102908547-103211430	chr1_scaffold_41
MAPK12	NC_000081.6:89130584-89141603	chr2_scaffold_1
MAPK8	NC_000080.6:33377898-33447212	chr1_scaffold_19
MAPK9	NC_000077.6:49846751-49886421	chr7_scaffold_62
"MARCH5"	NC_000085.6:37207527-37224457	chr3_scaffold_154
"MARCH5"	NW_016097322.1:3297-20209	chr3_scaffold_154
MARS	NC_000076.6:127296221-127311786	chr1_scaffold_225
MARS2	NC_000067.6:55237177-55240058	chr2_scaffold_305
MAT2B	NC_000077.6:40679314-40695203	chr7_scaffold_66
MAVS	NC_000068.7:131234063-131248025	chr6_scaffold_60
MCCC2	NC_000079.6:99948532-100015639	chr2_scaffold_62
MCL1	NC_000069.6:95658410-95663179	chr1_scaffold_296
ME2	NC_000084.6:73764956-73815591	chr2_scaffold_243
ME3	NC_000073.6:89632203-89854359	chr3_scaffold_57
METAP1D	NC_000068.7:71453281-71525196	chr6_scaffold_1
METTL17	NC_000080.6:51884842-51891868	chr1_scaffold_316
METTL17	NT_096797.1:14780-21805	chr1_scaffold_316
MFF	NC_000067.6:82724890-82752390	chr2_scaffold_46;chr2_scaffold_19;chr3_scaffold_15
MFN2	NC_000070.6:147873586-147904909	chr2_scaffold_213
MFN2	NT_166299.2:1278804-1309615	chr2_scaffold_213
MGME1	NC_000068.7:144270856-144281232	chr6_scaffold_33
MGST1	NC_000072.6:138140537-138156755	chr8_scaffold_34
MIEF1	NC_000081.6:80233933-80253372	chr2_scaffold_55
MIEF2	NC_000077.6:60728398-60732951	chr7_scaffold_6
MIPEP	NC_000080.6:60784562-60905481	chr1_scaffold_69
MLYCD	NC_000074.6:119394419-119421940	chr3_scaffold_38
MMAA	NC_000074.6:79264498-79294980	chr3_scaffold_546
MMACHC	NC_000070.6:116702434-116708385	chr2_scaffold_102
MMADHC	NC_000068.7:50279881-50296817	chr6_scaffold_38
MMP2	NC_000074.6:92827291-92853421	chr3_scaffold_14
MPC1	NC_000083.6:8283813-8297662	chr2_scaffold_157
MPO	NC_000077.6:87793784-87804412	chr7_scaffold_4
MPO	NT_187003.1:925158-935758	chr7_scaffold_4
MPST	NC_000081.6:78406712-78414015	chr2_scaffold_162
MPV17	NC_000071.6:31140663-31154251	chr7_scaffold_8
MRPL2	NC_000083.6:46646172-46650132	chr1_scaffold_223
MRPL20	NC_000070.6:155802852-155808831	chr2_scaffold_248
MRPL23	NC_000073.6:142532724-142540747	chr3_scaffold_283
MRPL24	NC_000069.6:87918131-87923450	chr1_scaffold_66
MRPL28	NC_000083.6:26123503-26126613	chr7_scaffold_23
MRPL30	NC_000067.6:37890471-37898338	chr1_scaffold_1
MRPL34	NC_000074.6:71464926-71465753	chr1_scaffold_704
MRPL37	NC_000070.6:107055874-107066866	chr2_scaffold_40
MRPL41	NC_000068.7:24972470-24975098	chr6_scaffold_31
MRPL43	NC_000085.6:45005014-45006442	chr3_scaffold_37
MRPL46	NC_000073.6:78775341-78783089	chr3_scaffold_27
MRPL48	NC_000073.6:100549117-100607996	chr3_scaffold_39
MRPL49	NC_000085.6:6053630-6057751	chr3_scaffold_59
MRPL57	NC_000080.6:57826228-57829087	chr1_scaffold_88
MRPL9	NC_000069.6:94443154-94448708	chr1_scaffold_703
MRPS2	NC_000068.7:28465956-28471177	chr6_scaffold_2
MRPS24	NC_000077.6:5703983-5707717	chr1_scaffold_245
MRPS30	NC_000079.6:118380110-118387252	chr2_scaffold_381
MRRF	NC_000068.7:36136398-36190284	chr6_scaffold_52
MSTO1	NC_000069.6:88909616-88913950	chr1_scaffold_116
MTCH2	NC_000068.7:90847124-90866810	chr6_scaffold_46
MTCH2	NW_016097315.1:975-12863	chr6_scaffold_46
MTCP1	NC_000086.7:75410442-75416584	chrx_scaffold_126
MTFR1	NC_000069.6:19187314-19220817	chr2_scaffold_328
MTFR1L	NC_000070.6:134525555-134535387	chr2_scaffold_6
MTG1	NC_000073.6:140137564-140150786	chr3_scaffold_56
MTG2	NC_000068.7:180070593-180085902	chr6_scaffold_30
MTHFD1	NC_000078.6:76255232-76319820	chr5_scaffold_64
MTHFD1L	NC_000076.6:3972782-4167081	chr2_scaffold_113
MTHFD2L	NC_000071.6:90931196-91021368	chr1_scaffold_208
MTO1	NC_000075.6:78447870-78474165	chr4_scaffold_570
MTOR	NC_000070.6:148448582-148557685	chr2_scaffold_272
MTOR	NT_166299.2:1861191-1971030	chr2_scaffold_272
MTRF1	NC_000080.6:79397759-79423650	chr1_scaffold_591
MTUS1	NC_000074.6:40990912-41134350	chr1_scaffold_200
MUT	NC_000083.6:40934685-40961990	chr1_scaffold_520
MYH10	NC_000077.6:68691915-68816625	chr7_scaffold_1
MYL10	NC_000071.6:136688892-136701857	chr4_scaffold_96
MYOC	NC_000067.6:162639150-162649694	chr5_scaffold_8
NADK2	NC_000081.6:9071260-9110496	chr2_scaffold_126
NADK2	NW_016097321.1:16481-55725	chr2_scaffold_126
NAGS	NC_000077.6:102145513-102149528	chr7_scaffold_34
NAIF1	NC_000068.7:32450457-32455476	chr6_scaffold_2
NAPG	NC_000084.6:62977838-62999450	chr2_scaffold_16
NBR1	NC_000077.6:101552107-101581951	chr7_scaffold_79
NCBP1	NC_000070.6:46138511-46172403	chr2_scaffold_256
NCOA4	NC_000080.6:32159887-32179855	chr1_scaffold_19
NDRG4	NC_000074.6:95676985-95715119	chr3_scaffold_212
NDUFA1	NC_000086.7:37187588-37191238	chrx_scaffold_325
NDUFA4	NC_000072.6:11900373-11907446	chr1_scaffold_34
NDUFA4L2	NC_000076.6:127514939-127517154	chr1_scaffold_225
NDUFA6	NC_000081.6:82350139-82354291	chr2_scaffold_151
NDUFA8	NC_000068.7:36036334-36049292	chr6_scaffold_52
NDUFAF5	NC_000068.7:140170631-140205252	chr6_scaffold_213
NDUFAF7	NC_000083.6:78937106-78948052	chr7_scaffold_4
NDUFB11	NC_000086.7:20615326-20617564	chrx_scaffold_135
NDUFB2	NC_000072.6:39592550-39599472	chr1_scaffold_151
NDUFB4	NC_000082.6:37647602-37654368	chr4_scaffold_46
NDUFB6	NC_000070.6:40270591-40279421	chr2_scaffold_233
NDUFS4	NC_000079.6:114287795-114388094	chr2_scaffold_52
NDUFS6	NC_000079.6:73319876-73328482	chr2_scaffold_5
NDUFS7	NC_000076.6:80249121-80256793	chr5_scaffold_84
NFXL1	NC_000071.6:72513301-72559713	chr1_scaffold_30
NGB	NC_000078.6:87097531-87102539	chr5_scaffold_6
NIF3L1	NC_000067.6:58445156-58462276	chr2_scaffold_86
NIPSNAP1	NC_000077.6:4873959-4894201	chr1_scaffold_195
NIT1	NC_000067.6:171342235-171345645	chr5_scaffold_121
NLN	NC_000079.6:104023050-104109660	chr2_scaffold_188
NME1	NC_000077.6:93958925-93968521	chr7_scaffold_44
NME2	NC_000077.6:93949814-93956256	chr7_scaffold_44
NMNAT3	NC_000075.6:98287432-98420442	chr4_scaffold_1
NOA1	NC_000071.6:77294169-77310293	chr1_scaffold_187
NOS1	NC_000071.6:117780987-117958840	chr4_scaffold_37
NOS3	NC_000071.6:24364819-24384474	chr8_scaffold_14
NOX4	NC_000073.6:87246405-87398710	chr3_scaffold_195
NR3C1	NC_000084.6:39410545-39519416	chr2_scaffold_25
NRD1	NC_000070.6:109000614-109061771	chr2_scaffold_36
NRGN	NC_000075.6:37544493-37552745	chr4_scaffold_29
NSUN4	NC_000070.6:116031770-116053876	chr2_scaffold_102
NTHL1	NC_000083.6:24632682-24638838	chr7_scaffold_23
NUBPL	NC_000078.6:52097746-52310970	chr5_scaffold_76
NUDT2	NC_000070.6:41465082-41480926	chr2_scaffold_38
NUDT6	NT_039247.2:3140-17744	chr1_scaffold_54
NUDT6	NT_039248.1:296273-310872	chr1_scaffold_54
NUDT8	NC_000085.6:4000580-4002102	chr3_scaffold_0
OAT	NC_000073.6:132557475-132576398	chr3_scaffold_36
OCIAD1	NC_000071.6:73292769-73314077	chr1_scaffold_30
OGDH	NC_000077.6:6291597-6359094	chr1_scaffold_245
OGG1	NC_000072.6:113326976-113334188	chr8_scaffold_13
OGT	NC_000086.7:101640011-101684351	chrx_scaffold_180
OMA1	NC_000070.6:103313209-103371869	chr2_scaffold_27
OPA1	NC_000082.6:29579309-29663131	chr4_scaffold_25
OTC	NC_000086.7:10252296-10321024	chrx_scaffold_25
OXCT1	NC_000081.6:4026428-4155344	chr2_scaffold_246
OXSM	NC_000080.6:16238659-16249808	chr1_scaffold_48
P2RY1	NC_000069.6:61002785-61008982	chr1_scaffold_73
P2RY12	NC_000069.6:59216271-59263014	chr1_scaffold_57
P2RY2	NC_000073.6:100996568-101012053	chr3_scaffold_39
PACRG	NC_000083.6:10403009-10840191	chr2_scaffold_10
PAK7	NC_000068.7:136081088-136387967	chr6_scaffold_11
PALLD	NC_000074.6:61511429-61902700	chr1_scaffold_110
PARK2	NC_000083.6:10840359-12063370	chr2_scaffold_10
PARL	NC_000082.6:20279820-20302395	chr4_scaffold_487
PCCB	NC_000075.6:100982032-101034940	chr4_scaffold_53
PCK2	NC_000080.6:55540263-55550017	chr1_scaffold_33
PDE12	NC_000080.6:26664117-26669846	chr1_scaffold_64
PDE2A	NC_000073.6:101421691-101512829	chr3_scaffold_39
PDHA1	NC_000086.7:160122219-160138430	chrx_scaffold_54
PDHA2	NC_000069.6:141210004-141212355	chr1_scaffold_541
PDHX	NC_000068.7:103021055-103073513	chr6_scaffold_35
PDHX	NT_039223.3:37803-90253	chr6_scaffold_35
PDK1	NC_000068.7:71873213-71903858	chr6_scaffold_1
PDK2	NC_000077.6:95026258-95041371	chr7_scaffold_10
PDK4	NC_000072.6:5483351-5496278	chr1_scaffold_36
PDP2	NC_000074.6:104591468-104599026	chr3_scaffold_179, unplaced_scaffold_2770
PDSS1	NC_000068.7:22895504-22940266	chr3_scaffold_63
PEO1	NC_000085.6:45005662-45012763	chr3_scaffold_37
PERP	NC_000076.6:18845071-18857073	chr2_scaffold_26
PET100	NC_000074.6:3621551-3624235	chr4_scaffold_365
PEX11B	NC_000069.6:96635357-96645381	chr1_scaffold_207
PFDN2	NC_000067.6:171345554-171358170	chr5_scaffold_121
PFDN4	NC_000068.7:170496428-170519070	chr6_scaffold_4
PGAM5	NC_000071.6:110259135-110269899	chr4_scaffold_264
PHB	NC_000077.6:95666957-95680773	chr7_scaffold_10
PI4KB	NC_000069.6:94974731-95006937	chr1_scaffold_217
PICK1	NC_000081.6:79229160-79249466	chr2_scaffold_162
PIF1	NC_000075.6:65587147-65595967	chr4_scaffold_3
PINX1	NC_000080.6:63860298-63919862	chr1_scaffold_26
PITRM1	NC_000079.6:6548122-6580158	chr3_scaffold_209
PKM	NC_000075.6:59656368-59679375	chr4_scaffold_548;chr2_scaffold_52;chrx_scaffold_190;chr1_scaffold_351
PLA2G15	NC_000074.6:106150351-106164715	chr3_scaffold_22
PLN	NC_000076.6:53337686-53345999	chr2_scaffold_128
PMPCA	NC_000068.7:26389348-26397121	chr6_scaffold_31
PNPLA7	NC_000068.7:24975306-25054072	chr6_scaffold_31
POLD3	NC_000073.6:100082111-100121560	chr3_scaffold_150
PON2	NC_000072.6:5264620-5298373	chr1_scaffold_36
PPA1	NC_000076.6:61648621-61674165	chr1_scaffold_7
PPARGC1A	NC_000071.6:51454249-52116058	chr1_scaffold_106
PPARGC1B	NC_000084.6:61291445-61401462	chr2_scaffold_16
PPID	NC_000069.6:79591389-79603650	chr1_scaffold_24;chr6_scaffold_1
PPIF	NC_000080.6:25694152-25700468	chr1_scaffold_78
PPM1K	NC_000072.6:57506502-57535529	chr8_scaffold_38
PPOX	NC_000067.6:171276991-171281192	chr5_scaffold_121
PPP2R2B	NC_000084.6:42645221-43059471	chr2_scaffold_97
PRDX1	NC_000070.6:116685599-116700000	chr2_scaffold_102;chr3_scaffold_61
PRDX3	NC_000085.6:60864066-60874538	chr3_scaffold_162
PRIMPOL	NC_000074.6:46575579-46617234	chr1_scaffold_93
PRKCD	NC_000080.6:30595353-30626414	chr1_scaffold_144
PRR5L	NC_000068.7:101714266-101883074	chr6_scaffold_35
PSAP	NC_000076.6:60277628-60302600	chr1_scaffold_7
PSTK	NC_000073.6:131371113-131392768	chr3_scaffold_119
PTEN	NC_000085.6:32757577-32826160	chr3_scaffold_312
PTRH2	NC_000077.6:86683983-86692457	chr7_scaffold_45;chr7_scaffold_4
PTS	NC_000075.6:50521617-50528641	chr4_scaffold_217
PUS1	NC_000071.6:110773667-110780668	chr4_scaffold_105
PYURF	NC_000072.6:57684739-57692078	chr8_scaffold_38
QARS	NC_000075.6:108508005-108515941	chr4_scaffold_79
QDPR	NC_000071.6:45434032-45450229	chr1_scaffold_421
QRSL1	NC_000076.6:43874188-43901739	chr2_scaffold_190
RAB11A	NC_000075.6:64715300-64737756	chr4_scaffold_3
RAB11B	NT_039662.3:1416-9241	chr5_scaffold_117
RAB11B	NC_000083.6:33742484-33760486	chr5_scaffold_117
RAB11B	NT_187004.1:57832-75832	chr5_scaffold_117
RAB11B	NT_187027.1:57832-75832	chr5_scaffold_117
RAB1B	NC_000085.6:5099207-5106996	chr3_scaffold_59
RAB24	NC_000079.6:55319223-55321980	chr3_scaffold_144
RAB32	NC_000076.6:10545039-10558207	chr2_scaffold_71
RAB3D	NC_000075.6:21907491-21918183	chr4_scaffold_232
RAB8B	NC_000075.6:66843664-66919705	chr4_scaffold_137
RAF1	NC_000072.6:115618573-115676635	chr8_scaffold_0
RAI1	NC_000077.6:60105013-60199197	chr7_scaffold_6
RAI14	NC_000081.6:10568971-10719267	chr2_scaffold_9
RHBDL2	NC_000070.6:123787875-123830201	chr2_scaffold_14
RHOA	NC_000075.6:108306160-108337943	chr4_scaffold_369;chr1_scaffold_660
RHOT1	NC_000077.6:80209032-80267907	chr7_scaffold_7
RHOT2	NC_000083.6:25838838-25844851	chr7_scaffold_23
RIPK1	NC_000079.6:34002363-34035170	chr3_scaffold_58
RMDN3	NC_000068.7:119136998-119157034	chr6_scaffold_3
RNF144B	NC_000079.6:47122720-47247991	chr3_scaffold_74
RPL34	NC_000069.6:130726827-130730398	chr1_scaffold_542
RPS3	NC_000073.6:99477896-99483709	chr3_scaffold_5
RPS6KA6	NC_000086.7:111387837-111538097	chrx_scaffold_63
RPS6KB1	NC_000077.6:86499009-86544807	chr7_scaffold_19
RPUSD1	NC_000083.6:25727703-25731464	chr7_scaffold_23
RPUSD2	NC_000068.7:119034790-119042198	chr6_scaffold_3
RPUSD3	NC_000072.6:113415319-113419455	chr8_scaffold_13
RSAD1	NC_000077.6:94539798-94556860	chr7_scaffold_55
RSAD2	NC_000078.6:26442743-26456452	chr7_scaffold_3
RTN4IP1	NC_000076.6:43901714-43947864	chr2_scaffold_190
RUNX1T1	NC_000070.6:13743180-13895056	chr2_scaffold_218
SARDH	NC_000068.7:27188393-27248332	chr6_scaffold_2
SARS	NC_000069.6:108424864-108445259	chr1_scaffold_282
SCO1	NC_000077.6:67052670-67067444	chr7_scaffold_1
SCP2	NC_000070.6:108043830-108144971	chr2_scaffold_40
SDHAF2	NC_000085.6:10500512-10525209	chr3_scaffold_32
SECISBP2	NC_000079.6:51650828-51684044	chr3_scaffold_111
SFXN1	NC_000079.6:54071825-54108346	chr3_scaffold_101
SFXN2	NC_000085.6:46573323-46596901	chr3_scaffold_242
SFXN3	NC_000085.6:45047241-45056383	chr3_scaffold_37
SFXN5	NC_000072.6:85213049-85333477	chr8_scaffold_40
SH3BP5	NC_000080.6:31373774-31436033	chr1_scaffold_144
SHC1	NC_000069.6:89418402-89430029	chr1_scaffold_116
SHMT2	NC_000076.6:127517123-127522444	chr1_scaffold_225
SIAH3	NC_000080.6:75455982-75526141	chr1_scaffold_67
SLC11A2	NC_000081.6:100387898-100424214	chr2_scaffold_438
SLC16A1	NC_000069.6:104638664-104658462	chr1_scaffold_50
SLC22A4	NC_000077.6:53983123-54029383	chr7_scaffold_2
SLC25A12	NC_000068.7:71274270-71367554	chr6_scaffold_1
SLC25A14	NC_000086.7:48623418-48662298	chrx_scaffold_130
SLC25A17	NC_000081.6:81318921-81360765	chr2_scaffold_151
SLC25A18	NC_000072.6:120773511-120794169	chr8_scaffold_0
SLC25A18	NT_039382.4:397111-417089	chr8_scaffold_0
SLC25A19	NC_000077.6:115614165-115628295	chr7_scaffold_14
SLC25A2	NC_000084.6:37637378-37638723	chr2_scaffold_123
SLC25A20	NC_000075.6:108662098-108684641	chr4_scaffold_79
SLC25A22	NC_000073.6:141429749-141437874	chr3_scaffold_308
SLC25A25	NC_000068.7:32414487-32451470	chr6_scaffold_2
SLC25A27	NC_000083.6:43637739-43667195	chr1_scaffold_339
SLC25A29	NC_000078.6:108825878-108835876	chr5_scaffold_54
SLC25A31	NC_000069.6:40708871-40726094	chr1_scaffold_146
SLC25A35	NC_000077.6:68967607-68972516	chr7_scaffold_1
SLC25A37	NC_000080.6:69241848-69285103	chr1_scaffold_52
SLC25A4	NC_000074.6:46207339-46211009	chr1_scaffold_93
SLC25A42	NC_000074.6:70184340-70212281	chr1_scaffold_194
SLC25A43	NC_000086.7:36743549-36777307	chrx_scaffold_11
SLC25A44	NC_000069.6:88410494-88425141	chr1_scaffold_66
SLC25A45	NC_000085.6:5877799-5885768	chr3_scaffold_59
SLC25A46	NC_000084.6:31580168-31609902	chr2_scaffold_403
SLC25A47	NC_000078.6:108849813-108856815	chr5_scaffold_54
SLC25A5	NC_000086.7:36795597-36798808	chrx_scaffold_11;chr1_scaffold_389;chr5_scaffold_66
SLC27A1	NC_000074.6:71568873-71587304	chr1_scaffold_380
SLC27A2	NC_000068.7:126553024-126588243	chr6_scaffold_6
SLC35B3	NC_000079.6:38932140-38960875	chr3_scaffold_4
SLC35F6	NC_000071.6:30647939-30659729	chr7_scaffold_8
SLC44A1	NC_000070.6:53440413-53622478	chr2_scaffold_206
SLC8A1	NC_000083.6:81373105-81738387	chr5_scaffold_33
SLC8A3	NC_000078.6:81197915-81333596	chr6_scaffold_18;chr5_scaffold_10
SMDT1	NC_000081.6:82346046-82349062	chr2_scaffold_151
SMIM20	NC_000071.6:53267106-53278540	chr1_scaffold_184
SMIM4	NC_000080.6:31088127-31128930	chr1_scaffold_144
SNCA	NC_000072.6:60731573-60829855	chr8_scaffold_1
SNCB	NC_000079.6:54758860-54766613	chr3_scaffold_178
SND1	NC_000072.6:28480315-28935162	chr1_scaffold_15
SNN	NC_000082.6:11066298-11074985	chr7_scaffold_39
SNPH	NC_000068.7:151590549-151633030	chr6_scaffold_18
SOD2	NC_000083.6:13007839-13018119	chr2_scaffold_10
SORD	NC_000068.7:122234839-122265337	chr6_scaffold_3
SOX10	NC_000081.6:79154913-79164490	chr2_scaffold_162
SPATA18	NC_000071.6:73651365-73679484	chr1_scaffold_206
SPATA19	NC_000075.6:27396807-27401711	chr4_scaffold_97
SPATA5	NC_000069.6:37419950-37579096	chr1_scaffold_54
SPATA5	NT_039248.1:311226-317545	chr1_scaffold_54
SPG20	NC_000069.6:55112074-55137332	chr1_scaffold_216
SPNS1	NC_000073.6:126370060-126377934	chr3_scaffold_367
SQRDL	NC_000068.7:122764928-122809569	chr6_scaffold_3
SRC	NC_000068.7:157423901-157471838	chr6_scaffold_13
SRGAP2	NC_000067.6:131285251-131527361	chr5_scaffold_0
SRP19	NC_000084.6:34331121-34336599	chr2_scaffold_94
SSBP1	NC_000072.6:40471415-40481823	chr1_scaffold_151
STARD5	NC_000073.6:83632017-83642328	chr3_scaffold_50
STARD7	NC_000068.7:127270202-127298935	chr6_scaffold_6
STXBP1	NC_000068.7:32787607-32847237	chr6_scaffold_2
SUCLA2	NC_000080.6:73552774-73596144	chr1_scaffold_13
SUOX	NC_000076.6:128669887-128673918	chr1_scaffold_150
SUPV3L1	NC_000076.6:62429329-62451295	chr1_scaffold_7
SYNE2	NC_000078.6:75818318-76110928	chr5_scaffold_64
SYNJ2	NC_000083.6:5941280-6045553	chr2_scaffold_168
TAMM41	NC_000072.6:115004381-115037907	chr8_scaffold_0
TARS2	NC_000069.6:95739974-95754977	chr1_scaffold_296
TAT	NC_000074.6:109990436-109999804	chr3_scaffold_33
TAZ	NC_000086.7:74281900-74295319	chrx_scaffold_98
TBC1D15	NC_000076.6:115197871-115251493	chr1_scaffold_47
TBRG4	NC_000077.6:6615598-6626085	chr1_scaffold_461
TCIRG1	NC_000085.6:3896050-3907133	chr3_scaffold_0
TDRD7	NC_000070.6:45965027-46034766	chr2_scaffold_256
TERT	NC_000079.6:73626179-73652366	chr2_scaffold_5
TFAP2C	NC_000068.7:172545679-172558622	chr6_scaffold_4
TFB1M	NC_000083.6:3519256-3557777	chr2_scaffold_78
TH	NC_000073.6:142892776-142899966	chr3_scaffold_252
THNSL1	NC_000068.7:21205357-21215009	chr3_scaffold_25
TIMM10	NC_000068.7:84827021-84830213	chr6_scaffold_51
TIMM10B	NC_000073.6:105640061-105656992	chr3_scaffold_175
TIMM17B	NC_000086.7:7899336-7907652	chrx_scaffold_79
TIMM22	NC_000077.6:76406925-76416313	chr7_scaffold_5
TIMM9	NC_000078.6:71123172-71136675	chr5_scaffold_9
TMBIM6	NC_000081.6:99392947-99410049	chr2_scaffold_96
TMEM135	NC_000073.6:89139721-89404274	chr3_scaffold_57
TMEM256	NC_000077.6:69838525-69839558	chr7_scaffold_1
TMEM8B	NC_000070.6:43668971-43692668	chr2_scaffold_38
TNNC1	NC_000080.6:31208312-31211711	chr1_scaffold_144
TOMM20	NC_000074.6:126930664-126945921	chr3_scaffold_10;chrx_scaffold_143;chr1_scaffold_431;chr6_scaffold_10
TOMM22	NC_000081.6:79670868-79672862	chr2_scaffold_55
TOMM40L	NC_000067.6:171217802-171222514	chr5_scaffold_121
TOMM5	NC_000070.6:45105209-45108113	chr2_scaffold_75
TOMM6	NC_000083.6:47686645-47688386	chr1_scaffold_310
TPP1	NC_000073.6:105744811-105752282	chr3_scaffold_175
TRAF6	NC_000068.7:101678420-101701668	chr6_scaffold_35
TRAK2	NC_000067.6:58900449-58973482	chr2_scaffold_86
TRIAP1	NC_000071.6:115341247-115343552	chr4_scaffold_267
TRIT1	NC_000070.6:123016532-123054940	chr2_scaffold_14
TRMT10C	NC_000082.6:56033720-56037774	chr4_scaffold_408
TRMU	NC_000081.6:85879309-85897394	chr2_scaffold_1
TSPO	NC_000081.6:83563573-83574203	chr2_scaffold_1
TST	NC_000081.6:78399556-78405859	chr2_scaffold_162
TUFM	NC_000073.6:126487354-126490731	chr3_scaffold_388
TUSC2	NC_000075.6:107563255-107566108	chr4_scaffold_33
TXN2	NC_000081.6:77915051-77928994	chr2_scaffold_225
TXNIP	NC_000069.6:96557957-96561857	chr1_scaffold_207
TXNL1	NC_000084.6:63662801-63692359	chr2_scaffold_295
UACA	NC_000075.6:60793206-60880370	chr4_scaffold_8
UBA1	NC_000086.7:20658302-20683179	chrx_scaffold_135
UBB	NC_000077.6:62551171-62553213	chr8_scaffold_43;unplaced_scaffold_0
UBIAD1	NC_000070.6:148434497-148444751	chr2_scaffold_272
UBIAD1	NT_166299.2:1846950-1857357	chr2_scaffold_272
UBQLN3	NC_000073.6:104140621-104143321	chr3_scaffold_296
UCP1	NC_000074.6:83290348-83298456	chr3_scaffold_215
UCP3	NC_000073.6:100472991-100486432	chr3_scaffold_39
UXS1	NC_000067.6:43747850-43827819	chr1_scaffold_137
VAMP8	NC_000072.6:72385221-72390667	chr8_scaffold_4;chr3_scaffold_39
VAMP8	NW_006763129.1:88504-93950	chr8_scaffold_4;chr3_scaffold_39
VASN	NC_000082.6:4639945-4651166	chr7_scaffold_71
VDAC2	NC_000080.6:21831561-21845879	chr1_scaffold_14
VDAC3	NC_000074.6:22577075-22593813	chr1_scaffold_107
VPS25	NC_000077.6:101253612-101259547	chr7_scaffold_32
VRK2	NC_000077.6:26471398-26594014	chr1_scaffold_162
WARS2	NC_000069.6:99140618-99221230	chr1_scaffold_365
WWOX	NC_000074.6:114439635-115352712	chr3_scaffold_31
YBEY	NC_000076.6:76458129-76469114	chr1_scaffold_51
YKT6	NC_000077.6:5955758-5967780	chr1_scaffold_245
YME1L1	NC_000068.7:23155442-23199260	chr3_scaffold_63
ZADH2	NC_000084.6:84087415-84097528	chr2_scaffold_30
ZFHX3	NC_000074.6:108704177-108961636	chr3_scaffold_122
ZMIZ2	NC_000077.6:6389063-6406162	chr1_scaffold_245

## Sheet: 8. PICR (TlSS-TlES)
Gene	Analyzed coordinates	Identified scaffolds in PICR
AADAT	NC_000074.6:60505868-60545677	picr_80
AASS	NC_000072.6:23072173-23132986	picr_21
ABCB10	NC_000074.6:123952459-123983122	picr_109
ABCB6	NC_000067.6:75171640-75180392	picr_0
ABCB8	NC_000071.6:24393681-24409947	picr_136
ABCC12	NC_000074.6:86504576-86580688	picr_15
ABCD1	NC_000086.7:73716597-73738534	picr_166
ABCD2	NC_000081.6:91145675-91192504	picr_0
ABCD3	NC_000069.6:121758904-121815215	picr_9
ABCE1	NC_000074.6:79683442-79711740	picr_142
ABCF2	NC_000071.6:24565341-24577467	picr_136;picr_45
ABCG1	NC_000083.6:31057694-31117984	picr_84
ABCG2	NC_000072.6:58584491-58692451	picr_73
ABHD10	NC_000082.6:45729720-45743286	picr_3
ABHD11	NC_000071.6:135009152-135012175	picr_98
ABHD12	NC_000068.7:150832493-150904731	picr_2
ABL1	NC_000068.7:31688354-31807093	picr_7a
ACAD11	NC_000075.6:104063703-104127646	picr_59
ACADL	NC_000067.6:66830839-66863309	picr_0
ACADL	NT_187020.1:1234659-1265483	picr_0
ACADVL	NC_000077.6:70010183-70015428	picr_8
ACADVL	NT_187026.1:114670-119915	picr_8
ACAT2	NC_000083.6:12943042-12960725	picr_48
ACBD3	NC_000067.6:180726043-180754204	picr_38
ACLY	NC_000077.6:100476352-100528000	picr_93
ACO1	NC_000070.6:40143265-40199009	picr_6
ACO2	NC_000081.6:81872463-81915137	picr_74
ACOT13	NC_000079.6:24817955-24831489	picr_36
ACOT2	NC_000078.6:83987861-83993877	picr_27
ACOX1	NC_000077.6:116171883-116199045	picr_52
ACSF2	NC_000077.6:94557102-94601890	picr_155
ACSF3	NC_000074.6:122775493-122817882	picr_83
ACSL3	NC_000067.6:78657825-78707743	picr_0
ACSL4	NC_000086.7:142317993-142390800	picr_91;picr_166
ACSL6	NC_000077.6:54303824-54364756	picr_8
ACSM1	NC_000073.6:119617763-119662515	picr_43
ACSM3	NC_000073.6:119760883-119784896	picr_43
ACSM4	NC_000073.6:119690026-119714566	picr_43
ACSS1	NC_000068.7:150618111-150668240	picr_2
ADCK1	NC_000078.6:88360491-88461726	picr_27
ADCK4	NC_000073.6:27228607-27257949	picr_119
ADCK5	NC_000081.6:76576359-76595812	picr_74
ADPRHL2	NC_000070.6:126316351-126321703	picr_22
ADSL	NC_000081.6:80948490-80970947	picr_74
AGAP2	NC_000076.6:127073252-127093170	picr_4
AGO2	NC_000081.6:73101625-73184947	picr_74
AGPAT5	NC_000074.6:18846279-18884413	picr_182
AGPS	NC_000068.7:75832177-75931350	picr_11
AGR2	NC_000078.6:35992925-36004081	picr_92
AGTPBP1	NC_000079.6:59449534-59557366	picr_39
AGXT	NC_000067.6:93135240-93145421	picr_0
AIFM1	NC_000086.7:48474944-48513563	picr_76
AIFM2	NC_000076.6:61715263-61739260	picr_122
AIFM3	NC_000082.6:17489624-17507485	picr_3
AK2	NT_187023.1:588499-606864	picr_22
AK3	NC_000085.6:28995379-29048091	picr_20
AK4	NC_000070.6:101418847-101467771	picr_188;picr_5;picr_64
AKAP1	NC_000077.6:88830792-88864586	picr_8;picr_211
AKAP1	NT_187003.1:1976122-2009712	picr_8;picr_211
AKT1	NC_000078.6:112653821-112674796	picr_138
ALAS1	NC_000075.6:106233455-106247954	picr_59
ALAS2	NC_000086.7:150547417-150570622	picr_134
ALDH18A1	NC_000085.6:40550257-40588463	picr_24
ALDH1B1	NC_000070.6:45799022-45804608	picr_6
ALDH1L1	NC_000072.6:90550793-90599171	picr_45
ALDH2	NC_000071.6:121566027-121593824	picr_53
ALDH5A1	NC_000079.6:24907579-24937661	picr_36
ALDOA	NC_000073.6:126795234-126809510	picr_103
ALDOC	NC_000077.6:78323073-78327781	picr_8
ALKBH7	NC_000083.6:56997339-56999340	picr_139
AMACR	NC_000081.6:10981756-10996624	picr_5
AMBRA1	NC_000068.7:91730111-91918849	picr_2
AMT	NC_000075.6:108296922-108302302	picr_59
ANKRD26	NC_000072.6:118501308-118562269	picr_47
ANXA1	NC_000085.6:20373434-20390671	picr_20
AP2M1	NC_000082.6:20535480-20544909	picr_3
APEX2	NC_000086.7:150503629-150588208	picr_134
APOA1BP	NC_000069.6:88056523-88058542	picr_61
APOO	NC_000086.7:94367011-94417093	picr_121
APOOL	NC_000086.7:112311352-112372755	picr_26
ARAF	NC_000086.7:20797784-20860521	picr_152
ARG2	NC_000078.6:79130788-79156301	picr_27
ARGLU1	NC_000074.6:8666297-8690549	picr_12
ARL2	NC_000085.6:6134389-6141137	picr_35
ARL2BP	NC_000074.6:94666600-94674457	picr_15
ARMC1	NC_000069.6:19132144-19163090	picr_6
ARMC10	NC_000071.6:21645984-21662592	picr_64
ARMC4	NC_000084.6:7088233-7298304	picr_14
ARMCX3	NC_000086.7:134756568-134761457	picr_26
ARRDC3	NC_000079.6:80883338-80896042	picr_5
ARSB	NC_000079.6:93771679-93943016	picr_5
ASAH2	NC_000085.6:31982597-32108242	picr_20
ASS1	NC_000068.7:31470270-31520670	picr_7a
ATAD1	NC_000085.6:32672558-32739767	picr_20
ATAD3A	NC_000070.6:155740640-155761107	picr_127
ATF2	NC_000068.7:73816509-73892639	picr_11
ATG13	NC_000068.7:91674612-91710599	picr_2
ATG4D	NC_000075.6:21265257-21274837	picr_133
ATIC	NC_000067.6:71557156-71579403	picr_0
ATP12A	NC_000080.6:56365068-56388551	picr_23
ATP2A1	NC_000073.6:126445860-126463103	picr_103
ATP4A	NC_000073.6:30712209-30725534	picr_185
ATP5A1	NC_000084.6:77773768-77782869	picr_102
ATP5B	NC_000076.6:128083307-128090388	picr_4
ATP5C1	NC_000068.7:10056030-10080518	picr_14
ATP5D	NC_000076.6:80138768-80145818	picr_58
ATP5E	NC_000068.7:174461075-174464101	picr_108
ATP5G1	NC_000077.6:96072793-96075694	picr_120
ATP5G2	NC_000081.6:102662868-102671047	picr_0
ATP5G3	NC_000068.7:73908447-73911326	picr_11
ATP5H	NC_000077.6:115415691-115419919	picr_52
ATP5J	NC_000082.6:84827871-84835625	picr_3
ATP5S	NC_000078.6:69724927-69744665	picr_27
ATP6AP1	NC_000086.7:74294907-74304721	picr_166
ATP6V0A2	NC_000071.6:124629052-124724455	picr_53
ATP6V0A4	NC_000072.6:38048483-38124586	picr_33
ATP6V0B	NC_000070.6:117884330-117887329	picr_22
ATP6V0C	NC_000083.6:24163866-24169429	picr_40
ATP6V0D1	NC_000074.6:105524470-105566040	picr_15;picr_130
ATP6V0D2	NC_000070.6:19876838-19922566	picr_6
ATP6V1B2	NC_000074.6:69088736-69113718	picr_135
ATP6V1C1	NC_000081.6:38661904-38692444	picr_41
ATP6V1C2	NC_000078.6:17284721-17325386	picr_19
ATP6V1D	NC_000078.6:78842982-78861638	picr_27
ATP6V1E2	NC_000083.6:86944109-86947887	picr_1
ATP6V1F	NC_000072.6:29467783-29470509	picr_33
ATP6V1G1	NC_000070.6:63544765-63550701	picr_32
ATP6V1G2	NT_039662.3:1486283-1488454	picr_132
ATP6V1G2	NT_187004.1:1554998-1557169	picr_132
ATP6V1G2	NT_187027.1:1554761-1556932	picr_132
ATP6V1H	NC_000067.6:5082978-5163213	picr_17
ATPAF1	NC_000070.6:115784814-115812314	picr_56
ATPAF2	NC_000077.6:60400624-60418490	picr_8
ATPIF1	NC_000070.6:132530555-132535414	picr_22
ATXN3	NC_000078.6:101918901-101958243	picr_58
AUH	NC_000079.6:52835107-52929705	picr_39
AURKAIP1	NC_000070.6:155831269-155833098	picr_127, picr_124
BAD	NC_000085.6:6941861-6951905	picr_35
BAX	NC_000073.6:45461695-45468205	picr_130
BBOX1	NC_000068.7:110264056-110314816	picr_2
BCAT2	NC_000073.6:45569763-45589710	picr_130
BCKDHB	NC_000075.6:83925111-84124240	picr_13
BCKDK	NC_000073.6:127904073-127909664	picr_103;picr_37
BCL2	NC_000067.6:106538176-106714290	picr_1
BCL2L11	NC_000068.7:128126038-128162547	picr_2
BCL2L13	NC_000072.6:120836217-120892842	picr_47
BCL2L13	NT_039382.4:461057-517459	picr_47
BCL2L2	NC_000080.6:54883365-54890858	picr_23
BCOR	NC_000086.7:12036737-12160528	picr_66
BCS1L	NC_000067.6:74588289-74592443	picr_0
BDH1	NC_000082.6:31422297-31458901	picr_3
BDNF	NC_000068.7:109674700-109727043	picr_2
BECN1	NC_000077.6:101288262-101302290	picr_93
BFSP1	NC_000068.7:143826528-143915240	picr_2
BLOC1S1	NC_000076.6:128919220-128923550	picr_4
BNIP3	NC_000073.6:138890836-138909506	picr_35
BNIP3L	NC_000080.6:66985238-67008877	picr_23
BOK	NC_000067.6:93685575-93695770	picr_0
BOLA1	NC_000069.6:96196583-96198483	picr_70
BRAF	NC_000072.6:39603231-39725660	picr_33
BRD8	NC_000084.6:34598615-34624863	picr_44
BRI3BP	NC_000071.6:125441538-125460885	picr_53
BRINP3	NC_000067.6:146495666-146902474	picr_1
BSG	NC_000076.6:79704358-79711979	picr_58
BZRAP1	NC_000077.6:87758130-87785928	picr_8
BZRAP1	NT_187003.1:891979-917349	picr_8
CABS1	NC_000071.6:87979451-87981541	picr_162
CAMK2A	NC_000084.6:60925577-60988152	picr_65
CAPN10	NC_000067.6:92934408-92947948	picr_0
CAPRIN2	NC_000072.6:148842492-148896258	picr_88
CARS2	NC_000074.6:11514017-11550778	picr_12
CASP8AP2	NC_000070.6:32615470-32653271	picr_6
CASQ1	NC_000067.6:172209894-172219895	picr_38
CAT	NC_000068.7:103453904-103485153	picr_2
CAV1	NC_000072.6:17306335-17341328	picr_21
CBR4	NC_000074.6:61487734-61503500	picr_80
CCAR2	NC_000080.6:70138168-70153814	picr_23
CCDC136	NC_000072.6:29396573-29426995	picr_33
CCDC51	NC_000075.6:109082496-109093363	picr_59
CCDC58	NC_000082.6:36071660-36092118	picr_3
CCT7	NC_000072.6:85451505-85468477	picr_183
CD36	NC_000071.6:17781690-17888959	picr_64
CDK1	NC_000076.6:69336635-69352912	picr_94
CDS2	NC_000068.7:132262624-132312050	picr_2
CERK	NC_000081.6:86139101-86186336	picr_0
CHAT	NC_000080.6:32408203-32465909	picr_18
CHCHD10	NC_000076.6:75932970-75937747	picr_84
CHCHD3	NC_000072.6:32792217-33060278	picr_33
CHCHD4	NC_000072.6:91464276-91473423	picr_45;picr_6
CHCHD6	NC_000072.6:89383146-89595652	picr_45
CHCHD7	NC_000070.6:3938836-3951383	picr_17
CHMP2B	NC_000082.6:65539133-65562697	picr_3
CHPF	NC_000067.6:75474569-75479471	picr_0
CISD1	NC_000076.6:71330494-71344849	picr_94
CISD3	NC_000077.6:97685465-97688625	picr_120
CKB	NC_000078.6:111669355-111672338	picr_138
CKMT2	NC_000079.6:91853387-91876923	picr_5
CLIC1	NC_000083.6:35050243-35058719	picr_132
CLIC1	NT_039662.3:1299936-1308422	picr_132
CLIC1	NT_187004.1:1368650-1377127	picr_132
CLIC1	NT_187027.1:1368411-1376890	picr_132
CLIC4	NC_000070.6:135213969-135272760	picr_22
CLN8	NC_000074.6:14881335-14901720	picr_12
CLPB	NC_000073.6:101663593-101790721	picr_29
CLPX	NC_000075.6:65294250-65330658	picr_13
CLTC	NC_000077.6:86694610-86757742	picr_8
CLU	NC_000080.6:65968483-65981548	picr_23
CLYBL	NC_000080.6:122171283-122402234	picr_145
CMC2	NC_000074.6:116888685-116944209	picr_83
CMPK2	NC_000078.6:26469212-26479837	picr_19
COASY	NC_000077.6:101082563-101086619	picr_93
COQ10A	NC_000076.6:128363096-128370037	picr_4
COQ10B	NC_000067.6:55052770-55072702	picr_0
COQ4	NC_000068.7:29788187-29797743	picr_54
COQ5	NC_000071.6:115279666-115296974	picr_89
COQ9	NC_000074.6:94838417-94854895	picr_15
COX10	NC_000077.6:63962627-64079472	picr_8
COX18	NC_000071.6:90214724-90223996	picr_123
COX4I1	NC_000074.6:120668225-120674209	picr_83
COX5A	NC_000075.6:57521232-57532427	picr_62
COX5B	NC_000067.6:36691487-36693388	picr_10
COX6A1	NC_000071.6:115345654-115348955	picr_89
COX6B1	NC_000073.6:30616974-30626151	picr_195;picr_27
COX7A2	NC_000075.6:79755241-79759853	picr_13
COX7A2L	NC_000083.6:83501917-83514333	picr_1
COX7B	NC_000086.7:106015700-106022450	picr_26
COX7C	NC_000079.6:86044798-86046795	picr_5;picr_8
COX8A	NC_000085.6:7215158-7217616	picr_35
CPS1	NC_000067.6:67122426-67231267	picr_0
CPS1	NT_187020.1:1535029-1650753	picr_0
CPT1A	NC_000085.6:3322325-3385735	picr_35
CPT1B	NC_000081.6:89416405-89425862	picr_0
CRAT	NC_000068.7:30400476-30415748	picr_54
CREB1	NC_000067.6:64532315-64604548	picr_0
CRY1	NC_000076.6:85131700-85185054	picr_4
CRY2	NC_000068.7:92403646-92434214	picr_2
CRYM	NC_000073.6:120186384-120201988	picr_43
CS	NC_000076.6:128337832-128362479	picr_4
CSDE1	NC_000069.6:103020431-103058186	picr_70;picr_44
CYB561D1	NC_000069.6:108195771-108202226	picr_9
CYB5R1	NC_000067.6:134405561-134411740	picr_1
CYC1	NC_000081.6:76343523-76345934	picr_74
CYCS	NC_000072.6:50562563-50566474	picr_36;picr_78;picr_44;picr_13;picr_24;picr_93;picr_4;picr_3;picr_89;picr_91;picr_18;picr_69;picr_0;picr_115;picr_1
CYP24A1	NC_000068.7:170482957-170497145	picr_57
CYP27B1	NC_000076.6:127048246-127053422	picr_4
DCAF5	NC_000078.6:80335847-80436601	picr_27
DCAKD	NC_000077.6:102994047-103028239	picr_93
DCPS	NC_000075.6:35124414-35175987	picr_16
DDAH1	NC_000069.6:145758692-145894277	picr_9
DDAH2	NC_000083.6:35059035-35062099	picr_132
DDAH2	NT_039662.3:1308738-1311802	picr_132
DDAH2	NT_187004.1:1377443-1380507	picr_132
DDAH2	NT_187027.1:1377206-1380270	picr_132
DDIT4	NC_000076.6:59949675-59951770	picr_122
DDX28	NC_000074.6:106009616-106011486	picr_15
DDX3X	NC_000086.7:13280496-13293988	picr_66
DDX6	NC_000075.6:44603817-44640731	picr_16
DGAT2	NC_000073.6:99153663-99182713	picr_29
DHODH	NC_000074.6:109593244-109608703	picr_15
DHRS1	NC_000080.6:55739020-55745684	picr_23
DHX29	NC_000079.6:112927793-112969187	picr_5
DHX32	NC_000073.6:133720935-133782785	picr_35
DHX34	NC_000073.6:16197220-16222079	picr_174
DHX57	NC_000083.6:80238304-80290476	picr_75
DISC1	NC_000074.6:125050766-125265143	picr_109
DLAT	NC_000075.6:50634633-50659780	picr_16
DLST	NC_000078.6:85110821-85134091	picr_27
DNAJA1	NC_000070.6:40722468-40734965	picr_6;picr_123
DNAJA3	NC_000082.6:4684070-4707695	picr_101
DNAJB1	NC_000074.6:83608175-83612653	picr_157
DNAJC11	NC_000070.6:151933714-151981959	picr_106
DNAJC15	NC_000080.6:77826217-77874917	picr_23
DNAJC27	NC_000078.6:4082569-4124140	picr_19
DNAJC5	NC_000068.7:181520180-181552886	picr_108
DNM1	NC_000068.7:32308471-32353339	picr_7a
DNM1L	NC_000082.6:16312228-16359044	picr_50
DNM2	NC_000075.6:21424908-21507759	picr_133;picr_1
DNM3	NC_000067.6:161982450-162478328	picr_1
DPYSL2	NC_000080.6:66802864-66910911	picr_23
DRG2	NC_000077.6:60454617-60468752	picr_8
DUSP18	NC_000077.6:3895139-3901299	picr_10
DUSP21	NC_000086.7:18145870-18146694	picr_66
DUSP26	NC_000074.6:31089662-31097047	picr_160
EARS2	NC_000073.6:122034162-122067086	picr_43
ECHDC3	NC_000068.7:6188465-6212994	picr_14
ECI1	NC_000083.6:24426683-24439316	picr_40
EDN1	NC_000079.6:42301476-42307990	picr_78
EEFSEC	NC_000072.6:88257334-88446561	picr_153
EFHD1	NC_000067.6:87264309-87310839	picr_0
EHHADH	NC_000082.6:21761285-21787834	picr_3
ELK1	NC_000086.7:20933395-20950608	picr_152
ELN	NC_000071.6:134702595-134747368	picr_98
EMC8	NC_000074.6:120653914-120668112	picr_83
ENDOG	NC_000068.7:30171407-30174069	picr_54
EPHA4	NC_000067.6:77367182-77515103	picr_0
ERAL1	NC_000077.6:78073376-78080383	picr_8
ERN1	NC_000077.6:106397620-106487796	picr_93
ESR1	NC_000076.6:4611989-5005633	picr_48
ESR2	NC_000078.6:76120419-76177259	picr_27
ETFA	NC_000075.6:55454436-55512243	picr_62
ETFB	NC_000073.6:43444072-43457800	picr_130
ETFDH	NC_000069.6:79603788-79628767	picr_61
EXOG	NC_000075.6:119444923-119465518	picr_71
EYA2	NC_000068.7:165595028-165771727	picr_57
FADS1	NC_000085.6:10182888-10196874	picr_20
FAHD1	NC_000083.6:24848896-24850302	picr_40
FAM110B	NC_000070.6:5644079-5801101	picr_17
FAM136A	NC_000072.6:86365451-86370063	picr_137
FAM162A	NC_000082.6:36043844-36071515	picr_3
FAM210A	NC_000084.6:68260175-68300333	picr_65
FAM213A	NC_000080.6:40993732-41013833	picr_18
FAM32A	NC_000074.6:72219730-72223775	picr_85
FAM72A	NC_000067.6:131527903-131539035	picr_1
FARS2	NC_000079.6:36117620-36537595	picr_78
FASN	NC_000077.6:120805958-120824547	picr_52
FASTK	NC_000071.6:24441039-24445282	picr_136
FASTKD2	NC_000067.6:63730599-63753385	picr_0
FASTKD5	NC_000068.7:130613838-130630027	picr_2
FBXL4	NC_000070.6:22357543-22434091	picr_6
FBXO7	NC_000076.6:86021875-86048336	picr_4
FBXW7	NC_000069.6:84812162-84979198	picr_61
FDX1L	NC_000075.6:21067520-21073514	picr_133
FDXR	NC_000077.6:115268024-115277102	picr_52
FECH	NC_000084.6:64456542-64489097	picr_65
FEN1	NC_000085.6:10199132-10204187	picr_20
FEZ1	NC_000075.6:36821891-36878927	picr_16
FGR	NC_000070.6:132974095-133001893	picr_22
FITM2	NC_000068.7:163468703-163472629	picr_57
FKBP4	NC_000072.6:128430107-128438631	picr_117
FKBP8	NC_000074.6:70527714-70535328	picr_85
FNDC1	NC_000083.6:7738568-7827339	picr_48
FOXO3	NC_000076.6:42181845-42276746	picr_55
FPGS	NC_000068.7:32682609-32704196	picr_7a
FTH1	NC_000085.6:9980600-9985111	picr_20;picr_25;picr_4;picr_46;picr_104;picr_34
FTMT	NC_000084.6:52331536-52332996	picr_46
FYN	NC_000076.6:39369769-39565381	picr_55
GABARAPL1	NC_000072.6:129533192-129542331	picr_79
GABBR1	NC_000083.6:37045965-37074305	picr_132
GABBR1	NT_187004.1:3407207-3435603	picr_132
GABBR1	NT_187009.1:1000917-1029278	picr_132
GABBR1	NT_187027.1:3331565-3359972	picr_132
GAD1	NC_000068.7:70561765-70602014	picr_11
GADD45B	NC_000076.6:80930091-80932204	picr_58
GADD45GIP1	NC_000074.6:84832282-84835482	picr_157
GALC	NC_000078.6:98202287-98259463	picr_58
GARS	NC_000072.6:55038001-55079504	picr_73
GATC	NC_000071.6:115333242-115341161	picr_89
GATM	NC_000068.7:122594473-122611277	picr_2
GATM	NW_016097316.1:28169-44973	picr_2
GBAS	NC_000071.6:129725045-129758327	picr_53
GCAT	NC_000081.6:79030874-79042531	picr_74
GCK	NC_000077.6:5900816-5950081	picr_12
GCKR	NC_000071.6:31297244-31327302	picr_19
GDAP1	NC_000067.6:17145373-17164271	picr_17
GFER	NC_000083.6:24693189-24696228	picr_40
GHITM	NC_000080.6:37120444-37135322	picr_18
GHR	NC_000081.6:3317755-3583352	picr_5
GK	NC_000086.7:85701937-85776819	picr_25
GK2	NC_000071.6:97455161-97457008	picr_116
GLDC	NC_000085.6:30098441-30175441	picr_20
GLOD4	NC_000077.6:76220395-76243699	picr_8
GLRX2	NC_000067.6:143739224-143749678	picr_1
GLRX5	NC_000078.6:105032618-105040911	picr_125
GLS	NC_000067.6:52163449-52233719	picr_0
GLS2	NC_000076.6:128194635-128210004	picr_4
GLUD1	NC_000080.6:34310727-34345033	picr_18
GLUL	NC_000067.6:153899929-153909723	picr_1;picr_18
GLYAT	NC_000085.6:12633308-12651737	picr_20
GLYCTK	NC_000075.6:106152857-106160158	picr_59
GM2A	NC_000077.6:55097985-55113029	picr_8
GNG5	NC_000069.6:146499836-146505543	picr_9;picr_3
GNPAT	NC_000074.6:124863033-124890057	picr_109
GNRH1	NC_000080.6:67745181-67749440	picr_23
GOLPH3	NC_000081.6:12321197-12351601	picr_5
GOT2	NC_000074.6:95864137-95888365	picr_15
GPD2	NC_000068.7:57237678-57370719	picr_11
GPER1	NC_000071.6:139422969-139427800	picr_50
GPRC5C	NC_000077.6:114851145-114872617	picr_52
GPX1	NC_000075.6:108339080-108340342	picr_59
GPX4	NC_000076.6:80047166-80056439	picr_58
GRPEL2	NC_000084.6:61712424-61726360	picr_65;picr_0
GRSF1	NC_000071.6:88659233-88676171	picr_162
GSK3A	NC_000073.6:25228258-25237851	picr_119
GSK3B	NC_000082.6:38089001-38246080	picr_3
GSR	NC_000074.6:33653238-33698162	picr_31
GSTZ1	NC_000078.6:87147165-87164723	picr_27
GTPBP8	NC_000082.6:44736766-44746378	picr_3
HAAO	NC_000083.6:83831348-83847958	picr_1
HADH	NC_000069.6:131233419-131272101	picr_9
HADHA	NC_000071.6:30118304-30154980	picr_19
HAGH	NC_000083.6:24840079-24864450	picr_40
HAP1	NC_000077.6:100347327-100356350	picr_93
HARS	NC_000084.6:36766528-36783205	picr_44
HAUS3	NC_000071.6:34153896-34169424	picr_10
HAX1	NC_000069.6:89995446-89998716	picr_61
HCFC1	NC_000086.7:73942792-73967135	picr_166
HCLS1	NC_000082.6:36934983-36963214	picr_3
HDHD3	NC_000070.6:62499054-62502200	picr_32
HEATR1	NC_000079.6:12395375-12438893	picr_36
HEMK1	NC_000075.6:107327082-107340411	picr_59
HIBADH	NC_000072.6:52546230-52640300	picr_73
HIF3A	NC_000073.6:17030993-17062427	picr_200
HIGD1A	NC_000075.6:121848560-121858357	picr_71
HIGD2A	NC_000079.6:54590231-54591147	picr_39
HIVEP1	NC_000079.6:42051970-42185030	picr_78
HK1	NC_000076.6:62268855-62379916	picr_122
HK2	NC_000072.6:82725023-82774454	picr_63
HNRNPK	NC_000079.6:58391132-58403343	picr_39
HSD17B10	NC_000086.7:152001896-152004442	picr_146
HSD17B4	NC_000084.6:50128201-50196270	picr_46
HSDL1	NC_000074.6:119561978-119575200	picr_83
HSPA1A	NC_000083.6:34969359-34972156	picr_132
HSPA1A	NT_039662.3:1219063-1221860	picr_132
HSPA1A	NT_187004.1:1288470-1291249	picr_132
HSPA1A	NT_187027.1:1288231-1291010	picr_132
HSPA1B	NC_000083.6:34956429-34959238	picr_132
HSPA1B	NT_039662.3:1206137-1208946	picr_132
HSPA1B	NT_187004.1:1275612-1278405	picr_132
HSPA1B	NT_187027.1:1275373-1278166	picr_132
HSPA2	NC_000078.6:76403854-76406938	picr_27
HSPA4	NC_000077.6:53259814-53300479	picr_8
HSPB7	NC_000070.6:141420779-141425310	picr_22
HSPD1	NC_000067.6:55077834-55088217	picr_0;picr_2;picr_14;picr_198;picr_60;picr_16;picr_765;picr_18;picr_8
HTT	NC_000071.6:34761736-34912534	picr_10
IARS2	NC_000067.6:185286662-185329416	picr_38
IBA57	NC_000077.6:59155368-59164589	picr_8
ICT1	NC_000077.6:115403739-115410919	picr_52
IDE	NW_016097322.1:64493-158388	picr_20
IDH1	NC_000067.6:65158616-65186479	picr_0;picr_7b
IDH2	NC_000073.6:80094846-80115840	picr_34
IDH3A	NC_000075.6:54586511-54604662	picr_62
IDH3B	NC_000068.7:130279309-130284542	picr_2
IER3	NC_000083.6:35821713-35822911	picr_132
IER3	NT_187004.1:2155175-2156373	picr_132
IER3	NT_187027.1:2131549-2132747	picr_132
ILF3	NC_000075.6:21367871-21405363	picr_133
IMMT	NC_000072.6:71831090-71875266	picr_63
IQCE	NC_000071.6:140662553-140702429	picr_50
IREB2	NC_000075.6:54863665-54912534	picr_62
ISCA2	NC_000078.6:84773229-84775089	picr_27
IVD	NC_000068.7:118861959-118882907	picr_2
JTB	NC_000069.6:90231597-90235840	picr_61
KANK2	NC_000075.6:21766773-21798546	picr_133
KCNJ11	NC_000073.6:46097123-46100867	picr_130
KCNJ8	NC_000072.6:142564837-142571647	picr_88
KCNMA1	NC_000080.6:23292291-24004952	picr_115
KIF1B	NC_000070.6:149176319-149307733	picr_106
KIF1B	NT_166299.2:2596702-2728204	picr_106
KRAS	NC_000072.6:145216699-145250291	picr_88;picr_445;picr_1052;picr_293;picr_1492;picr_352;picr_287;picr_319;picr_613;picr_1800;picr_682;picr_401;picr_610;picr_439;picr_1642;picr_658;picr_1788;picr_1233;picr_609;picr_938;picr_563;picr_1574;picr_1762;picr_409;picr_241;picr_417;picr_655;picr_457;picr_425;picr_508;picr_350
KRAS	NT_166305.2:1734813-1768417	picr_88;picr_445;picr_1052;picr_293;picr_1492;picr_352;picr_319;picr_682;picr_401;picr_287;picr_658;picr_439;picr_1800;picr_613;picr_1233;picr_609;picr_1642;picr_610;picr_1788;picr_1574;picr_938;picr_563;picr_1762;picr_409;picr_655;picr_241;picr_425;picr_417;picr_457;picr_508;picr_350
KRT5	NC_000081.6:101707070-101712891	picr_0
KYNU	NC_000068.7:43555257-43683048	picr_54
LACTB	NC_000075.6:66955382-66975484	picr_13
LDHAL6B	NC_000083.6:5417323-5418767	picr_48
LDHD	NC_000074.6:111626271-111630322	picr_15
LETM1	NC_000071.6:33739675-33782704	picr_10
LETMD1	NC_000081.6:100469011-100479252	picr_0
LGALS12	NC_000085.6:7596656-7607237	picr_35
LIG3	NC_000077.6:82781109-82804274	picr_8
LIPT1	NC_000067.6:37868513-37876298	picr_10
LONP1	NC_000083.6:56614297-56626903	picr_139
LRP5	NC_000085.6:3584825-3686564	picr_35
LRRC10	NC_000076.6:117045341-117046768	picr_4
LRRC59	NC_000077.6:94629824-94645216	picr_155
LRRK2	NC_000081.6:91672809-91816124	picr_0
LTBP1	NC_000083.6:75005529-75392967	picr_75
LYN	NC_000070.6:3678121-3791612	picr_17
LYRM1	NC_000073.6:119895796-119916756	picr_43
LYRM4	NC_000079.6:35978797-36117357	picr_78
LYRM5	NC_000072.6:145211134-145216542	picr_88
LYRM5	NT_166305.2:1729240-1734653	picr_88
MACROD1	NC_000085.6:7056713-7198062	picr_35
MAFF	NC_000081.6:79346621-79359078	picr_74
MAOA	NC_000086.7:16619698-16687812	picr_66
MAOB	NC_000086.7:16709281-16817366	picr_66
MAP1LC3B	NC_000074.6:121590468-121598047	picr_83
MAP2K2	NC_000076.6:81105912-81124697	picr_58
MAPK1	NC_000082.6:16983379-17047453	picr_3
MAPK10	NC_000071.6:102908547-103211430	picr_124
MAPK12	NC_000081.6:89130584-89141603	picr_0
MAPK14	NC_000083.6:28691342-28748405	picr_154
MAPK14	NT_187005.1:1382527-1438986	picr_154
MAPK8	NC_000080.6:33377898-33447212	picr_18
MAPK8IP1	NC_000068.7:92383676-92401263	picr_2
MAPK9	NC_000077.6:49846751-49886421	picr_8
"MARC1"	NC_000067.6:184786767-184811308	picr_38
"MARC5"	NC_000085.6:37207527-37224457	picr_20
"MARC5"	NW_016097322.1:3297-20209	picr_20
MARS	NC_000076.6:127296221-127311786	picr_4
MARS2	NC_000067.6:55237177-55240058	picr_0
MAT2B	NC_000077.6:40679314-40695203	picr_40
MAVS	NC_000068.7:131234063-131248025	picr_2
MCCC2	NC_000079.6:99948532-100015639	picr_5
MCL1	NC_000069.6:95658410-95663179	picr_70, picr_152, picr_137, picr_6
MCUR1	NC_000079.6:43538406-43560260	picr_78
MDH2	NC_000071.6:135778649-135790386	picr_98
ME1	NC_000075.6:86581363-86695914	picr_13
ME2	NC_000084.6:73764956-73815591	picr_102
ME3	NC_000073.6:89632203-89854359	picr_29
MECP2	NC_000086.7:74026592-74085690	picr_166
METAP1D	NC_000068.7:71453281-71525196	picr_11
METTL17	NC_000080.6:51884842-51891868	picr_100
METTL17	NT_096797.1:14780-21805	picr_100
MFF	NC_000067.6:82724890-82752390	picr_0;picr_72;picr_14
MFN1	NC_000069.6:32529463-32579225	picr_4
MFN2	NC_000070.6:147873586-147904909	picr_106
MFN2	NT_166299.2:1278804-1309615	picr_106
MGEA5	NC_000085.6:45750259-45783553	picr_24
MGME1	NC_000068.7:144270856-144281232	picr_2
MGST1	NC_000072.6:138140537-138156755	picr_79
MICU3	NC_000074.6:40307840-40388782	picr_31
MIEF1	NC_000081.6:80233933-80253372	picr_74
MIEF2	NC_000077.6:60728398-60732951	picr_8
MIPEP	NC_000080.6:60784562-60905481	picr_23
MLXIP	NC_000071.6:123394798-123457932	picr_53
MLYCD	NC_000074.6:119394419-119421940	picr_83
MMAA	NC_000074.6:79264498-79294980	picr_142
MMACHC	NC_000070.6:116702434-116708385	picr_56
MMADHC	NC_000068.7:50279881-50296817	picr_11
MMP2	NC_000074.6:92827291-92853421	picr_15
MOAP1	NC_000078.6:102739830-102743661	picr_58
MPC1	NC_000083.6:8283813-8297662	picr_48
MPST	NC_000081.6:78406712-78414015	picr_74
MPV17	NC_000071.6:31140663-31154251	picr_19
MRM1	NC_000077.6:84813061-84819515	picr_8
MRPL17	NC_000073.6:105803782-105811087	picr_148
MRPL2	NC_000083.6:46646172-46650132	picr_161
MRPL20	NC_000070.6:155802852-155808831	picr_127
MRPL22	NC_000077.6:58170043-58179580	picr_8
MRPL22	NT_187029.1:122399-130326	picr_8
MRPL23	NC_000073.6:142532724-142540747	picr_35
MRPL24	NC_000069.6:87918131-87923450	picr_61
MRPL28	NC_000083.6:26123503-26126613	picr_40
MRPL30	NC_000067.6:37890471-37898338	picr_10
MRPL34	NC_000074.6:71464926-71465753	picr_85
MRPL37	NC_000070.6:107055874-107066866	picr_56
MRPL38	NC_000077.6:116131817-116138868	picr_52
MRPL41	NC_000068.7:24972470-24975098	picr_54
MRPL43	NC_000085.6:45005014-45006442	picr_24
MRPL45	NC_000077.6:97315716-97329920	picr_120
MRPL46	NC_000073.6:78775341-78783089	picr_34
MRPL48	NC_000073.6:100549117-100607996	picr_29
MRPL49	NC_000085.6:6053630-6057751	picr_35
MRPL53	NC_000072.6:83109108-83109932	picr_63
MRPL9	NC_000069.6:94443154-94448708	picr_400
MRPS18A	NC_000083.6:46111004-46128908	picr_454;picr_731;picr_161
MRPS2	NC_000068.7:28465956-28471177	picr_54
MRPS24	NC_000077.6:5703983-5707717	picr_12
MRPS25	NC_000072.6:92169512-92184023	picr_45
MRPS30	NC_000079.6:118380110-118387252	picr_5
MRPS34	NC_000083.6:24895120-24896274	picr_40
MRPS6	NC_000082.6:92058336-92112227	picr_87
MRRF	NC_000068.7:36136398-36190284	picr_7a
MSTO1	NC_000069.6:88909616-88913950	picr_61
MTCH1	NC_000083.6:29332076-29347927	picr_84
MTCH2	NC_000068.7:90847124-90866810	picr_2
MTCH2	NW_016097315.1:975-12863	picr_2
MTCP1	NC_000086.7:75410442-75416584	picr_171
MTFR1	NC_000069.6:19187314-19220817	picr_6
MTFR1L	NC_000070.6:134525555-134535387	picr_22
MTG1	NC_000073.6:140137564-140150786	picr_35
MTG2	NC_000068.7:180070593-180085902	picr_108
MTHFD1	NC_000078.6:76255232-76319820	picr_27
MTHFD1L	NC_000076.6:3972782-4167081	picr_48
MTHFD2	NC_000072.6:83305704-83326035	picr_192
MTHFD2L	NC_000071.6:90931196-91021368	picr_123
MTHFS	NC_000075.6:89211190-89240225	picr_13
MTO1	NC_000075.6:78447870-78474165	picr_13
MTOR	NC_000070.6:148448582-148557685	picr_106
MTOR	NT_166299.2:1861191-1971030	picr_106
MTRF1	NC_000080.6:79397759-79423650	picr_23
MTUS1	NC_000074.6:40990912-41134350	picr_31
MTX2	NC_000068.7:74825812-74876748	picr_11
MUT	NC_000083.6:40934685-40961990	picr_111
MYH10	NC_000077.6:68691915-68816625	picr_8
MYL10	NC_000071.6:136688892-136701857	picr_98
MYOC	NC_000067.6:162639150-162649694	picr_1
MYOM2	NC_000074.6:15057653-15133420	picr_12
NADK2	NC_000081.6:9071260-9110496	picr_5
NADK2	NW_016097321.1:16481-55725	picr_5
NAGS	NC_000077.6:102145513-102149528	picr_93
NAIF1	NC_000068.7:32450457-32455476	picr_7a
NAPG	NC_000084.6:62977838-62999450	picr_65
NAT8L	NC_000071.6:33995984-34005916	picr_10
NBR1	NC_000077.6:101552107-101581951	picr_93
NCBP1	NC_000070.6:46138511-46172403	picr_6
NCOA4	NC_000080.6:32159887-32179855	picr_18
NDFIP2	NC_000080.6:105258585-105309298	picr_7b
NDRG4	NC_000074.6:95676985-95715119	picr_15
NDUFA1	NC_000086.7:37187588-37191238	picr_126
NDUFA12	NC_000076.6:94199009-94220948	picr_4
NDUFA4	NC_000072.6:11900373-11907446	picr_21
NDUFA4L2	NC_000076.6:127514939-127517154	picr_4
NDUFA6	NC_000081.6:82350139-82354291	picr_74
NDUFA8	NC_000068.7:36036334-36049292	picr_7a
NDUFAF1	NC_000068.7:119655446-119662885	picr_2
NDUFAF5	NC_000068.7:140170631-140205252	picr_2
NDUFAF7	NC_000083.6:78937106-78948052	picr_75
NDUFB11	NC_000086.7:20615326-20617564	picr_152
NDUFB2	NC_000072.6:39592550-39599472	picr_33
NDUFB4	NC_000082.6:37647602-37654368	picr_3;picr_127
NDUFB6	NC_000070.6:40270591-40279421	picr_6
NDUFS4	NC_000079.6:114287795-114388094	picr_5
NDUFS6	NC_000079.6:73319876-73328482	picr_30
NDUFS7	NC_000076.6:80249121-80256793	picr_58
NEFH	NC_000077.6:4938754-4948064	picr_10
NFXL1	NC_000071.6:72513301-72559713	picr_28
NGB	NC_000078.6:87097531-87102539	picr_27
NGFR	NC_000077.6:95568818-95587698	picr_120
NIF3L1	NC_000067.6:58445156-58462276	picr_0
NIPSNAP1	NC_000077.6:4873959-4894201	picr_10
NIT1	NC_000067.6:171342235-171345645	picr_38
NLN	NC_000079.6:104023050-104109660	picr_5
NLRX1	NC_000075.6:44252713-44268599	picr_16
NME1	NC_000077.6:93958925-93968521	picr_155
NME2	NC_000077.6:93949814-93956256	picr_155
NME3	NC_000083.6:24896500-24897531	picr_40
NMNAT3	NC_000075.6:98287432-98420442	picr_13
NOA1	NC_000071.6:77294169-77310293	picr_28
NOS1	NC_000071.6:117780987-117958840	picr_53
NOS3	NC_000071.6:24364819-24384474	picr_136
NOX4	NC_000073.6:87246405-87398710	picr_29
NPTX1	NC_000077.6:119538719-119547820	picr_52
NR3C1	NC_000084.6:39410545-39519416	picr_105
NRD1	NC_000070.6:109000614-109061771	picr_56
NRGN	NC_000075.6:37544493-37552745	picr_16
NSUN4	NC_000070.6:116031770-116053876	picr_56
NT5C	NC_000077.6:115490420-115491875	picr_52
NT5C3	NC_000072.6:56882400-56923932	picr_73
NT5DC3	NC_000076.6:86778992-86838389	picr_4
NT5M	NC_000077.6:59847506-59876533	picr_8
NTHL1	NC_000083.6:24632682-24638838	picr_40
NTSR1	NC_000068.7:180499976-180544979	picr_108
NUBPL	NC_000078.6:52097746-52310970	picr_107
NUDT1	NC_000071.6:140321627-140338137	picr_50
NUDT2	NC_000070.6:41465082-41480926	picr_6
NUDT6	NT_039247.2:3140-17744	picr_4
NUDT6	NT_039248.1:296273-310872	picr_4
NUDT8	NC_000085.6:4000580-4002102	picr_35
OAT	NC_000073.6:132557475-132576398	picr_35
OCIAD1	NC_000071.6:73292769-73314077	picr_28
OGDH	NC_000077.6:6291597-6359094	picr_12
OGG1	NC_000072.6:113326976-113334188	picr_47
OGT	NC_000086.7:101640011-101684351	picr_113
OMA1	NC_000070.6:103313209-103371869	picr_56
OPA1	NC_000082.6:29579309-29663131	picr_3
OPA3	NC_000073.6:19228389-19246817	picr_167
OTC	NC_000086.7:10252296-10321024	picr_66
OXCT1	NC_000081.6:4026428-4155344	picr_5
OXSM	NC_000080.6:16238659-16249808	picr_18
P2RY1	NC_000069.6:61002785-61008982	picr_37
P2RY12	NC_000069.6:59216271-59263014	picr_37
P2RY2	NC_000073.6:100996568-101012053	picr_29
PACRG	NC_000083.6:10403009-10840191	picr_48
PACS2	NC_000078.6:113014507-113074401	picr_138
PAK7	NC_000068.7:136081088-136387967	picr_2
PALLD	NC_000074.6:61511429-61902700	picr_80
PANK2	NC_000068.7:131262010-131299188	picr_2
PARK2	NC_000083.6:10840359-12063370	picr_48
PARL	NC_000082.6:20279820-20302395	picr_3
PCCB	NC_000075.6:100982032-101034940	picr_59
PCK2	NC_000080.6:55540263-55550017	picr_23
PDE12	NC_000080.6:26664117-26669846	picr_18
PDE2A	NC_000073.6:101421691-101512829	picr_29
PDHA1	NC_000086.7:160122219-160138430	picr_25
PDHA2	NC_000069.6:141210004-141212355	picr_9
PDHX	NC_000068.7:103021055-103073513	picr_2
PDHX	NT_039223.3:37803-90253	picr_2
PDK1	NC_000068.7:71873213-71903858	picr_11
PDK2	NC_000077.6:95026258-95041371	picr_120
PDK4	NC_000072.6:5483351-5496278	picr_21
PDSS1	NC_000068.7:22895504-22940266	picr_14
PEO1	NC_000085.6:45005662-45012763	picr_24
PERP	NC_000076.6:18845071-18857073	picr_51
PET100	NC_000074.6:3621551-3624235	picr_89
PEX11B	NC_000069.6:96635357-96645381	picr_70
PFDN2	NC_000067.6:171345554-171358170	picr_38
PFDN4	NC_000068.7:170496428-170519070	picr_57
PGAM5	NC_000071.6:110259135-110269899	picr_89
PGS1	NC_000077.6:117986297-118024011	picr_52
PHB	NC_000077.6:95666957-95680773	picr_120
PHB2	NC_000072.6:124712273-124716950	picr_117
PHYHIPL	NC_000076.6:70557686-70599291	picr_94
PI4K2A	NC_000085.6:42090145-42122218	picr_24
PI4KB	NC_000069.6:94974731-95006937	picr_70
PICK1	NC_000081.6:79229160-79249466	picr_74
PIF1	NC_000075.6:65587147-65595967	picr_13
PIN1	NC_000075.6:20652130-20666584	picr_133
PINK1	NC_000070.6:138313409-138326296	picr_22
PITRM1	NC_000079.6:6548122-6580158	picr_14
PKM	NC_000075.6:59656368-59679375	picr_62;picr_5;picr_66;picr_182
PLA2G15	NC_000074.6:106150351-106164715	picr_15
PLN	NC_000076.6:53337686-53345999	picr_55
PMPCA	NC_000068.7:26389348-26397121	picr_54
PNPLA7	NC_000068.7:24975306-25054072	picr_54
POLD3	NC_000073.6:100082111-100121560	picr_29
POLDIP2	NC_000077.6:78512296-78522736	picr_8
PON2	NC_000072.6:5264620-5298373	picr_21
POR	NC_000071.6:135670040-135735326	picr_98
PPA1	NC_000076.6:61648621-61674165	picr_122
PPARGC1A	NC_000071.6:51454249-52116058	picr_10
PPARGC1B	NC_000084.6:61291445-61401462	picr_65
PPID	NC_000069.6:79591389-79603650	picr_61;picr_11
PPIF	NC_000080.6:25694152-25700468	picr_159
PPL	NC_000082.6:5086291-5132481	picr_101
PPM1E	NC_000077.6:87226906-87358994	picr_8
PPM1E	NT_187003.1:357087-489251	picr_8
PPM1K	NC_000072.6:57506502-57535529	picr_73
PPOX	NC_000067.6:171276991-171281192	picr_38
PPP1CC	NC_000071.6:122158254-122175273	picr_53
PPP2R2B	NC_000084.6:42645221-43059471	picr_105
PPTC7	NC_000071.6:122284398-122324281	picr_53
PRDX1	NC_000070.6:116685599-116700000	picr_56;picr_43;picr_35
PRDX2	NC_000074.6:84969622-84974811	picr_157
PRDX3	NC_000085.6:60864066-60874538	picr_24
PRDX4	NC_000086.7:155323918-155340749	picr_25
PRELID1	NC_000079.6:55322055-55325272	picr_39
PRIMPOL	NC_000074.6:46575579-46617234	picr_31
PRKACA	NC_000074.6:83972978-83996444	picr_157
PRKAR2B	NC_000078.6:31958450-32061344	picr_140
PRKCA	NC_000077.6:107933387-108343888	picr_52
PRKCD	NC_000080.6:30595353-30626414	picr_18
PRKCE	NC_000083.6:86167554-86657919	picr_1
PRR5L	NC_000068.7:101714266-101883074	picr_2
PRSS35	NC_000075.6:86743239-86758443	picr_13
PSAP	NC_000076.6:60277628-60302600	picr_122
PSTK	NC_000073.6:131371113-131392768	picr_35
PTEN	NC_000085.6:32757577-32826160	picr_20
PTRF	NC_000077.6:100956736-100971212	picr_93
PTRH2	NC_000077.6:86683983-86692457	picr_8;picr_1;picr_14
PTS	NC_000075.6:50521617-50528641	picr_16
PUS1	NC_000071.6:110773667-110780668	picr_89
PYURF	NC_000072.6:57684739-57692078	picr_73
QARS	NC_000075.6:108508005-108515941	picr_59
QDPR	NC_000071.6:45434032-45450229	picr_10
QRSL1	NC_000076.6:43874188-43901739	picr_55
RAB11A	NC_000075.6:64715300-64737756	picr_13
RAB11B	NT_039662.3:1416-9241	picr_1
RAB11B	NC_000083.6:33742484-33760486	picr_1
RAB11B	NT_187004.1:57832-75832	picr_1
RAB11B	NT_187027.1:57832-75832	picr_1
RAB11FIP5	NC_000072.6:85334962-85374648	picr_183
RAB1B	NC_000085.6:5099207-5106996	picr_35
RAB24	NC_000079.6:55319223-55321980	picr_39
RAB32	NC_000076.6:10545039-10558207	picr_51
RAB35	NC_000071.6:115631899-115647158	picr_53
RAB3D	NC_000075.6:21907491-21918183	picr_133
RAB4B	NC_000073.6:27168433-27178883	picr_119
RAB8B	NC_000075.6:66843664-66919705	picr_13
RAF1	NC_000072.6:115618573-115676635	picr_47
RAI1	NC_000077.6:60105013-60199197	picr_8
RAI14	NC_000081.6:10568971-10719267	picr_5
RANBP2	NC_000076.6:58446852-58494155	picr_122
RAP1GDS1	NC_000069.6:138925897-139075228	picr_9
RDH13	NC_000073.6:4425665-4445846	picr_158
RDH14	NC_000078.6:10390694-10395562	picr_19
REEP1	NC_000072.6:71707681-71810710	picr_63
REXO2	NC_000075.6:48468512-48480713	picr_16
RFK	NC_000085.6:17394043-17401349	picr_20
RHBDL2	NC_000070.6:123787875-123830201	picr_22
RHBDL3	NC_000077.6:80300425-80355986	picr_8
RHOA	NC_000075.6:108306160-108337943	picr_59;picr_96
RHOT1	NC_000077.6:80209032-80267907	picr_8
RHOT2	NC_000083.6:25838838-25844851	picr_40
RILP	NC_000077.6:75510094-75513168	picr_8
RIPK1	NC_000079.6:34002363-34035170	picr_36
RMDN3	NC_000068.7:119136998-119157034	picr_2
RNASEH1	NC_000078.6:28649601-28659592	picr_19
RNF144B	NC_000079.6:47122720-47247991	picr_39
RNMTL1	NC_000077.6:76243736-76250625	picr_8
ROMO1	NC_000068.7:156144153-156145794	picr_2
RPL10A	NC_000083.6:28328471-28331033	picr_154
RPL10A	NT_187005.1:1018458-1021024	picr_154
RPL34	NC_000069.6:130726827-130730398	picr_9
RPS3	NC_000073.6:99477896-99483709	picr_29
RPS6KA6	NC_000086.7:111387837-111538097	picr_26
RPS6KB1	NC_000077.6:86499009-86544807	picr_8
RPUSD1	NC_000083.6:25727703-25731464	picr_40
RPUSD2	NC_000068.7:119034790-119042198	picr_2
RPUSD3	NC_000072.6:113415319-113419455	picr_47
RRM2B	NC_000081.6:37923952-37961110	picr_41
RSAD1	NC_000077.6:94539798-94556860	picr_155
RSAD2	NC_000078.6:26442743-26456452	picr_19
RTN4IP1	NC_000076.6:43901714-43947864	picr_55
RUNX1T1	NC_000070.6:13743180-13895056	picr_6
SARDH	NC_000068.7:27188393-27248332	picr_54
SARM1	NC_000077.6:78472330-78497821	picr_8
SARS	NC_000069.6:108424864-108445259	picr_9
SARS2	NC_000073.6:28741968-28753879	picr_119
SCCPDH	NC_000067.6:179668029-179687189	picr_38
SCO1	NC_000077.6:67052670-67067444	picr_8
SCP2	NC_000070.6:108043830-108144971	picr_56
SDHAF2	NC_000085.6:10500512-10525209	picr_20
SDHC	NC_000067.6:171129157-171150603	picr_38
SECISBP2	NC_000079.6:51650828-51684044	picr_39
"SEPT4"	NC_000077.6:87566727-87590539	picr_8
"SEPT4"	NT_187003.1:703956-716107	picr_8
SFXN1	NC_000079.6:54071825-54108346	picr_39
SFXN2	NC_000085.6:46573323-46596901	picr_24
SFXN3	NC_000085.6:45047241-45056383	picr_24
SFXN5	NC_000072.6:85213049-85333477	picr_183
SGK1	NC_000076.6:21882184-21999903	picr_51
SGPP1	NC_000078.6:75714248-75735729	picr_27
SH3BP5	NC_000080.6:31373774-31436033	picr_18
SHC1	NC_000069.6:89418402-89430029	picr_61
SHMT2	NC_000076.6:127517123-127522444	picr_4
SIAH3	NC_000080.6:75455982-75526141	picr_23
SIRT1	NC_000076.6:63319005-63339035	picr_94
SLC11A2	NC_000081.6:100387898-100424214	picr_0
SLC16A1	NC_000069.6:104638664-104658462	picr_70
SLC22A4	NC_000077.6:53983123-54029383	picr_8
SLC25A1	NC_000082.6:17925211-17928219	picr_3
SLC25A1	NT_187007.1:182698-185706	picr_3
SLC25A10	NC_000077.6:120491837-120501161	picr_52
SLC25A11	NC_000077.6:70644019-70647423	picr_8
SLC25A11	NT_187026.1:749516-752536	picr_8
SLC25A12	NC_000068.7:71274270-71367554	picr_11
SLC25A13	NC_000072.6:6041218-6217234	picr_21
SLC25A14	NC_000086.7:48623418-48662298	picr_76
SLC25A17	NC_000081.6:81318921-81360765	picr_74
SLC25A18	NC_000072.6:120773511-120794169	picr_47
SLC25A18	NT_039382.4:397111-417089	picr_47
SLC25A19	NC_000077.6:115614165-115628295	picr_52
SLC25A2	NC_000084.6:37637378-37638723	picr_105
SLC25A20	NC_000075.6:108662098-108684641	picr_59
SLC25A22	NC_000073.6:141429749-141437874	picr_35
SLC25A23	NC_000083.6:57043711-57059881	picr_139
SLC25A24	NC_000069.6:109123149-109168409	picr_9
SLC25A24	NT_114257.4:6428-51694	picr_9
SLC25A25	NC_000068.7:32414487-32451470	picr_7a
SLC25A27	NC_000083.6:43637739-43667195	picr_111
SLC25A28	NC_000085.6:43663801-43675510	picr_24
SLC25A29	NC_000078.6:108825878-108835876	picr_110
SLC25A3	NC_000076.6:91116578-91124001	picr_4
SLC25A31	NC_000069.6:40708871-40726094	picr_4
SLC25A32	NC_000081.6:39091230-39112776	picr_41
SLC25A32	NW_012132909.1:220815-239340	picr_41
SLC25A33	NC_000070.6:149744036-149774267	picr_106
SLC25A33	NT_166299.2:3159793-3189064	picr_106
SLC25A33	NT_187025.1:51642-80913	picr_106
SLC25A35	NC_000077.6:68967607-68972516	picr_8
SLC25A36	NC_000075.6:97075281-97111041	picr_13
SLC25A37	NC_000080.6:69241848-69285103	picr_23
SLC25A38	NC_000075.6:120110399-120124342	picr_71
SLC25A39	NC_000077.6:102402969-102408675	picr_93
SLC25A4	NC_000074.6:46207339-46211009	picr_31
SLC25A42	NC_000074.6:70184340-70212281	picr_85
SLC25A43	NC_000086.7:36743549-36777307	picr_126
SLC25A44	NC_000069.6:88410494-88425141	picr_61
SLC25A45	NC_000085.6:5877799-5885768	picr_35
SLC25A46	NC_000084.6:31580168-31609902	picr_44
SLC25A47	NC_000078.6:108849813-108856815	picr_110
SLC25A5	NC_000086.7:36795597-36798808	picr_126;picr_4;picr_140;picr_61
SLC27A1	NC_000074.6:71568873-71587304	picr_85
SLC27A2	NC_000068.7:126553024-126588243	picr_2
SLC30A6	NC_000083.6:74395578-74424229	picr_75
SLC35B3	NC_000079.6:38932140-38960875	picr_78
SLC35F6	NC_000071.6:30647939-30659729	picr_19
SLC44A1	NC_000070.6:53440413-53622478	picr_6
SLC8A1	NC_000083.6:81373105-81738387	picr_1
SLC8A2	NC_000073.6:16128311-16161063	picr_174
SLC8A3	NC_000078.6:81197915-81333596	picr_27
SLC9A6	NC_000086.7:56609556-56664230	picr_68
SLIT3	NC_000077.6:35121456-35708507	picr_40
SMDT1	NC_000081.6:82346046-82349062	picr_74
SMIM20	NC_000071.6:53267106-53278540	picr_10
SMIM4	NC_000080.6:31088127-31128930	picr_18
SMURF1	NC_000071.6:144876495-144965830	picr_50
SNCA	NC_000072.6:60731573-60829855	picr_97
SNCB	NC_000079.6:54758860-54766613	picr_39
SND1	NC_000072.6:28480315-28935162	picr_33
SNN	NC_000082.6:11066298-11074985	picr_19
SNPH	NC_000068.7:151590549-151633030	picr_2
SOD2	NC_000083.6:13007839-13018119	picr_48
SORD	NC_000068.7:122234839-122265337	picr_2
SOX10	NC_000081.6:79154913-79164490	picr_74
SPATA18	NC_000071.6:73651365-73679484	picr_28
SPATA19	NC_000075.6:27396807-27401711	picr_16
SPATA5	NC_000069.6:37419950-37579096	picr_4
SPATA5	NT_039248.1:311226-317545	picr_4
SPG20	NC_000069.6:55112074-55137332	picr_90
SPNS1	NC_000073.6:126370060-126377934	picr_103
SPTLC2	NC_000078.6:87305058-87388355	picr_27
SQRDL	NC_000068.7:122764928-122809569	picr_2
SRC	NC_000068.7:157423901-157471838	picr_2
SRGAP2	NC_000067.6:131285251-131527361	picr_1
SRP19	NC_000084.6:34331121-34336599	picr_44
SSBP1	NC_000072.6:40471415-40481823	picr_33
STARD13	NC_000071.6:151037515-151428261	picr_50
STARD5	NC_000073.6:83632017-83642328	picr_29
STARD7	NC_000068.7:127270202-127298935	picr_2
STK11	NC_000076.6:80115692-80130685	picr_58
STXBP1	NC_000068.7:32787607-32847237	picr_7a
SUCLA2	NC_000080.6:73552774-73596144	picr_23
SUCLG2	NC_000072.6:95473009-95718858	picr_45
SUGCT	NC_000079.6:16857472-17694795	picr_36
SUOX	NC_000076.6:128669887-128673918	picr_4
SUPV3L1	NC_000076.6:62429329-62451295	picr_122
SYBU	NC_000081.6:44671856-44788074	picr_41
SYNE2	NC_000078.6:75818318-76110928	picr_27
SYNJ2	NC_000083.6:5941280-6045553	picr_48
TAMM41	NC_000072.6:115004381-115037907	picr_47
TANGO2	NC_000082.6:18300825-18348098	picr_3
TANGO2	NT_187012.1:109376-152483	picr_3
TANGO2	NW_004450262.2:313797-356904	picr_3
TARS2	NC_000069.6:95739974-95754977	picr_70
TAT	NC_000074.6:109990436-109999804	picr_15
TAZ	NC_000086.7:74281900-74295319	picr_166
TBC1D15	NC_000076.6:115197871-115251493	picr_4
TBRG4	NC_000077.6:6615598-6626085	picr_12
TCIRG1	NC_000085.6:3896050-3907133	picr_35
TDRD7	NC_000070.6:45965027-46034766	picr_6
TDRKH	NC_000069.6:94413138-94434854	picr_400
TERT	NC_000079.6:73626179-73652366	picr_30
TFAP2C	NC_000068.7:172545679-172558622	picr_57
TFB1M	NC_000083.6:3519256-3557777	picr_48
TH	NC_000073.6:142892776-142899966	picr_35
THNSL1	NC_000068.7:21205357-21215009	picr_14
THRA	NC_000077.6:98741776-98769006	picr_120
TIMM10	NC_000068.7:84827021-84830213	picr_2
TIMM10B	NC_000073.6:105640061-105656992	picr_148
TIMM13	NC_000076.6:80899450-80900969	picr_58
TIMM17A	NC_000067.6:135301535-135313737	picr_1
TIMM17B	NC_000086.7:7899336-7907652	picr_66
TIMM22	NC_000077.6:76406925-76416313	picr_8
TIMM44	NC_000074.6:4259731-4275905	picr_89
TIMM9	NC_000078.6:71123172-71136675	picr_27
TMBIM6	NC_000081.6:99392947-99410049	picr_0
TMEM102	NC_000077.6:69803595-69805624	picr_8
TMEM11	NC_000077.6:60864452-60879038	picr_8
TMEM135	NC_000073.6:89139721-89404274	picr_29
TMEM160	NC_000073.6:16452779-16455490	picr_174
TMEM256	NC_000077.6:69838525-69839558	picr_8
TMEM65	NC_000081.6:58782269-58823661	picr_49
TMEM8B	NC_000070.6:43668971-43692668	picr_6
TMLHE	NT_165789.2:159604-334431	picr_171
TMTC1	NC_000072.6:148232430-148444847	picr_88
TMTC1	NT_166305.2:4741867-4853169	picr_88
TNFRSF1A	NC_000072.6:125349723-125362483	picr_117
TNNC1	NC_000080.6:31208312-31211711	picr_18
TNRC18	NC_000071.6:142724604-142822705	picr_50
TOMM20	NC_000074.6:126930664-126945921	picr_109;picr_134;picr_124;picr_2
TOMM22	NC_000081.6:79670868-79672862	picr_74
TOMM34	NC_000068.7:164053538-164071181	picr_57
TOMM40	NC_000073.6:19701313-19715429	picr_167
TOMM40L	NC_000067.6:171217802-171222514	picr_38
TOMM5	NC_000070.6:45105209-45108113	picr_6
TOMM6	NC_000083.6:47686645-47688386	picr_85
TOMM70A	NC_000082.6:57121714-57154530	picr_3
TPP1	NC_000073.6:105744811-105752282	picr_148
TRAF6	NC_000068.7:101678420-101701668	picr_2
TRAK1	NC_000075.6:121297507-121474919	picr_71
TRAK2	NC_000067.6:58900449-58973482	picr_0
TRAP1	NC_000082.6:4039977-4077846	picr_101
TRIAP1	NC_000071.6:115341247-115343552	picr_89
TRIT1	NC_000070.6:123016532-123054940	picr_22
TRMT10C	NC_000082.6:56033720-56037774	picr_3
TRMU	NC_000081.6:85879309-85897394	picr_0
TSHZ3	NC_000073.6:36697737-36773553	picr_118
TSPO	NC_000081.6:83563573-83574203	picr_0
TST	NC_000081.6:78399556-78405859	picr_74
TTC19	NC_000077.6:62281459-62316441	picr_8
TUFM	NC_000073.6:126487354-126490731	picr_103
TUSC2	NC_000075.6:107563255-107566108	picr_59
TXN2	NC_000081.6:77915051-77928994	picr_74
TXNIP	NC_000069.6:96557957-96561857	picr_70
TXNL1	NC_000084.6:63662801-63692359	picr_65
TYMS	NC_000071.6:30038546-30073625	picr_170
UACA	NC_000075.6:60793206-60880370	picr_62
UBA1	NC_000086.7:20658302-20683179	picr_152
UBB	NC_000077.6:62551171-62553213	picr_8;picr_10;picr_45;picr_49
UBIAD1	NC_000070.6:148434497-148444751	picr_106
UBIAD1	NT_166299.2:1846950-1857357	picr_106
UBQLN3	NC_000073.6:104140621-104143321	picr_29
UCP1	NC_000074.6:83290348-83298456	picr_151
UCP2	NC_000073.6:100493358-100499629	picr_29
UCP3	NC_000073.6:100472991-100486432	picr_29
UQCRC1	NC_000075.6:108936648-108949641	picr_59
UQCRC1	NW_012132906.1:103563-116556	picr_59
UQCRFS1	NC_000079.6:30540312-30545316	picr_36
USP30	NC_000071.6:114100328-114123510	picr_89
UXS1	NC_000067.6:43747850-43827819	picr_10
VAMP8	NC_000072.6:72385221-72390667	picr_63;picr_29
VAMP8	NW_006763129.1:88504-93950	picr_63;picr_29
VARS2	NC_000083.6:35655634-35667633	picr_132
VARS2	NT_187004.1:1990114-2001563	picr_132
VARS2	NT_187027.1:1966518-1977967	picr_132
VASN	NC_000082.6:4639945-4651166	picr_101
VDAC1	NC_000077.6:52360862-52389397	picr_8
VDAC2	NC_000080.6:21831561-21845879	picr_115
VDAC3	NC_000074.6:22577075-22593813	picr_96
VHL	NC_000072.6:113624021-113631633	picr_47
VPS13C	NC_000075.6:67840331-67995640	picr_13
VPS25	NC_000077.6:101253612-101259547	picr_93
VRK2	NC_000077.6:26471398-26594014	picr_12
VWA8	NC_000080.6:78849056-79202310	picr_23
WARS2	NC_000069.6:99140618-99221230	picr_70
WDR81	NC_000077.6:75440943-75454717	picr_8
WWOX	NC_000074.6:114439635-115352712	picr_83
YARS2	NC_000082.6:16302965-16309640	picr_50
YBEY	NC_000076.6:76458129-76469114	picr_84
YKT6	NC_000077.6:5955758-5967780	picr_12
YME1L1	NC_000068.7:23155442-23199260	picr_14
YRDC	NC_000070.6:124850759-124855242	picr_22
YWHAZ	NC_000081.6:36770261-36802984	picr_41;picr_329
ZADH2	NC_000084.6:84087415-84097528	picr_72
ZDHHC8	NC_000082.6:18220748-18235136	picr_3
ZDHHC8	NT_187012.1:29311-43694	picr_3
ZDHHC8	NW_004450262.2:233725-248108	picr_3
ZFHX3	NC_000074.6:108704177-108961636	picr_15
ZMIZ2	NC_000077.6:6389063-6406162	picr_12

## Sheet: 9. PICR (extended) Identified
Gene	Analyzed coordinates	Identified in C_griseus_v1.0	Identified in Cgr1.0
AADAT	picr_80:4995950-5024608	N	Y
ABCB10	picr_109:5242967-5269790	Y	Y
ABCB6	picr_0:48360228-48375438	Y	Y
ABCB8	picr_136:1842801-1864330	Y	Y
ABCC12	picr_15:257093-335024	Y	N
ABCD1	picr_166:426360-449144	Y	Y
ABCD2	picr_0:7740565-7786550	Y	Y
ABCD3	picr_9:14031202-14070817	Y	Y
ABCE1	picr_142:1318185-1349632	N	N
ABCF2	picr_136:1663823-1681520	Y	Y
ABCG1	picr_84:6858246-6891770	Y	Y
ABCG2	picr_73:9478893-9519257	Y	Y
ABHD10	picr_3:36636210-36654115	Y	Y
ABHD11	picr_98:4609914-4618859	Y	Y
ACAD11	picr_59:4971530-5013627	Y	Y
ACADL	picr_0:40604799-40639550	Y	Y
ACADVL	picr_8:21828851-21840598	Y	Y
ACAT2	picr_48:7361549-7383291	Y	N
ACAT2	picr_48:7380821-7400821	Y	Y
ACBD3	picr_38:9970887-10008758	Y	Y
ACLY	picr_93:6501004-6547539	Y	Y
ACO1	picr_6:18653758-18697164	Y	Y
ACO2	picr_74:9152203-9184090	N	Y
ACOT13	picr_36:8958810-8976797	Y	Y
ACOT2	picr_27:15248573-15260425	Y	N
ACOX1	picr_52:5568386-5597595	Y	Y
ACSF2	picr_155:1773029-1797910	Y	Y
ACSF3	picr_83:747728-773896	Y	Y
ACSL3	picr_0:51641131-51673100	N	Y
ACSL4	picr_166:940477-947491	N	N
ACSL4	picr_166:941064-949422	Y	Y
ACSL6	picr_8:37148156-37215877	Y	Y
ACSM1	picr_43:11270450-11302094	Y	Y
ACSM3	picr_43:11373855-11400606	Y	Y
ACSM4	picr_43:11328354-11357706	Y	Y
ACSS1	picr_2:10415994-10443211	Y	Y
ADCK1	picr_27:18822552-18850811	Y	Y
ADCK4	picr_119:1693881-1724559	N	N
ADCK5	picr_74:3979582-4001073	Y	Y
ADPRHL2	picr_22:7853606-7863696	Y	Y
ADSL	picr_74:8225486-8256785	Y	Y
AGAP2	picr_4:27533253-27551270	Y	Y
AGO2	picr_74:905922-986367	N	Y
AGPAT5	picr_182:311911-347569	Y	Y
AGPAT5	picr_182:344328-369597	Y	Y
AGPS	picr_11:7892374-7934914	Y	Y
AGPS	picr_11:7940357-7973482	Y	Y
AGR2	picr_92:5129013-5152978	Y	Y
AGXT	picr_0:64660116-64676630	Y	N
AIFM1	picr_76:1743581-1786290	Y	Y
AIFM2	picr_122:1205919-1221183	Y	Y
AIFM3	picr_3:63584650-63598019	Y	Y
AK2	picr_22:10567968-10594731	Y	Y
AK3	picr_20:8016323-8042434	Y	Y
AK4	picr_188:374231-381339	Y	Y
AKAP1	picr_211:238736-246998	N	N
ALAS1	picr_59:7092336-7122582	Y	Y
ALAS2	picr_134:2952504-2992521	Y	Y
ALDH18A1	picr_24:20997403-21033884	Y	Y
ALDH1L1	picr_45:774884-894602	Y	Y
ALDH2	picr_53:7996292-8024549	Y	Y
ALDH5A1	picr_36:8845386-8874400	Y	Y
ALDOA	picr_103:4137211-4146748	N	Y
ALDOC	picr_8:13978899-13987748	Y	N
ALKBH7	picr_139:1036450-1044661	Y	Y
AMACR	picr_5:4598510-4617245	Y	Y
AMBRA1	picr_2:66345209-66359401	Y	Y
AMT	picr_59:9130029-9141505	Y	Y
ANKRD26	picr_47:11893923-11902747	Y	Y
ANKRD26	picr_47:11910477-11958668	Y	Y
ANXA1	picr_20:16493525-16512486	Y	Y
AP2M1	picr_3:59868864-59881988	Y	Y
APEX2	picr_134:2991460-3017308	N	N
APOA1BP	picr_61:8689492-8698032	Y	Y
APOOL	picr_26:8016815-8050240	Y	Y
APOO	picr_121:1550086-1627788	Y	N
ARAF	picr_152:1350282-1385736	Y	Y
ARG2	picr_27:10542705-10574740	Y	Y
ARGLU1	picr_12:8973770-8987035	Y	Y
ARL2BP	picr_15:9025999-9035803	Y	Y
ARL2	picr_35:2516609-2526850	Y	Y
ARMC10	picr_64:2128741-2150514	Y	N
ARMC1	picr_6:39972342-40007909	Y	Y
ARRDC3	picr_5:47419346-47433541	Y	Y
ASAH2	picr_20:5061384-5141742	Y	Y
ASS1	picr_7a:9044482-9091596	Y	Y
ATAD1	picr_20:4471787-4497319	N	Y
ATF2	picr_11:10044383-10089948	N	N
ATG13	picr_2:66433460-66459210	Y	Y
ATG4D	picr_133:2476898-2491677	Y	Y
ATIC	picr_0:44967147-44996776	Y	Y
ATP12A	picr_23:22335287-22365262	Y	Y
ATP2A1	picr_103:4519708-4543904	Y	Y
ATP4A	picr_185:33562-54271	Y	N
ATP5A1	picr_102:4571398-4587141	N	Y
ATP5B	picr_4:26696347-26709767	Y	Y
ATP5C1	picr_14:9069980-9083253	Y	N
ATP5D	picr_58:10524349-10533824	Y	N
ATP5G1	picr_120:3062156-3071196	Y	N
ATP5G2	picr_0:19076534-19089633	Y	Y
ATP5G3	picr_11:9982083-9991113	Y	N
ATP5H	picr_52:6333065-6342891	Y	N
ATP5J	picr_3:3852727-3862203	Y	Y
ATP5S	picr_27:1386952-1396819	Y	Y
ATP6AP1	picr_166:1018319-1031763	Y	N
ATP6V0A2	picr_53:5100840-5132869	Y	Y
ATP6V0A4	picr_33:11997197-12049824	Y	Y
ATP6V0B	picr_22:151309-160714	Y	Y
ATP6V0C	picr_40:697540-709220	Y	Y
ATP6V0D1	picr_130:2157935-2164908	N	N
ATP6V0D2	picr_6:49423026-49470720	Y	N
ATP6V1B2	picr_135:978754-997304	Y	Y
ATP6V1C1	picr_41:13079571-13105146	Y	N
ATP6V1C2	picr_19:16446609-16488852	Y	N
ATP6V1D	picr_27:10248976-10271708	Y	Y
ATP6V1F	picr_33:3759798-3768829	Y	Y
ATP6V1G1	picr_32:18194629-18208384	Y	Y
ATP6V1G2	picr_132:3420683-3429086	Y	Y
ATPAF1	picr_56:11254950-11280683	Y	Y
ATPAF2	picr_8:31148405-31171240	Y	Y
ATPIF1	picr_22:13856124-13866032	Y	N
ATXN3	picr_58:7370285-7401909	Y	Y
AUH	picr_39:11022202-11036474	Y	Y
AURKAIP1	picr_127:3365341-3372907	Y	Y
BAD	picr_35:1824352-1839283	Y	N
BAX	picr_130:1539275-1551121	Y	Y
BBOX1	picr_2:49109517-49160710	Y	Y
BCAT2	picr_130:1426674-1439887	Y	Y
BCKDHB	picr_13:20944148-20951089	Y	Y
BCKDK	picr_37:4955347-4962425	Y	N
BCKDK	picr_37:4955953-4963254	Y	Y
BCL2L13	picr_47:14249140-14294791	N	Y
BCL2L2	picr_23:23714078-23721617	Y	Y
BCOR	picr_66:5715611-5802491	Y	N
BCS1L	picr_0:47860465-47871988	Y	Y
BDH1	picr_3:49808933-49835888	Y	N
BECN1	picr_93:5733818-5752127	N	N
BFSP1	picr_2:16530842-16562120	Y	Y
BLOC1S1	picr_4:25917652-25927106	Y	Y
BNIP3L	picr_23:11815013-11834449	Y	Y
BNIP3	picr_35:11394661-11407250	Y	Y
BOK	picr_0:65180779-65197422	Y	Y
BOLA1	picr_70:1643841-1650754	Y	N
BRD8	picr_44:13558164-13569334	Y	Y
BRD8	picr_44:13568458-13594183	Y	Y
BRI3BP	picr_53:4396557-4406029	Y	Y
BRINP3	picr_1:22182162-22471330	Y	Y
BSG	picr_58:10949128-10962895	Y	Y
BZRAP1	picr_8:4737142-4767935	Y	N
CABS1	picr_162:586510-594149	N	N
CAPN10	picr_0:64475925-64495200	Y	Y
CAPRIN2	picr_88:817764-872439	Y	N
CARS2	picr_12:6363867-6391966	N	Y
CASP8AP2	picr_6:25670240-25706456	Y	Y
CASQ1	picr_38:17081247-17094717	Y	Y
CAT	picr_2:55515399-55554981	Y	Y
CBR4	picr_80:4196638-4218338	Y	Y
CCAR2	picr_23:8972918-8993689	Y	Y
CCDC136	picr_33:3689366-3726845	Y	Y
CCDC51	picr_59:9855812-9865156	Y	N
CCDC58	picr_3:45356392-45381224	Y	N
CCT7	picr_183:329983-348147	Y	Y
CD36	picr_64:5610437-5642048	Y	Y
CDK1	picr_94:5668676-5686089	Y	Y
CDS2	picr_2:27645073-27694679	Y	Y
CERK	picr_0:2985592-3018343	Y	Y
CHAT	picr_18:19977555-20002016	Y	Y
CHCHD10	picr_84:3648001-3656285	Y	Y
CHCHD4	picr_121:1177098-1184368	Y	N
CHCHD4	picr_45:1774460-1788344	Y	Y
CHCHD6	picr_45:392217-404497	Y	Y
CHCHD7	picr_17:22797061-22807925	Y	Y
CHMP2B	picr_3:19846162-19872566	N	Y
CHPF	picr_0:48649790-48660274	Y	Y
CISD1	picr_94:7431985-7451795	Y	Y
CISD3	picr_120:1446779-1455835	Y	N
CKB	picr_138:1240010-1254477	Y	Y
CKMT2	picr_5:38124942-38143505	Y	Y
CLIC1	picr_132:3228864-3240059	N	N
CLIC4	picr_22:16531698-16551750	Y	Y
CLN8	picr_12:3334336-3343071	Y	Y
CLPB	picr_29:18359514-18445518	Y	Y
CLPX	picr_13:30400312-30424254	Y	Y
CLTC	picr_8:5714243-5761097	Y	Y
CLU	picr_23:12821234-12841184	Y	Y
CLYBL	picr_145:2046213-2092047	Y	Y
CMC2	picr_83:6690837-6741758	Y	Y
CMPK2	picr_19:19203932-19218574	Y	Y
COASY	picr_93:5953276-5963412	Y	N
COQ10A	picr_4:26433820-26447370	Y	Y
COQ10B	picr_0:29524630-29548593	Y	Y
COQ4	picr_54:12126838-12141097	N	N
COQ5	picr_89:7498170-7520662	Y	Y
COQ9	picr_15:9194371-9213855	Y	Y
COX18	picr_123:1208078-1221969	Y	Y
COX4I1	picr_83:2904001-2912293	Y	Y
COX5A	picr_62:6607982-6625181	Y	Y
COX5B	picr_10:8240166-8248704	Y	Y
COX6A1	picr_89:7565553-7574998	Y	Y
COX6B1	picr_27:1308468-1315234	Y	Y
COX7A2L	picr_1:63315333-63332134	Y	Y
COX7A2	picr_13:16660678-16672012	Y	Y
COX7B	picr_26:2899306-2910154	Y	N
COX7C	picr_5:42843557-42899048	Y	Y
COX8A	picr_35:1557517-1566012	Y	Y
CPS1	picr_0:40884743-40962162	Y	N
CPT1A	picr_35:5177627-5220674	Y	Y
CPT1B	picr_0:6188800-6202806	Y	Y
CRAT	picr_54:12759784-12778449	Y	Y
CREB1	picr_0:38606462-38637302	Y	Y
CRY1	picr_4:47191504-47249788	Y	Y
CRY2	picr_2:65668324-65697454	Y	Y
CRYM	picr_43:11779779-11798578	Y	Y
CSDE1	picr_70:8027987-8062089	N	Y
CS	picr_4:26446531-26474027	Y	N
CYB561D1	picr_9:1826993-1835022	Y	Y
CYB5R1	picr_1:33037565-33049335	Y	Y
CYC1	picr_74:3765306-3773437	Y	Y
CYCS	picr_73:2324326-2333267	Y	Y
CYCS	picr_93:4238349-4247665	Y	Y
CYP24A1	picr_57:3043239-3063784	Y	Y
CYP27B1	picr_4:27572547-27582880	Y	Y
DCAF5	picr_27:11747836-11791955	Y	Y
DCAKD	picr_93:4952814-4965026	Y	Y
DCPS	picr_16:12339487-12390309	Y	N
DDAH1	picr_9:37429675-37442339	Y	N
DDAH1	picr_9:37461703-37471505	Y	Y
DDAH2	picr_132:3234997-3243408	Y	Y
DDIT4	picr_122:2836071-2847822	Y	Y
DDX3X	picr_66:4544351-4557564	Y	N
DDX6	picr_16:21177624-21209208	Y	Y
DGAT2	picr_29:15640752-15675505	Y	Y
DHODH	picr_15:24100643-24118870	Y	Y
DHRS1	picr_23:22850198-22864121	Y	Y
DHX29	picr_5:17915035-17964426	Y	Y
DHX32	picr_35:16426093-16473515	Y	Y
DHX34	picr_174:382506-400167	N	N
DHX34	picr_174:398073-424574	Y	N
DHX57	picr_75:3673352-3733383	Y	Y
DLAT	picr_16:27283888-27315358	Y	Y
DLST	picr_27:16389205-16410876	Y	Y
DNAJA1	picr_123:171160-178851	Y	Y
DNAJA3	picr_101:5662619-5698634	Y	Y
DNAJB1	picr_157:146838-156015	N	N
DNAJC11	picr_106:5209722-5257541	Y	Y
DNAJC15	picr_23:1554681-1616853	Y	N
DNAJC27	picr_19:4956621-4988964	Y	Y
DNAJC5	picr_108:5425532-5435012	Y	Y
DNM1L	picr_50:481258-537957	Y	Y
DNM1	picr_7a:8207368-8252065	Y	N
DNM2	picr_133:2669233-2738571	Y	N
DNM3	picr_1:7857841-8330773	Y	N
DPYSL2	picr_23:11969599-12006821	Y	Y
DRG2	picr_8:31101550-31118574	Y	Y
DUSP21	picr_66:588275-600678	Y	N
DUSP26	picr_160:769463-780107	Y	Y
EARS2	picr_43:13603225-13638663	Y	Y
ECHDC3	picr_14:12672569-12698582	Y	Y
ECI1	picr_40:1009467-1022604	N	N
ECI1	picr_40:963413-978946	Y	N
EDN1	picr_78:6951103-6962184	Y	Y
EFHD1	picr_0:58983497-59010324	Y	Y
EHHADH	picr_3:58913897-58952933	Y	Y
ELK1	picr_152:1462004-1475740	Y	Y
EMC8	picr_83:2906569-2926175	Y	Y
ENDOG	picr_54:12514121-12522827	Y	Y
ERAL1	picr_8:14209478-14221853	Y	N
ERN1	picr_93:695078-739690	Y	Y
ETFA	picr_62:8641752-8661700	Y	N
ETFA	picr_62:8677603-8694181	Y	Y
ETFB	picr_130:3302939-3320424	Y	Y
ETFDH	picr_61:495933-522687	Y	Y
EXOG	picr_71:6423043-6438003	Y	Y
FADS1	picr_20:25868274-25888182	Y	Y
FAHD1	picr_40:1437609-1444684	Y	Y
FAM136A	picr_137:2456387-2467055	Y	Y
FAM162A	picr_3:45371810-45403660	Y	Y
FAM210A	picr_65:4289841-4309515	Y	Y
FAM213A	picr_18:12106182-12121963	Y	Y
FAM32A	picr_85:8715607-8727124	Y	Y
FAM72A	picr_1:35743379-35758675	Y	Y
FASN	picr_52:1051513-1073191	Y	Y
FASTKD2	picr_0:37869434-37894514	Y	Y
FASTK	picr_136:1803504-1813301	Y	Y
FBXL4	picr_6:35316073-35340244	Y	Y
FBXO7	picr_4:46506315-46541597	Y	Y
FBXW7	picr_61:5639751-5672034	Y	Y
FDX1L	picr_133:2283596-2294945	Y	Y
FDXR	picr_52:6469465-6483817	Y	N
FECH	picr_65:7926402-7964163	Y	Y
FEZ1	picr_16:13678014-13723523	Y	N
FITM2	picr_57:10251490-10260794	Y	Y
FKBP4	picr_117:4088310-4102644	Y	Y
FKBP8	picr_85:7247315-7259235	Y	Y
FNDC1	picr_48:7025762-7090157	Y	Y
FOXO3	picr_55:11418942-11506487	Y	Y
FPGS	picr_7a:7877553-7895546	Y	Y
FTH1	picr_34:3522352-3549042	Y	N
FYN	picr_55:8901549-8936702	Y	Y
GABARAPL1	picr_79:1047545-1061026	Y	Y
GABBR1	picr_132:253733-288826	Y	Y
GAD1	picr_11:13352650-13392188	N	Y
GADD45B	picr_58:9756850-9765195	Y	N
GADD45GIP1	picr_157:1395145-1404493	Y	Y
GALC	picr_58:4041339-4089354	Y	Y
GARS	picr_73:6799709-6844848	Y	Y
GATC	picr_89:7555065-7566237	Y	Y
GATM	picr_2:37292062-37315234	Y	Y
GBAS	picr_53:385642-413399	Y	Y
GCAT	picr_74:6269412-6283590	Y	Y
GCK	picr_12:36203402-36219405	Y	N
GCKR	picr_19:3062609-3090569	Y	Y
GDAP1	picr_17:10603420-10624871	Y	Y
GHITM	picr_18:15401992-15421096	Y	Y
GHR	picr_5:11068193-11099132	Y	Y
GK2	picr_116:2899038-2918407	Y	Y
GK	picr_25:5464496-5564748	Y	Y
GLDC	picr_20:6833480-6926056	Y	N
GLRX2	picr_1:24907155-24922434	Y	Y
GLRX5	picr_125:3764002-3778776	Y	Y
GLS2	picr_4:26580073-26604365	N	Y
GLUD1	picr_18:18012273-18048519	Y	Y
GLUL	picr_18:194429-202050	Y	Y
GLYAT	picr_20:23586426-23606550	Y	Y
GLYCTK	picr_59:7016688-7025735	Y	Y
GM2A	picr_8:36393218-36405889	Y	Y
GNPAT	picr_109:4270824-4296202	Y	N
GNRH1	picr_23:11043358-11051858	Y	Y
GOLPH3	picr_5:3391943-3427670	Y	Y
GOT2	picr_15:10192070-10219696	Y	N
GPD2	picr_11:26144236-26179977	Y	Y
GPD2	picr_11:26206680-26215873	Y	Y
GPER1	picr_50:3447017-3454632	Y	Y
GPRC5C	picr_52:6830853-6842540	Y	Y
GPX1	picr_59:9166077-9173219	Y	Y
GPX4	picr_58:10616364-10625588	Y	Y
GRPEL2	picr_0:70509707-70517116	Y	N
GRSF1	picr_162:141180-170347	Y	Y
GSK3A	picr_119:393781-409563	Y	N
GSK3B	picr_3:43662842-43758494	Y	Y
GSR	picr_31:18669567-18710940	Y	Y
GSTZ1	picr_27:18402490-18415549	Y	Y
GTPBP8	picr_3:37468068-37484295	Y	Y
HAAO	picr_1:63633267-63658089	Y	Y
HADHA	picr_19:4124857-4157487	N	Y
HADH	picr_9:23076133-23103463	Y	Y
HAGH	picr_40:1435270-1455880	Y	Y
HAP1	picr_93:6663236-6676264	Y	Y
HARS	picr_44:15679126-15703611	Y	Y
HAUS3	picr_10:36708746-36724873	Y	Y
HAX1	picr_61:10546098-10556141	Y	N
HCFC1	picr_166:634940-663478	Y	Y
HCLS1	picr_3:44800193-44819154	Y	Y
HEATR1	picr_36:18595227-18645481	Y	Y
HEMK1	picr_59:8162638-8177966	Y	Y
HIBADH	picr_73:4302772-4321455	Y	Y
HIF3A	picr_200:11822-36600	N	N
HIGD1A	picr_71:8744511-8760220	Y	Y
HIGD2A	picr_39:9207322-9214627	Y	N
HIVEP1	picr_78:6797076-6823228	N	N
HK1	picr_122:635314-705418	Y	Y
HK2	picr_63:457794-495216	Y	Y
HNRNPK	picr_39:5418199-5433910	Y	Y
HSD17B10	picr_146:1008359-1017547	Y	N
HSD17B4	picr_46:6306881-6389795	Y	Y
HSDL1	picr_83:3991107-4002184	Y	Y
HSPA1A	picr_132:3148521-3156946	Y	Y
HSPA1A	picr_132:3163030-3171455	N	N
HSPA2	picr_27:7956795-7965199	Y	Y
HSPA4	picr_8:38241792-38284173	Y	Y
HSPB7	picr_22:22756277-22765016	Y	Y
HSPD1	picr_8:4577197-4584263	Y	Y
IARS2	picr_38:5801312-5826630	Y	N
IARS2	picr_38:5835430-5851618	Y	Y
IBA57	picr_8:32463286-32477978	Y	Y
ICT1	picr_52:6344614-6355991	Y	Y
IDE	picr_20:47603-114746	Y	Y
IDH1	picr_7b:20655685-20664313	Y	Y
IDH2	picr_34:17778870-17803319	Y	Y
IDH3A	picr_62:9534294-9558954	Y	Y
IDH3B	picr_2:29689186-29700446	Y	Y
IER3	picr_132:1385872-1392964	N	N
ILF3	picr_133:2600853-2624159	Y	N
IMMT	picr_63:10819286-10864090	Y	Y
IQCE	picr_50:4634600-4679491	N	Y
IREB2	picr_62:9236602-9272044	Y	Y
ISCA2	picr_27:16043580-16051226	Y	Y
IVD	picr_2:40974385-40996652	Y	Y
JTB	picr_61:10779515-10787113	Y	Y
KANK2	picr_133:3011362-3040907	Y	Y
KCNJ11	picr_130:863006-870678	Y	Y
KCNJ8	picr_88:7024068-7035356	Y	Y
KIF1B	picr_106:2406264-2459427	Y	Y
KIF1B	picr_106:2463286-2507882	Y	Y
KRAS	picr_88:4375749-4397154	Y	Y
KRT5	picr_0:18054688-18062624	Y	Y
KRT5	picr_0:18123287-18133412	Y	Y
LACTB	picr_13:28752152-28774449	Y	N
LDHAL6B	picr_48:5842682-5850330	Y	Y
LDHD	picr_15:26185244-26195075	Y	Y
LETM1	picr_10:37020070-37062335	Y	Y
LETMD1	picr_0:16954930-16977918	Y	Y
LGALS12	picr_35:1119301-1134444	Y	Y
LIG3	picr_8:9482220-9509117	Y	Y
LIPT1	picr_10:7090168-7098391	Y	Y
LONP1	picr_139:1398529-1416849	Y	N
LRP5	picr_35:4898007-4914530	Y	Y
LRP5	picr_35:4923824-4981239	Y	Y
LRRC59	picr_155:1834655-1855537	Y	Y
LRRK2	picr_0:8270702-8326267	Y	Y
LRRK2	picr_0:8325713-8345701	Y	Y
LRRK2	picr_0:8358104-8366687	Y	Y
LRRK2	picr_0:8361986-8369699	Y	N
LYN	picr_17:23003289-23035216	Y	Y
LYRM1	picr_43:11529766-11543716	Y	Y
LYRM5	picr_88:4398770-4405830	Y	Y
MACROD1	picr_35:1580317-1588394	Y	Y
MAFF	picr_74:6659879-6667234	Y	Y
MAOA	picr_66:1879763-1943661	N	N
MAOB	picr_66:1818904-1857883	Y	Y
MAP1LC3B	picr_83:1945677-1980026	Y	N
MAP2K2	picr_58:9567929-9587245	Y	N
MAPK10	picr_124:2069048-2107388	Y	Y
MAPK12	picr_0:5916838-5942153	Y	Y
MAPK14	picr_154:1862348-1904669	Y	Y
MAPK1	picr_3:64073348-64109246	Y	N
MAPK8IP1	picr_2:65702085-65726094	Y	Y
MAPK8	picr_18:18980336-19016187	Y	Y
MAPK9	picr_8:41345324-41382784	Y	Y
2017-03-01	picr_38:6309496-6341387	Y	Y
2017-03-05	picr_20:166549-174279	Y	Y
MARS	picr_4:27330167-27351372	Y	Y
MAT2B	picr_40:12566486-12580573	Y	Y
MAVS	picr_2:28692385-28707511	Y	Y
MCCC2	picr_5:30039036-30051467	Y	Y
MCCC2	picr_5:30057337-30088582	Y	Y
MCL1	picr_70:1122884-1130136	Y	Y
MCL1	picr_70:1123833-1145682	Y	Y
MCUR1	picr_78:8200256-8244080	Y	Y
MDH2	picr_98:5313341-5328702	N	N
ME1	picr_13:10516998-10634890	Y	Y
ME2	picr_102:822422-867224	Y	Y
ME3	picr_29:6765012-6777695	Y	Y
MECP2	picr_166:738706-745418	Y	Y
MECP2	picr_166:738989-747201	Y	Y
METAP1D	picr_11:12427789-12461092	Y	Y
METTL17	picr_100:5253076-5266421	Y	Y
MFF	picr_14:2625092-2632455	Y	Y
MFN1	picr_4:13691724-13747720	Y	Y
MFN2	picr_106:1046994-1054690	Y	Y
MFN2	picr_106:1051681-1072412	Y	Y
MGEA5	picr_24:15776542-15816140	Y	Y
MGME1	picr_2:16112489-16127143	Y	Y
MGST1	picr_79:6656243-6707045	Y	Y
MICU3	picr_31:12881894-12931579	Y	Y
MIEF1	picr_74:7530460-7542448	Y	Y
MIEF2	picr_8:30965195-30973978	Y	Y
MLXIP	picr_53:6249932-6272774	Y	Y
MLYCD	picr_83:4167132-4188059	Y	Y
MMAA	picr_142:1751582-1770553	Y	Y
MMACHC	picr_56:12107612-12119844	Y	Y
MMADHC	picr_11:32769225-32791750	Y	Y
MMP2	picr_15:6671846-6701150	Y	N
MPC1	picr_48:11541775-11550853	Y	Y
MPST	picr_74:5632241-5647248	Y	Y
MPV17	picr_19:3220965-3239756	Y	Y
MRM1	picr_8:7591453-7602453	Y	Y
MRPL17	picr_148:798128-805735	N	N
MRPL20	picr_127:3337219-3350283	N	Y
MRPL22	picr_8:33452083-33468309	Y	Y
MRPL23	picr_35:8033735-8047709	Y	Y
MRPL24	picr_61:8550676-8559220	Y	Y
MRPL28	picr_40:2765944-2775500	Y	N
MRPL2	picr_161:1011912-1022143	Y	Y
MRPL30	picr_10:7068284-7077851	Y	Y
MRPL37	picr_56:5036392-5055095	Y	Y
MRPL38	picr_52:5633338-5646663	N	N
MRPL41	picr_54:7013289-7020196	N	Y
MRPL43	picr_24:16559278-16566474	Y	N
MRPL45	picr_120:1809449-1825513	Y	Y
MRPL46	picr_34:16440057-16454695	Y	Y
MRPL48	picr_29:17064164-17085619	Y	Y
MRPL49	picr_35:2609868-2618863	Y	Y
MRPL53	picr_63:112977-120072	Y	Y
MRPL9	picr_400:1910-13344	Y	N
MRPS18A	picr_161:1503684-1516895	N	N
MRPS24	picr_12:36392868-36402975	Y	Y
MRPS25	picr_45:2488343-2508411	Y	Y
MRPS2	picr_54:10845214-10853671	Y	Y
MRPS30	picr_5:12755559-12768839	Y	Y
MRPS34	picr_40:1477040-1484528	Y	Y
MRPS6	picr_87:2544478-2575633	Y	Y
MRRF	picr_7a:4252132-4278801	Y	Y
MSTO1	picr_61:9455021-9465911	Y	Y
MTCH1	picr_84:8500089-8519516	Y	Y
MTCH2	picr_2:67258678-67285318	Y	Y
MTCP1	picr_171:529092-535982	Y	Y
MTFR1L	picr_22:15830829-15845632	Y	N
MTFR1	picr_6:40020265-40060938	Y	Y
MTG1	picr_35:10145469-10163220	Y	Y
MTG2	picr_108:3923099-3935884	Y	Y
MTHFD1	picr_27:7811628-7877395	Y	Y
MTHFD2L	picr_123:1940387-1952217	Y	Y
MTHFD2	picr_192:399426-417579	Y	Y
MTHFS	picr_13:8712689-8723701	Y	N
MTO1	picr_13:17802264-17827540	Y	N
MTOR	picr_106:1635583-1686438	Y	Y
MTRF1	picr_23:36990-56088	Y	Y
MTUS1	picr_31:12294898-12309793	Y	N
MTUS1	picr_31:12376677-12392590	Y	Y
MTX2	picr_11:8973757-9036075	Y	Y
MUT	picr_111:4659005-4691385	Y	Y
MYH10	picr_8:22989962-23030050	Y	Y
MYL10	picr_98:6185197-6198392	Y	Y
MYOC	picr_1:7712794-7727138	Y	Y
MYOM2	picr_12:3115260-3165841	Y	N
NADK2	picr_5:6062466-6090825	Y	Y
NAGS	picr_93:4122582-4132515	N	Y
NAIF1	picr_7a:8106668-8116162	Y	Y
NAPG	picr_65:9297266-9320289	N	Y
NAT8L	picr_10:36870633-36880230	Y	N
NBR1	picr_93:5459582-5492339	N	Y
NCBP1	picr_6:13534401-13574907	Y	Y
NCOA4	picr_18:20247025-20260344	Y	Y
NDFIP2	picr_7b:14431699-14454597	Y	Y
NDRG4	picr_15:10014497-10039143	Y	Y
NDUFA12	picr_4:57149802-57161008	Y	Y
NDUFA1	picr_126:3737117-3748277	Y	Y
NDUFA4L2	picr_4:27150377-27158352	Y	Y
NDUFA4	picr_21:14383198-14397719	Y	Y
NDUFA6	picr_74:9625655-9636654	Y	Y
NDUFA8	picr_7a:4359108-4380315	Y	Y
NDUFAF1	picr_2:40188972-40202676	Y	Y
NDUFAF5	picr_2:20008772-20032013	Y	Y
NDUFAF7	picr_75:4978241-5003607	Y	Y
NDUFB11	picr_152:1091111-1099607	Y	N
NDUFB2	picr_33:13547365-13557336	Y	Y
NDUFB4	picr_3:44182183-44195363	Y	Y
NDUFB6	picr_6:18555056-18571679	Y	Y
NDUFS4	picr_5:16628670-16663414	Y	Y
NDUFS6	picr_30:19212905-19227255	Y	Y
NDUFS7	picr_58:10419907-10430614	Y	Y
NEFH	picr_10:39902280-39918338	Y	Y
NFXL1	picr_28:10197260-10240522	Y	Y
NGB	picr_27:18348295-18358438	Y	Y
NGFR	picr_120:3528378-3551098	Y	Y
NIF3L1	picr_0:32863382-32883672	Y	Y
NIPSNAP1	picr_10:39834212-39856504	Y	Y
NIT1	picr_38:17988588-17997364	Y	Y
NLN	picr_5:26400303-26484858	Y	Y
NLRX1	picr_16:20826330-20844999	Y	N
NME1	picr_155:1172846-1187182	Y	Y
NME2	picr_155:1161686-1174387	Y	Y
NME3	picr_40:1478464-1485982	Y	Y
NMNAT3	picr_13:442601-460950	Y	Y
NOA1	picr_28:14795364-14817813	Y	Y
NOS1	picr_53:11608585-11694126	Y	Y
NOS3	picr_136:1868050-1896146	Y	Y
NOX4	picr_29:4452135-4498226	Y	N
NPTX1	picr_52:2269264-2276810	Y	Y
NPTX1	picr_52:2271949-2280974	Y	N
NR3C1	picr_105:3669148-3697826	N	Y
NRD1	picr_56:6988018-7054183	Y	Y
NRGN	picr_16:14371569-14379765	Y	Y
NSUN4	picr_56:11502052-11529978	Y	Y
NT5C	picr_52:6254013-6262217	N	N
NT5DC3	picr_4:49743563-49782103	Y	Y
NT5M	picr_8:31707710-31714615	Y	Y
NT5M	picr_8:31709243-31732441	Y	Y
NTHL1	picr_40:1207824-1220368	Y	Y
NTSR1	picr_108:4340999-4352692	Y	Y
NUDT1	picr_50:4332870-4342588	Y	N
NUDT2	picr_6:17414099-17423846	Y	Y
NUDT6	picr_4:9229654-9253020	Y	Y
NUDT8	picr_35:4557725-4565604	Y	Y
OAT	picr_35:17602528-17620902	Y	Y
OCIAD1	picr_28:10921177-10942723	Y	Y
OGDH	picr_12:35793619-35825870	N	Y
OGG1	picr_47:6831783-6844740	Y	Y
OGT	picr_113:1090070-1133683	Y	Y
OMA1	picr_56:1347136-1378432	Y	Y
OPA1	picr_3:51607818-51661987	Y	Y
OPA3	picr_167:742574-760197	Y	N
OPA3	picr_167:755907-762787	Y	N
OTC	picr_66:7400228-7431374	Y	Y
OXSM	picr_18:6715570-6724177	Y	Y
P2RY1	picr_37:2961904-2969525	Y	Y
PACS2	picr_138:2563181-2627736	Y	Y
PALLD	picr_80:4139723-4182971	Y	Y
PANK2	picr_2:28640112-28679832	N	Y
PARL	picr_3:60077918-60096301	Y	N
PCCB	picr_59:1954399-1979253	Y	N
PCK2	picr_23:23041675-23054065	Y	Y
PDE12	picr_18:25984676-25995209	Y	Y
PDE2A	picr_29:18001766-18054826	Y	Y
PDHA1	picr_25:17943448-17964468	Y	N
PDHX	picr_2:55972119-56007748	Y	Y
PDK1	picr_11:12034662-12067239	Y	Y
PDK2	picr_120:4061439-4081072	Y	Y
PDK4	picr_21:8971234-8987566	Y	Y
PDSS1	picr_14:24775935-24829057	Y	Y
PEO1	picr_24:16556212-16568729	Y	Y
PERP	picr_51:4448581-4463273	Y	N
PET100	picr_89:1149454-1157780	Y	Y
PEX11B	picr_70:2103064-2119466	Y	Y
PFDN2	picr_38:17983030-17997878	Y	Y
PFDN4	picr_57:3021969-3031142	Y	N
PGAM5	picr_89:2698739-2712044	Y	Y
PGS1	picr_52:3774350-3805887	Y	Y
PHB2	picr_117:368038-378084	Y	N
PHB	picr_120:3446570-3465044	Y	Y
PHYHIPL	picr_94:6778934-6797577	Y	Y
PI4K2A	picr_24:19429004-19465886	Y	N
PI4KB	picr_70:434180-464689	Y	Y
PICK1	picr_74:6470590-6495847	Y	Y
PIF1	picr_13:30137126-30150402	Y	Y
PIN1	picr_133:1889854-1905129	Y	Y
PINK1	picr_22:19552772-19570868	Y	Y
PITRM1	picr_14:4845212-4883221	Y	Y
PKM	picr_182:442043-450117	Y	Y
PLA2G15	picr_15:20589115-20613281	Y	N
PMPCA	picr_54:8463375-8477429	Y	Y
PNPLA7	picr_54:7011838-7086618	N	N
POLD3	picr_29:16577646-16614645	Y	Y
POLDIP2	picr_8:13781893-13799656	Y	Y
PON2	picr_21:8792733-8832815	Y	Y
POR	picr_98:5246905-5272450	Y	Y
PPA1	picr_122:1262797-1281812	Y	Y
PPARGC1A	picr_10:20042283-20134210	Y	Y
PPARGC1B	picr_65:10936392-10977984	Y	Y
PPID	picr_61:477497-498434	Y	Y
PPIF	picr_159:1241698-1253557	N	N
PPL	picr_101:5274947-5330091	Y	Y
PPM1E	picr_8:5202309-5237224	Y	Y
PPM1K	picr_73:9369824-9388762	Y	Y
PPOX	picr_38:18033514-18043799	Y	Y
PPP1CC	picr_53:7438390-7454334	Y	Y
PPTC7	picr_53:7313361-7334054	Y	Y
PRDX1	picr_56:12094840-12109190	Y	Y
PRDX2	picr_157:1540869-1550468	Y	N
PRDX3	picr_24:440667-458297	Y	N
PRDX4	picr_25:13661533-13681056	Y	Y
PRELID1	picr_39:8511180-8519911	Y	Y
PRIMPOL	picr_31:7591769-7625478	Y	Y
PRKACA	picr_157:489224-518033	N	Y
PRKAR2B	picr_140:1123010-1146471	Y	Y
PRKCD	picr_18:22110215-22130461	Y	Y
PRR5L	picr_2:57246103-57283948	Y	Y
PRSS35	picr_13:10461022-10468589	Y	Y
PSAP	picr_122:2544699-2575085	Y	Y
PSTK	picr_35:18814217-18830367	Y	Y
PTEN	picr_20:4352893-4373360	Y	Y
PTRH2	picr_8:5764121-5794033	Y	Y
PTS	picr_16:27164370-27177514	Y	N
PUS1	picr_89:3186978-3201410	Y	N
PYURF	picr_73:9236095-9244072	Y	Y
QARS	picr_59:9345466-9352606	Y	Y
QARS	picr_59:9346182-9359506	N	N
QDPR	picr_10:25837839-25868779	Y	Y
QRSL1	picr_55:13025647-13051694	Y	Y
RAB11A	picr_13:30981438-31008762	Y	N
RAB11B	picr_1:73417979-73426836	Y	Y
RAB11FIP5	picr_183:203101-247456	Y	Y
RAB1B	picr_35:3497679-3509996	Y	N
RAB24	picr_39:8510860-8519164	Y	Y
RAB32	picr_51:11475778-11495830	Y	N
RAB35	picr_53:13722098-13734561	Y	Y
RAB3D	picr_133:3167304-3179002	Y	Y
RAB4B	picr_119:1634438-1647274	Y	N
RAB8B	picr_13:28855502-28878688	Y	Y
RAF1	picr_47:9084509-9099817	Y	Y
RAF1	picr_47:9094741-9112122	Y	Y
RAI14	picr_5:4919012-4956027	Y	Y
RAI1	picr_8:31367263-31382734	Y	Y
RANBP2	picr_122:4064111-4119699	Y	Y
RAP1GDS1	picr_9:30150047-30235734	Y	Y
RDH13	picr_158:726256-752306	Y	N
RDH14	picr_19:10513494-10525695	Y	Y
REXO2	picr_16:25146481-25165546	Y	Y
RFK	picr_20:19300939-19314381	Y	N
RHBDL2	picr_22:5362146-5386243	Y	Y
RHBDL3	picr_8:11886926-11930272	Y	Y
RHOA	picr_59:9158710-9170367	Y	Y
RHOT1	picr_8:11971164-12018949	Y	Y
RHOT2	picr_40:2447866-2459322	Y	Y
RILP	picr_8:16728282-16737762	Y	Y
RIPK1	picr_36:1170504-1201672	Y	N
RMDN3	picr_2:40691686-40719328	Y	Y
RNASEH1	picr_19:20798109-20815854	Y	Y
RNF144B	picr_39:15843625-15861105	Y	Y
RNMTL1	picr_8:15996561-16011402	Y	Y
ROMO1	picr_2:4800326-4807896	Y	Y
RPL10A	picr_154:1495142-1504005	Y	N
RPL34	picr_9:22565910-22574690	Y	Y
RPS3	picr_29:15966678-15978315	Y	Y
RPS6KA6	picr_26:7061495-7130936	Y	Y
RPS6KB1	picr_8:5902659-5944306	Y	Y
RPUSD1	picr_40:2310979-2320431	Y	N
RPUSD2	picr_2:40835083-40845527	Y	Y
RPUSD3	picr_47:6917891-6928887	Y	Y
RRM2B	picr_41:13827334-13858775	N	N
RSAD1	picr_155:1737472-1770613	Y	Y
RSAD2	picr_19:19187170-19205483	Y	Y
RTN4IP1	picr_55:13048365-13063111	Y	Y
SARDH	picr_54:9578368-9621347	Y	Y
SARM1	picr_8:13803876-13833900	Y	Y
SARS2	picr_119:3268489-3284461	Y	N
SARS	picr_9:2081856-2106781	Y	N
SCCPDH	picr_38:10956094-10986802	Y	Y
SCO1	picr_8:24758251-24776778	Y	Y
SCP2	picr_56:6029562-6098246	Y	Y
SDHAF2	picr_20:25551407-25558313	N	Y
SDHC	picr_38:18161451-18179945	Y	Y
SECISBP2	picr_39:12201134-12233229	Y	Y
2017-09-04	picr_8:4935487-4949690	Y	N
SFXN1	picr_39:9711518-9734453	Y	Y
SFXN2	picr_24:14977902-14997564	Y	N
SFXN3	picr_24:16514428-16526412	Y	N
SGK1	picr_51:1376318-1387762	Y	Y
SH3BP5	picr_18:21304160-21326709	Y	Y
SHC1	picr_61:9974846-9987713	Y	Y
SHMT2	picr_4:27141915-27152094	Y	Y
SIAH3	picr_23:3897642-3904657	Y	Y
SIRT1	picr_94:380644-405292	Y	Y
SLC11A2	picr_0:16870261-16901192	Y	Y
SLC16A1	picr_70:9656859-9672275	Y	Y
SLC22A4	picr_8:37519538-37553776	Y	Y
SLC25A10	picr_52:1366893-1379849	Y	Y
SLC25A11	picr_8:21232277-21241526	Y	Y
SLC25A12	picr_11:12594517-12649952	Y	Y
SLC25A14	picr_76:1642865-1662905	Y	Y
SLC25A17	picr_74:8591492-8606584	Y	Y
SLC25A18	picr_47:14204772-14216853	Y	Y
SLC25A19	picr_52:6135399-6152675	Y	Y
SLC25A1	picr_3:63123873-63135412	Y	Y
SLC25A20	picr_59:9490349-9516767	Y	Y
SLC25A22	picr_35:9063926-9075338	Y	Y
SLC25A23	picr_139:975824-1007605	N	N
SLC25A24	picr_9:2697208-2754367	Y	Y
SLC25A24	picr_9:2756643-2788628	Y	Y
SLC25A25	picr_7a:8132158-8146835	Y	Y
SLC25A27	picr_111:2456693-2488418	Y	Y
SLC25A28	picr_24:17865831-17883974	Y	Y
SLC25A29	picr_110:3699309-3714170	Y	Y
SLC25A2	picr_105:5467175-5474484	Y	Y
SLC25A31	picr_4:6190397-6209324	Y	Y
SLC25A32	picr_41:12881860-12897753	Y	N
SLC25A33	picr_106:2997584-3019128	Y	Y
SLC25A35	picr_8:22847470-22857544	Y	Y
SLC25A36	picr_13:1675941-1703473	N	Y
SLC25A37	picr_23:9631176-9642323	Y	N
SLC25A38	picr_71:7102955-7120619	Y	N
SLC25A39	picr_93:4385458-4395345	Y	Y
SLC25A3	picr_4:54121254-54135863	Y	Y
SLC25A42	picr_85:6911007-6930850	Y	Y
SLC25A43	picr_126:3287968-3316313	Y	Y
SLC25A44	picr_61:9003593-9020263	Y	Y
SLC25A45	picr_35:2776986-2788851	Y	N
SLC25A47	picr_110:3717627-3727311	Y	N
SLC25A4	picr_31:7950572-7960767	Y	Y
SLC25A5	picr_61:10972093-10979496	Y	N
SLC27A1	picr_85:7746852-7768319	Y	Y
SLC27A2	picr_2:33308702-33347359	N	Y
SLC30A6	picr_75:9146828-9172007	Y	Y
SLC35B3	picr_78:3612891-3644901	Y	Y
SLC35F6	picr_19:3687027-3704791	Y	Y
SLC44A1	picr_6:6504836-6546862	Y	Y
SLC8A2	picr_174:458320-490336	Y	N
SLC9A6	picr_68:599678-665705	Y	Y
SLIT3	picr_40:7675577-7735467	Y	Y
SMDT1	picr_74:9613980-9627547	Y	Y
SMURF1	picr_50:8651386-8684702	Y	Y
SNCA	picr_97:208852-1009898	Y	Y
SNCB	picr_39:9038691-9051934	Y	Y
SNPH	picr_2:9803512-9819074	Y	Y
SOD2	picr_48:7312170-7326428	Y	Y
SORD	picr_2:37529831-37550452	Y	Y
SOX10	picr_74:6401319-6416597	Y	Y
SPATA18	picr_28:11273063-11305001	Y	Y
SPATA19	picr_16:4771688-4781437	Y	Y
SPATA5	picr_4:9212061-9238924	Y	Y
SPG20	picr_90:5797049-5824623	Y	Y
SPNS1	picr_103:4624425-4638120	Y	Y
SPTLC2	picr_27:18554432-18568980	Y	N
SPTLC2	picr_27:18578399-18605606	Y	Y
SQRDL	picr_2:37072089-37101921	Y	Y
SRC	picr_2:3438052-3456716	Y	Y
SRGAP2	picr_1:35865904-35981292	Y	Y
SRP19	picr_44:13304294-13314993	Y	Y
SSBP1	picr_33:14417905-14426113	Y	Y
STARD13	picr_50:14181619-14213536	Y	Y
STARD5	picr_29:1997725-2014296	Y	Y
STARD7	picr_2:32658570-32685001	Y	Y
STK11	picr_58:10538994-10551660	Y	N
STXBP1	picr_7a:7729843-7793467	Y	Y
SUCLA2	picr_23:5704486-5747380	Y	Y
SUCLG2	picr_45:5845088-5884687	Y	Y
SUOX	picr_4:26148939-26157527	Y	Y
SUPV3L1	picr_122:524116-552589	Y	Y
SYBU	picr_41:8400308-8409593	Y	N
SYNE2	picr_27:7481262-7490274	Y	Y
SYNE2	picr_27:7505069-7513506	Y	N
SYNE2	picr_27:7645199-7677420	Y	Y
SYNJ2	picr_48:6347182-6421302	Y	Y
TAMM41	picr_47:8468191-8482318	Y	Y
TAMM41	picr_47:8491904-8511672	N	Y
TANGO2	picr_3:62694202-62725157	Y	Y
TARS2	picr_70:1206699-1230907	Y	Y
TAT	picr_15:24487760-24503801	Y	Y
TAZ	picr_166:1008272-1020152	Y	Y
TBC1D15	picr_4:37801131-37843604	Y	Y
TBRG4	picr_12:35526037-35539627	Y	Y
TCIRG1	picr_35:4649773-4663376	Y	Y
TDRD7	picr_6:13674320-13731261	Y	Y
TDRKH	picr_400:20596-34651	Y	Y
TERT	picr_30:19512157-19540529	Y	Y
TFAP2C	picr_57:996941-1011234	Y	Y
TFB1M	picr_48:4083941-4111594	Y	Y
TIMM10B	picr_148:623410-630667	Y	Y
TIMM10	picr_2:72068218-72077526	Y	Y
TIMM13	picr_58:9783753-9791108	Y	N
TIMM17A	picr_1:32151259-32163658	Y	Y
TIMM17B	picr_66:9072107-9087908	Y	Y
TIMM22	picr_8:15832539-15844729	Y	Y
TIMM44	picr_89:1710762-1732260	Y	N
TIMM9	picr_27:2763895-2772519	Y	Y
TMBIM6	picr_0:15858105-15871320	Y	Y
TMEM102	picr_8:22034650-22042780	Y	Y
TMEM135	picr_29:6120648-6143584	Y	Y
TMEM160	picr_174:159406-166876	Y	N
TMEM256	picr_8:22003757-22011348	Y	Y
TMEM65	picr_49:11022972-11033405	Y	N
TMEM8B	picr_6:16120315-16145257	Y	Y
TNFRSF1A	picr_117:977646-994271	Y	Y
TNNC1	picr_18:21492712-21500995	Y	Y
TNRC18	picr_50:6659052-6736899	Y	Y
TOMM20	picr_109:2118012-2136068	Y	Y
TOMM20	picr_124:139426-146303	N	Y
TOMM20	picr_134:1895027-1901951	Y	Y
TOMM22	picr_74:6967473-6975085	Y	Y
TOMM34	picr_57:9658249-9680917	Y	Y
TOMM40L	picr_38:18088253-18097237	Y	Y
TOMM40	picr_167:273425-290003	Y	N
TOMM6	picr_85:203455-211208	Y	Y
TOMM70A	picr_3:26811367-26837012	Y	Y
TPP1	picr_148:734400-745830	Y	Y
TRAF6	picr_2:57302299-57325931	Y	Y
TRAK1	picr_71:8350662-8395518	Y	N
TRAK2	picr_0:33214135-33247552	Y	Y
TRAP1	picr_101:6293380-6331112	Y	Y
TRIAP1	picr_89:7556206-7563900	Y	Y
TRIT1	picr_22:4603584-4640738	Y	Y
TRIT1	picr_22:4640182-4656987	Y	Y
TRMU	picr_0:2713385-2732260	Y	Y
TSHZ3	picr_118:2813455-2823068	Y	N
TSPO	picr_0:490723-499656	Y	Y
TST	picr_74:5628532-5641426	Y	Y
TTC19	picr_8:29359748-29411079	Y	Y
TUFM	picr_103:4477961-4487685	Y	N
TUSC2	picr_59:8398645-8407219	Y	Y
TXN2	picr_74:5103870-5161047	Y	Y
TXNIP	picr_70:2026297-2035136	Y	N
TXNL1	picr_65:8655557-8687529	Y	Y
TYMS	picr_170:1030874-1046450	Y	Y
UACA	picr_62:3369810-3419731	Y	Y
UBA1	picr_152:1150021-1169466	Y	Y
UBIAD1	picr_106:1622610-1638493	Y	Y
UBQLN3	picr_29:20695361-20712834	Y	Y
UCP1	picr_151:165239-177774	Y	Y
UCP2	picr_29:17012429-17021835	Y	Y
UCP3	picr_29:16994912-17006962	Y	Y
UQCRC1	picr_59:9707654-9724845	Y	Y
UQCRFS1	picr_36:3797200-3808047	Y	Y
USP30	picr_89:6383514-6410522	Y	Y
UXS1	picr_10:1468976-1541469	Y	Y
VAMP8	picr_63:10270531-10280155	Y	N
VARS2	picr_132:1225261-1241937	Y	Y
VASN	picr_101:5729413-5746141	Y	Y
VDAC1	picr_8:39131041-39151509	N	N
VDAC2	picr_115:2395698-2409309	Y	Y
VDAC3	picr_96:621227-640035	Y	Y
VHL	picr_47:7125280-7138314	Y	Y
VPS13C	picr_13:27726460-27828765	Y	N
VPS13C	picr_13:27859040-27882700	Y	Y
VPS25	picr_93:5776665-5787596	N	N
VRK2	picr_12:17761913-17799672	Y	Y
WARS2	picr_70:4305821-4326131	Y	Y
WDR81	picr_8:16788899-16807543	Y	Y
WWOX	picr_83:9162396-9184820	Y	N
YARS2	picr_50:535024-550378	Y	N
YBEY	picr_84:4074788-4086899	Y	Y
YKT6	picr_12:36159958-36177295	Y	Y
YME1L1	picr_14:25021383-25062466	Y	Y
YRDC	picr_22:6382182-6392477	Y	Y
YWHAZ	picr_329:15765-22801	N	Y
YWHAZ	picr_329:16359-37620	N	Y
ZADH2	picr_72:4852917-4866383	Y	Y
ZDHHC8	picr_3:62797311-62812359	N	N
ZFHX3	picr_15:23371517-23421353	Y	Y
ZMIZ2	picr_12:35752215-35774891	Y	N
