# Supplementary material for: A reference genome of the Chinese hamster based on a hybrid assembly strategy
Source: Biotechnol Bioeng. 2018 May 29;115(8):2087–100. doi: 10.1002/bit.26722 (PMC6045439; doi:10.1002/bit.26722)
Supplement: Supplementary file 3 — Supporting information [file BIT-115-2087-s003.xlsx]

## Sheet: Column-Description
Supplementary Table S12. PIRC and PICR alignment annotations
PICR Region	Scaffold ID : start : stop
Alignment type	see: MUMer show-diff tool
PIRC Region	Scaffold ID : start : stop : frame : pct. identity
PICR Quality	OK = good, gaps = region contains 'N', errors = Rregion contains suspicious read coverage or REAPR warnings
PIRC Quality	OK = good, gaps = region contains 'N', errors = Rregion contains suspicious read coverage or REAPR warnings

## Sheet: PICR-PIRC-Alignment
PICR Region	Alignment	PIRC Region	PICR Quality	PIRC Quality
picr_0:0-298241	MATCH	pirc_0:80583080-80284840:-1:100.00	OK	OK
picr_0:297941-298775	ALIGNMENT_GAP-ASSEMBLY_GAP	pirc_0:80285140-80284306:-1	gaps	gaps
picr_0:298475-354813	MATCH	pirc_0:80284605-80228268:-1:100.00	OK	OK
picr_0:354513-355353	ALIGNMENT_GAP-ASSEMBLY_GAP	pirc_0:80228568-80227728:-1	gaps	gaps
picr_0:355053-404240	MATCH	pirc_0:80228027-80178841:-1:100.00	OK	OK
picr_0:403940-404915	ALIGNMENT_GAP-ASSEMBLY_GAP	pirc_0:80179141-80178166:-1	gaps	gaps
picr_0:404615-647678	MATCH	pirc_0:80178465-79935403:-1:100.00	OK	OK
picr_0:647378-648292	ALIGNMENT_GAP-ASSEMBLY_GAP	pirc_0:79935703-79934789:-1	gaps	gaps
picr_0:647992-700982	MATCH	pirc_0:79935088-79882099:-1:100.00	OK	OK
picr_0:700682-701824	ALIGNMENT_GAP-ASSEMBLY_GAP	pirc_0:79882399-79881257:-1	gaps	gaps
picr_0:701524-954883	MATCH	pirc_0:79881556-79628198:-1:100.00	OK	OK
picr_0:954583-955241	ALIGNMENT_GAP	pirc_0:79628498-79627734:-1	OK	gaps
picr_0:954941-1276654	MATCH	pirc_0:79628033-79306321:-1:100.00	OK	OK
picr_0:1276354-1277090	ALIGNMENT_GAP-ASSEMBLY_GAP	pirc_0:79306621-79305885:-1	gaps	gaps
picr_0:1276790-1467961	MATCH	pirc_0:79306184-79115014:-1:100.00	OK	OK
picr_0:1467661-1468801	ALIGNMENT_GAP-ASSEMBLY_GAP	pirc_0:79115314-79114174:-1	gaps	gaps
picr_0:1468501-1604856	MATCH	pirc_0:79114473-78978119:-1:100.00	OK	OK
picr_0:1604556-1605348	ALIGNMENT_GAP-ASSEMBLY_GAP	pirc_0:78978419-78977627:-1	gaps	gaps
picr_0:1605048-2298107	MATCH	pirc_0:78977926-78284868:-1:100.00	OK	OK
picr_0:2297807-2298891	ALIGNMENT_GAP-ASSEMBLY_GAP	pirc_0:78285168-78284084:-1	gaps	gaps
picr_0:2298591-3108766	MATCH	pirc_0:78284383-77474209:-1:100.00	OK	OK
picr_0:3108466-3109268	ALIGNMENT_GAP-ASSEMBLY_GAP	pirc_0:77474509-77473707:-1	gaps	gaps
picr_0:3108968-3175649	MATCH	pirc_0:77474006-77407326:-1:100.00	OK	OK
picr_0:3175349-3176181	ALIGNMENT_GAP-ASSEMBLY_GAP	pirc_0:77407626-77406794:-1	gaps	gaps
picr_0:3175881-3498675	MATCH	pirc_0:77407093-77084300:-1:100.00	OK	OK
picr_0:3498375-3499263	ALIGNMENT_GAP-ASSEMBLY_GAP	pirc_0:77084600-77083712:-1	gaps	gaps
picr_0:3498963-3515239	MATCH	pirc_0:77084011-77067736:-1:100.00	OK	OK
picr_0:3514939-3516399	ALIGNMENT_GAP-ASSEMBLY_GAP	pirc_0:77068036-77066576:-1	gaps	gaps
picr_0:3516099-3600875	MATCH	pirc_0:77066875-76982100:-1:100.00	OK	OK
picr_0:3600575-3601657	ALIGNMENT_GAP-ASSEMBLY_GAP	pirc_0:76982400-76981318:-1	gaps	gaps
picr_0:3601357-4437496	MATCH	pirc_0:76981617-76145479:-1:100.00	OK	OK
picr_0:4437196-4437963	ALIGNMENT_GAP-ASSEMBLY_GAP	pirc_0:76145779-76145012:-1	gaps	gaps
picr_0:4437663-7505765	MATCH	pirc_0:76145311-73077210:-1:100.00	OK	OK
picr_0:7505465-7507504	ALIGNMENT_GAP-ASSEMBLY_GAP	pirc_0:73077510-73075471:-1	gaps	gaps
picr_0:7507204-8712306	MATCH	pirc_0:73075770-71870669:-1:100.00	OK	OK
picr_0:7796310-7796915	ASSEMBLY_GAP	pirc_0:72786665-72786060:-1	gaps	gaps
picr_0:8712006-8714558	ALIGNMENT_GAP-ASSEMBLY_GAP	pirc_0:71870969-71868417:-1	gaps	gaps
picr_0:8714258-9391214	MATCH	pirc_0:71868716-71191761:-1:100.00	OK	OK
picr_0:9390914-9393818	ALIGNMENT_GAP-ASSEMBLY_GAP	pirc_0:71192061-71189157:-1	gaps	gaps
picr_0:9393518-12177542	MATCH	pirc_0:71189456-68405433:-1:100.00	OK	OK
picr_0:12177242-12177978	ALIGNMENT_GAP-ASSEMBLY_GAP	pirc_0:68405733-68404997:-1	gaps	gaps
picr_0:12177678-14174395	MATCH	pirc_0:68405296-66408580:-1:100.00	OK	OK
picr_0:14174095-14175831	ALIGNMENT_GAP-ASSEMBLY_GAP	pirc_0:66408880-66407144:-1	gaps	gaps
picr_0:14175531-19867904	MATCH	pirc_0:66407443-60715071:-1:100.00	OK	OK
picr_0:19309862-19310474	ASSEMBLY_GAP	pirc_0:61273113-61272501:-1	gaps	gaps
picr_0:19867604-19869509	ALIGNMENT_GAP-ASSEMBLY_GAP	pirc_0:60715371-60713466:-1	gaps	gaps
picr_0:19869209-20066240	MATCH	pirc_0:60713765-60516735:-1:100.00	OK	OK
picr_0:20063703-20067050	DUP	pirc_0:60519272-60516075:-1	error	gaps
picr_0:20066674-20956506	MATCH	pirc_0:60516450-59626619:-1:100.00	OK	OK
picr_0:20956206-20958255	ALIGNMENT_GAP-ASSEMBLY_GAP	pirc_0:59626919-59624870:-1	gaps	gaps
picr_0:20957955-22767781	MATCH	pirc_0:59625169-57815365:-1:99.99	OK	OK
picr_0:21150472-21151102	ASSEMBLY_GAP	pirc_0:59432653-59432023:-1	gaps	gaps
picr_0:21452176-21452777	ASSEMBLY_GAP	pirc_0:59130949-59130348:-1	gaps	gaps
picr_0:22767481-22768221	ALIGNMENT_GAP	pirc_0:57815665-57815067:-1	OK	OK
picr_0:22767921-27374652	MATCH	pirc_0:57815366-53208625:-1:99.99	OK	OK
picr_0:27374352-27375160	BRK-DUP	pirc_0:53208925-53207972:-1	error	error
picr_0:27374794-29672029	MATCH	pirc_0:53208337-50911103:-1:100.00	OK	OK
picr_0:29671729-29672974	ALIGNMENT_GAP-ASSEMBLY_GAP	pirc_0:50911403-50910158:-1	gaps	gaps
picr_0:29672674-30251431	MATCH	pirc_0:50910457-50331701:-1:100.00	OK	OK
picr_0:30251131-30251920	ALIGNMENT_GAP-ASSEMBLY_GAP	pirc_0:50332001-50331212:-1	gaps	gaps
picr_0:30251620-33301748	MATCH	pirc_0:50331511-47281385:-1:99.99	OK	OK
picr_0:32979894-32980495	ASSEMBLY_GAP	pirc_0:47603238-47602637:-1	gaps	gaps
picr_0:33284216-33302049	ALIGNMENT_GAP	pirc_0:47298916-47281084:-1	error	error
picr_0:33284517-36438099	MATCH	pirc_0:47298614-44145034:-1:99.99	OK	OK
picr_0:36437796-36438400	ALIGNMENT_GAP	pirc_0:44145337-44144599:-1	error	error
picr_0:36438097-36439188	MATCH	pirc_0:44144901-44143811:-1:100.00	OK	OK
picr_0:36438888-36439601	ALIGNMENT_GAP	pirc_0:44144111-44143511:-1	OK	OK
picr_0:36439301-37612182	MATCH	pirc_0:44143810-42970930:-1:100.00	OK	OK
picr_0:37611882-37617633	ALIGNMENT_GAP-ASSEMBLY_GAP	pirc_0:42971230-42965479:-1	gaps	gaps
picr_0:37617333-38708004	MATCH	pirc_0:42965778-41875108:-1:100.00	OK	OK
picr_0:38707704-38708632	ALIGNMENT_GAP-ASSEMBLY_GAP	pirc_0:41875408-41874480:-1	gaps	gaps
picr_0:38708332-39042693	MATCH	pirc_0:41874779-41540419:-1:100.00	OK	OK
picr_0:39042393-39043377	ALIGNMENT_GAP-ASSEMBLY_GAP	pirc_0:41540719-41539735:-1	gaps	gaps
picr_0:39043077-39506084	MATCH	pirc_0:41540034-41077028:-1:100.00	OK	OK
picr_0:39505784-39506666	ALIGNMENT_GAP-ASSEMBLY_GAP	pirc_0:41077328-41076446:-1	gaps	gaps
picr_0:39506366-41055286	MATCH	pirc_0:41076745-39527826:-1:100.00	OK	OK
picr_0:41054986-41056901	ALIGNMENT_GAP-ASSEMBLY_GAP	pirc_0:39528126-39526211:-1	gaps	gaps
picr_0:41056601-41255959	MATCH	pirc_0:39526510-39327153:-1:100.00	OK	OK
picr_0:41255659-41257102	ALIGNMENT_GAP-ASSEMBLY_GAP	pirc_0:39327453-39326048:-1	gaps	gaps
picr_0:41256802-42760062	MATCH	pirc_0:39326347-37823088:-1:100.00	OK	OK
picr_0:42759762-42766197	ASSEMBLY_GAP-BRK-DUP	pirc_0:37823388-37817619:-1	gaps	gaps
picr_0:42765851-43586998	MATCH	pirc_0:37817964-36996818:-1:100.00	OK	OK
picr_0:43586479-43588054	DUP	pirc_0:36997337-36995869:-1	error	gaps
picr_0:43587603-43746351	MATCH	pirc_0:36996319-36837572:-1:100.00	OK	OK
picr_0:43746050-43746652	ALIGNMENT_GAP	pirc_0:36837873-36837046:-1	error	gaps
picr_0:43746351-44050723	MATCH	pirc_0:36837346-36532975:-1:100.00	OK	OK
picr_0:44050423-44057652	ALIGNMENT_GAP-ASSEMBLY_GAP	pirc_0:36533275-36526046:-1	gaps	gaps
picr_0:44057352-45731637	MATCH	pirc_0:36526345-34852061:-1:100.00	OK	OK
picr_0:45731337-45733265	ALIGNMENT_GAP-ASSEMBLY_GAP	pirc_0:34852361-34850433:-1	gaps	gaps
picr_0:45732965-46337350	MATCH	pirc_0:34850732-34246348:-1:100.00	OK	OK
picr_0:46337050-46337796	ALIGNMENT_GAP-ASSEMBLY_GAP	pirc_0:34246648-34245902:-1	gaps	gaps
picr_0:46337496-46766530	MATCH	pirc_0:34246201-33817168:-1:100.00	OK	OK
picr_0:46766230-46767788	ALIGNMENT_GAP-ASSEMBLY_GAP	pirc_0:33817468-33815910:-1	gaps	gaps
picr_0:46767488-46941198	MATCH	pirc_0:33816209-33642500:-1:100.00	OK	OK
picr_0:46940898-46941747	ALIGNMENT_GAP-ASSEMBLY_GAP	pirc_0:33642800-33641951:-1	gaps	gaps
picr_0:46941447-47906055	MATCH	pirc_0:33642250-32677643:-1:100.00	OK	OK
picr_0:47413827-47414457	ASSEMBLY_GAP	pirc_0:33169871-33169241:-1	gaps	gaps
picr_0:47749419-47750035	ASSEMBLY_GAP	pirc_0:32834279-32833663:-1	gaps	gaps
picr_0:47905755-47906530	ALIGNMENT_GAP-ASSEMBLY_GAP	pirc_0:32677943-32677168:-1	gaps	gaps
picr_0:47906230-48169608	MATCH	pirc_0:32677467-32414090:-1:100.00	OK	OK
picr_0:48169308-48170048	ALIGNMENT_GAP-ASSEMBLY_GAP	pirc_0:32414390-32413650:-1	gaps	gaps
picr_0:48169748-48210583	MATCH	pirc_0:32413949-32373115:-1:100.00	OK	OK
picr_0:48210283-48211602	ALIGNMENT_GAP-ASSEMBLY_GAP	pirc_0:32373415-32372096:-1	gaps	gaps
picr_0:48211302-48467505	MATCH	pirc_0:32372395-32116193:-1:100.00	OK	OK
picr_0:48467205-48468370	ALIGNMENT_GAP-ASSEMBLY_GAP	pirc_0:32116493-32115328:-1	gaps	gaps
picr_0:48468070-51488791	MATCH	pirc_0:32115627-29094907:-1:100.00	OK	OK
picr_0:50276297-50276927	ASSEMBLY_GAP	pirc_0:30307401-30306771:-1	gaps	gaps
picr_0:51488491-51489586	ALIGNMENT_GAP-ASSEMBLY_GAP	pirc_0:29095207-29094112:-1	gaps	gaps
picr_0:51489286-53030644	MATCH	pirc_0:29094411-27553054:-1:100.00	OK	OK
picr_0:53030344-53032310	ALIGNMENT_GAP-ASSEMBLY_GAP	pirc_0:27553354-27551388:-1	gaps	gaps
picr_0:53032010-53037726	MATCH	pirc_0:27551687-27545972:-1:100.00	OK	OK
picr_0:53037426-53038177	ALIGNMENT_GAP-ASSEMBLY_GAP	pirc_0:27546272-27545521:-1	gaps	gaps
picr_0:53037877-53125030	MATCH	pirc_0:27545820-27458668:-1:100.00	OK	OK
picr_0:53124730-53125534	ALIGNMENT_GAP-ASSEMBLY_GAP	pirc_0:27458968-27458164:-1	gaps	gaps
picr_0:53125234-53673912	MATCH	pirc_0:27458463-26909786:-1:100.00	OK	OK
picr_0:53673612-53674629	ALIGNMENT_GAP-ASSEMBLY_GAP	pirc_0:26910086-26909069:-1	gaps	gaps
picr_0:53674329-55759734	MATCH	pirc_0:26909368-24823954:-1:99.99	OK	OK
picr_0:55759434-55760146	ALIGNMENT_GAP	pirc_0:24824254-24823652:-1	error	error
picr_0:55759846-55959778	MATCH	pirc_0:24823951-24624020:-1:100.00	OK	OK
picr_0:55959478-55960193	ALIGNMENT_GAP-ASSEMBLY_GAP	pirc_0:24624320-24623605:-1	gaps	gaps
picr_0:55959893-57073602	MATCH	pirc_0:24623904-23510196:-1:100.00	OK	OK
picr_0:57073302-57074210	ALIGNMENT_GAP-ASSEMBLY_GAP	pirc_0:23510496-23509588:-1	gaps	gaps
picr_0:57073910-58831651	MATCH	pirc_0:23509887-21752147:-1:100.00	OK	OK
picr_0:57593351-57593981	ASSEMBLY_GAP	pirc_0:22990447-22989817:-1	gaps	gaps
picr_0:57679130-57679731	ASSEMBLY_GAP	pirc_0:22904668-22904067:-1	gaps	gaps
picr_0:58789292-58789922	ASSEMBLY_GAP	pirc_0:21794506-21793876:-1	gaps	gaps
picr_0:58831351-58832189	ALIGNMENT_GAP-ASSEMBLY_GAP	pirc_0:21752447-21751609:-1	gaps	gaps
picr_0:58831889-58853606	MATCH	pirc_0:21751908-21730192:-1:100.00	OK	OK
picr_0:58853306-58854134	ALIGNMENT_GAP-ASSEMBLY_GAP	pirc_0:21730492-21729822:-1	gaps	error
picr_0:58853834-58940927	MATCH	pirc_0:21730121-21643029:-1:100.00	OK	OK
picr_0:58940627-58941497	ALIGNMENT_GAP-ASSEMBLY_GAP	pirc_0:21643329-21642459:-1	gaps	gaps
picr_0:58941197-59528774	MATCH	pirc_0:21642758-21055182:-1:100.00	OK	OK
picr_0:59528474-59530503	ALIGNMENT_GAP-ASSEMBLY_GAP	pirc_0:21055482-21053453:-1	gaps	gaps
picr_0:59530203-59938764	MATCH	pirc_0:21053752-20645192:-1:100.00	OK	OK
picr_0:59938464-59940025	ALIGNMENT_GAP-ASSEMBLY_GAP	pirc_0:20645492-20643931:-1	gaps	gaps
picr_0:59939725-60153349	MATCH	pirc_0:20644230-20430607:-1:100.00	OK	OK
picr_0:60153049-60154840	ALIGNMENT_GAP-ASSEMBLY_GAP	pirc_0:20430907-20429116:-1	gaps	gaps
picr_0:60154540-61191855	MATCH	pirc_0:20429415-19392101:-1:100.00	OK	OK
picr_0:61191555-61192251	ALIGNMENT_GAP-ASSEMBLY_GAP	pirc_0:19392401-19391705:-1	gaps	gaps
picr_0:61191951-61265466	MATCH	pirc_0:19392004-19318490:-1:100.00	OK	OK
picr_0:61265166-61268476	ALIGNMENT_GAP-ASSEMBLY_GAP	pirc_0:19318790-19315480:-1	gaps	gaps
picr_0:61268176-61787630	MATCH	pirc_0:19315779-18796326:-1:100.00	OK	OK
picr_0:61787330-61788490	ALIGNMENT_GAP-ASSEMBLY_GAP	pirc_0:18796626-18795466:-1	gaps	gaps
picr_0:61788190-64326869	MATCH	pirc_0:18795765-16257092:-1:99.99	OK	OK
picr_0:64326569-64328279	ALIGNMENT_GAP	pirc_0:16257392-16255481:-1	error	gaps
picr_0:64327979-64376723	MATCH	pirc_0:16255780-16207037:-1:100.00	OK	OK
picr_0:64376423-64377711	ALIGNMENT_GAP	pirc_0:16207337-16205943:-1	error	gaps
picr_0:64377411-65113339	MATCH	pirc_0:16206242-15470312:-1:99.99	OK	OK
picr_0:65113039-65113693	ALIGNMENT_GAP	pirc_0:15470612-15469786:-1	OK	gaps
picr_0:65113393-65254922	MATCH	pirc_0:15470085-15328557:-1:100.00	OK	OK
picr_0:65254622-65255226	ALIGNMENT_GAP	pirc_0:15328857-15328072:-1	OK	gaps
picr_0:65254926-65707248	MATCH	pirc_0:15328371-14876050:-1:100.00	OK	OK
picr_0:65706912-65709432	BRK-DUP	pirc_0:14876386-14874048:-1	error	gaps
picr_0:65709132-68053838	MATCH	pirc_0:14874347-12529642:-1:100.00	OK	OK
picr_0:68053538-68055302	ALIGNMENT_GAP-ASSEMBLY_GAP	pirc_0:12529942-12528356:-1	gaps	error
picr_0:68055002-69389272	MATCH	pirc_0:12528655-11194386:-1:100.00	OK	OK
picr_0:69388972-69390296	ALIGNMENT_GAP-ASSEMBLY_GAP	pirc_0:11194686-11193362:-1	gaps	gaps
picr_0:69389996-69459845	MATCH	pirc_0:11193661-11123813:-1:100.00	OK	OK
picr_0:69459545-69460419	ALIGNMENT_GAP-ASSEMBLY_GAP	pirc_0:11124113-11123471:-1	gaps	error
picr_0:69460119-70539215	MATCH	pirc_0:11123770-10044675:-1:100.00	OK	OK
picr_0:70538915-70541545	ALIGNMENT_GAP-ASSEMBLY_GAP	pirc_0:10044975-10042512:-1	gaps	error
picr_0:70541245-70794782	MATCH	pirc_0:10042811-9789275:-1:100.00	OK	OK
picr_0:70794482-70799389	ALIGNMENT_GAP-ASSEMBLY_GAP	pirc_0:9789575-9784668:-1	gaps	gaps
picr_0:70799089-71009015	MATCH	pirc_0:9784967-9575042:-1:100.00	OK	OK
picr_0:71008714-71009316	ALIGNMENT_GAP	pirc_0:9575343-9574640:-1	error	error
picr_0:71009015-71580538	MATCH	pirc_0:9574940-9003465:-1:99.99	OK	OK
picr_0:71580087-71581459	DUP	pirc_0:9003916-9002669:-1	error	gaps
picr_0:71581073-71906142	MATCH	pirc_0:9003054-8677986:-1:100.00	OK	OK
picr_0:71905842-71906692	ASSEMBLY_GAP-BRK-DUP	pirc_0:8678286-8677436:-1	gaps	gaps
picr_0:71906392-72097613	MATCH	pirc_0:8677735-8486515:-1:100.00	OK	OK
picr_0:72097313-72099051	BRK-DUP	pirc_0:8486815-8484945:-1	error	gaps
picr_0:72098751-72332793	MATCH	pirc_0:8485244-8251203:-1:100.00	OK	OK
picr_0:72332442-72333377	DUP	pirc_0:8251554-8250480:-1	error	gaps
picr_0:72333074-72948420	MATCH	pirc_0:8250782-7635437:-1:100.00	OK	OK
picr_0:72948120-72952411	ALIGNMENT_GAP-ASSEMBLY_GAP	pirc_0:7635737-7631446:-1	gaps	gaps
picr_0:72952111-73131164	MATCH	pirc_0:7631745-7452693:-1:100.00	OK	OK
picr_0:73130864-73131939	ALIGNMENT_GAP-ASSEMBLY_GAP	pirc_0:7452993-7452039:-1	gaps	error
picr_0:73131639-73535583	MATCH	pirc_0:7452338-7048395:-1:100.00	OK	OK
picr_0:73535283-73538753	ASSEMBLY_GAP-JMP	pirc_0:7048695-7045181:-1	gaps	gaps
picr_0:73538453-74106833	MATCH	pirc_0:7045480-6477101:-1:100.00	OK	OK
picr_0:74106533-74107303	ALIGNMENT_GAP-ASSEMBLY_GAP	pirc_0:6477401-6476757:-1	gaps	error
picr_0:74107003-74320783	MATCH	pirc_0:6477056-6263277:-1:100.00	OK	OK
picr_0:74320483-74321312	ALIGNMENT_GAP	pirc_0:6263577-6262978:-1	error	error
picr_0:74321012-74666547	MATCH	pirc_0:6263277-5917743:-1:100.00	OK	OK
picr_0:74666247-74667227	ALIGNMENT_GAP-ASSEMBLY_GAP	pirc_0:5918043-5917202:-1	gaps	error
picr_0:74666927-75233237	MATCH	pirc_0:5917501-5351192:-1:100.00	OK	OK
picr_0:75232937-75234543	ALIGNMENT_GAP-ASSEMBLY_GAP	pirc_0:5351492-5349886:-1	gaps	gaps
picr_0:75234243-76792231	MATCH	pirc_0:5350185-3792198:-1:100.00	OK	OK
picr_0:76791896-76792957	DUP	pirc_0:3792533-3791336:-1	error	gaps
picr_0:76792617-77269694	MATCH	pirc_0:3791675-3314599:-1:100.00	OK	OK
picr_0:77269394-77270052	ALIGNMENT_GAP	pirc_0:3314899-3314109:-1	error	gaps
picr_0:77269752-77484314	MATCH	pirc_0:3314408-3099847:-1:100.00	OK	OK
picr_0:77484014-77485430	ALIGNMENT_GAP	pirc_0:3100147-3098856:-1	OK	gaps
picr_0:77485130-77702906	MATCH	pirc_0:3099155-2881380:-1:100.00	OK	OK
picr_0:77702560-77704730	DUP	pirc_0:2881726-2879366:-1	error	gaps
picr_0:77704246-77842196	MATCH	pirc_0:2879849-2741900:-1:100.00	OK	OK
picr_0:77841896-77842857	ALIGNMENT_GAP	pirc_0:2742200-2741129:-1	error	gaps
picr_0:77842557-79527424	MATCH	pirc_0:2741428-1056562:-1:100.00	OK	OK
picr_0:79526969-79528900	BRK-DUP	pirc_0:1057017-1055191:-1	error	gaps
picr_0:79528600-80024868	MATCH	pirc_0:1055490-559231:-1:99.99	OK	OK
picr_0:80015067-80025169	ALIGNMENT_GAP	pirc_0:569024-558513:-1	error	error
picr_0:80015368-80584097	MATCH	pirc_0:568722-1:-1:99.99	OK	OK
picr_1:0-98976	MATCH	pirc_1:73783084-73684109:-1:100.00	OK	OK
picr_1:98676-99428	ALIGNMENT_GAP-ASSEMBLY_GAP	pirc_1:73684409-73683809:-1	gaps	error
picr_1:99128-3337931	MATCH	pirc_1:73684108-70445306:-1:99.99	OK	OK
picr_1:3337631-3338470	ALIGNMENT_GAP-ASSEMBLY_GAP	pirc_1:70445606-70444897:-1	gaps	error
picr_1:3338170-3986771	MATCH	pirc_1:70445196-69796596:-1:100.00	OK	OK
picr_1:3986471-3988931	ALIGNMENT_GAP-ASSEMBLY_GAP	pirc_1:69796896-69794436:-1	gaps	gaps
picr_1:3988631-5317792	MATCH	pirc_1:69794735-68465575:-1:100.00	OK	OK
picr_1:5317492-5318352	ALIGNMENT_GAP-ASSEMBLY_GAP	pirc_1:68465875-68465015:-1	gaps	gaps
picr_1:5318052-6025797	MATCH	pirc_1:68465314-67757571:-1:99.99	OK	OK
picr_1:6025497-6026239	ALIGNMENT_GAP-ASSEMBLY_GAP	pirc_1:67757871-67757129:-1	gaps	gaps
picr_1:6025939-6225842	MATCH	pirc_1:67757428-67557526:-1:100.00	OK	OK
picr_1:6225542-6226441	ALIGNMENT_GAP-ASSEMBLY_GAP	pirc_1:67557826-67556927:-1	gaps	gaps
picr_1:6226141-9770611	MATCH	pirc_1:67557226-64012757:-1:100.00	OK	OK
picr_1:7704011-7704671	ASSEMBLY_GAP	pirc_1:66079357-66078697:-1	gaps	gaps
picr_1:9770311-9775081	ALIGNMENT_GAP-ASSEMBLY_GAP	pirc_1:64013057-64008287:-1	gaps	gaps
picr_1:9774781-12912165	MATCH	pirc_1:64008586-60871171:-1:99.99	OK	OK
picr_1:12911865-12912721	ALIGNMENT_GAP-ASSEMBLY_GAP	pirc_1:60871471-60870854:-1	gaps	OK
picr_1:12912421-14181605	MATCH	pirc_1:60871153-59601970:-1:100.00	OK	OK
picr_1:14181305-14182537	ALIGNMENT_GAP-ASSEMBLY_GAP	pirc_1:59602270-59600936:-1	gaps	gaps
picr_1:14182237-14256160	MATCH	pirc_1:59601235-59527313:-1:100.00	OK	OK
picr_1:14255860-14256622	ALIGNMENT_GAP-ASSEMBLY_GAP	pirc_1:59527613-59526851:-1	gaps	gaps
picr_1:14256322-14897979	MATCH	pirc_1:59527150-58885494:-1:100.00	OK	OK
picr_1:14897679-14898990	ALIGNMENT_GAP-ASSEMBLY_GAP	pirc_1:58885794-58884483:-1	gaps	gaps
picr_1:14898690-15908018	MATCH	pirc_1:58884782-57875455:-1:100.00	OK	OK
picr_1:15608580-15609181	ASSEMBLY_GAP	pirc_1:58174893-58174292:-1	gaps	gaps
picr_1:15907718-15908645	ALIGNMENT_GAP-ASSEMBLY_GAP	pirc_1:57875755-57874828:-1	gaps	gaps
picr_1:15908345-16166295	MATCH	pirc_1:57875127-57617178:-1:100.00	OK	OK
picr_1:16165995-16166951	ALIGNMENT_GAP-ASSEMBLY_GAP	pirc_1:57617478-57616522:-1	gaps	gaps
picr_1:16166651-16381639	MATCH	pirc_1:57616821-57401834:-1:100.00	OK	OK
picr_1:16381339-16382256	ALIGNMENT_GAP-ASSEMBLY_GAP	pirc_1:57402134-57401217:-1	gaps	gaps
picr_1:16381956-16743125	MATCH	pirc_1:57401516-57040348:-1:100.00	OK	OK
picr_1:16626643-16627321	ASSEMBLY_GAP	pirc_1:57156830-57156152:-1	gaps	gaps
picr_1:16742825-16746758	ALIGNMENT_GAP-ASSEMBLY_GAP	pirc_1:57040648-57036715:-1	gaps	gaps
picr_1:16746458-17032647	MATCH	pirc_1:57037014-56750826:-1:100.00	OK	OK
picr_1:17032347-17033561	ALIGNMENT_GAP-ASSEMBLY_GAP	pirc_1:56751126-56749912:-1	gaps	gaps
picr_1:17033261-20335127	MATCH	pirc_1:56750211-53448346:-1:100.00	OK	OK
picr_1:19133608-19134224	ASSEMBLY_GAP	pirc_1:54649865-54649249:-1	gaps	gaps
picr_1:20334827-20340798	ALIGNMENT_GAP-ASSEMBLY_GAP	pirc_1:53448646-53442675:-1	gaps	gaps
picr_1:20340498-20396282	MATCH	pirc_1:53442974-53387191:-1:100.00	OK	OK
picr_1:20395982-20396933	ALIGNMENT_GAP-ASSEMBLY_GAP	pirc_1:53387491-53386540:-1	gaps	gaps
picr_1:20396633-21286343	MATCH	pirc_1:53386839-52497150:-1:99.99	OK	OK
picr_1:20748152-20748753	ASSEMBLY_GAP	pirc_1:53035321-53034740:-1	gaps	error
picr_1:21286043-21286744	ALIGNMENT_GAP-ASSEMBLY_GAP	pirc_1:52497450-52496749:-1	gaps	gaps
picr_1:21286444-21658840	MATCH	pirc_1:52497048-52124653:-1:99.99	OK	OK
picr_1:21658540-21659271	ALIGNMENT_GAP	pirc_1:52124953-52124353:-1	error	error
picr_1:21658971-21931743	MATCH	pirc_1:52124652-51851881:-1:100.00	OK	OK
picr_1:21931443-21935524	ALIGNMENT_GAP-ASSEMBLY_GAP	pirc_1:51852181-51848100:-1	gaps	gaps
picr_1:21935224-23536566	MATCH	pirc_1:51848399-50247058:-1:100.00	OK	OK
picr_1:22444850-22445470	ASSEMBLY_GAP	pirc_1:51338774-51338154:-1	gaps	gaps
picr_1:22514176-22514777	ASSEMBLY_GAP	pirc_1:51269448-51268847:-1	gaps	gaps
picr_1:23536266-23536966	ALIGNMENT_GAP-ASSEMBLY_GAP	pirc_1:50247358-50246758:-1	gaps	error
picr_1:23536666-23542355	MATCH	pirc_1:50247057-50241369:-1:100.00	OK	OK
picr_1:23542055-23542775	ALIGNMENT_GAP	pirc_1:50241669-50241070:-1	error	error
picr_1:23542475-23934100	MATCH	pirc_1:50241369-49849745:-1:100.00	OK	OK
picr_1:23933799-23934401	ALIGNMENT_GAP	pirc_1:49850046-49849259:-1	error	error
picr_1:23934100-25500813	MATCH	pirc_1:49849559-48282847:-1:100.00	OK	OK
picr_1:25500360-25504644	ASSEMBLY_GAP-BRK-DUP	pirc_1:48283300-48278826:-1	gaps	gaps
picr_1:25504344-25899819	MATCH	pirc_1:48279125-47883651:-1:100.00	OK	OK
picr_1:25899510-25900120	ALIGNMENT_GAP	pirc_1:47883960-47876430:-1	error	gaps
picr_1:25899811-26134368	MATCH	pirc_1:47876738-47642182:-1:100.00	OK	OK
picr_1:26134068-26136097	ALIGNMENT_GAP-ASSEMBLY_GAP	pirc_1:47642482-47640311:-1	gaps	error
picr_1:26135797-26485020	MATCH	pirc_1:47640610-47291388:-1:100.00	OK	OK
picr_1:26484720-26487587	ALIGNMENT_GAP-ASSEMBLY_GAP	pirc_1:47291688-47288425:-1	gaps	error
picr_1:26487287-26924646	MATCH	pirc_1:47288724-46851366:-1:99.99	OK	OK
picr_1:26924346-26925041	ALIGNMENT_GAP-ASSEMBLY_GAP	pirc_1:46851666-46850828:-1	gaps	error
picr_1:26924741-27393367	MATCH	pirc_1:46851127-46382502:-1:100.00	OK	OK
picr_1:27393067-27394267	ALIGNMENT_GAP-ASSEMBLY_GAP	pirc_1:46382802-46381602:-1	gaps	gaps
picr_1:27393967-27931526	MATCH	pirc_1:46381901-45844343:-1:100.00	OK	OK
picr_1:27931226-27932000	ALIGNMENT_GAP	pirc_1:45844643-45844043:-1	error	error
picr_1:27931700-28264173	MATCH	pirc_1:45844342-45511870:-1:100.00	OK	OK
picr_1:28263873-28264612	ALIGNMENT_GAP-ASSEMBLY_GAP	pirc_1:45512170-45511570:-1	gaps	error
picr_1:28264312-29728874	MATCH	pirc_1:45511869-44047308:-1:100.00	OK	OK
picr_1:29728574-29730086	ALIGNMENT_GAP-ASSEMBLY_GAP	pirc_1:44047608-44046096:-1	gaps	gaps
picr_1:29729786-30138328	MATCH	pirc_1:44046395-43637854:-1:100.00	OK	OK
picr_1:30138028-30138895	BRK-DUP	pirc_1:43638154-43637482:-1	error	error
picr_1:30138523-30510226	MATCH	pirc_1:43637853-43266151:-1:100.00	OK	OK
picr_1:30483969-30484599	ASSEMBLY_GAP	pirc_1:43292408-43291778:-1	gaps	gaps
picr_1:30509926-30511059	ALIGNMENT_GAP-ASSEMBLY_GAP	pirc_1:43266451-43265405:-1	gaps	gaps
picr_1:30510759-31107704	MATCH	pirc_1:43265704-42668760:-1:100.00	OK	OK
picr_1:31107404-31109525	ALIGNMENT_GAP-ASSEMBLY_GAP	pirc_1:42669060-42667152:-1	gaps	error
picr_1:31109225-31246856	MATCH	pirc_1:42667451-42529821:-1:100.00	OK	OK
picr_1:31246556-31247331	ALIGNMENT_GAP-ASSEMBLY_GAP	pirc_1:42530121-42529503:-1	gaps	error
picr_1:31247031-31450878	MATCH	pirc_1:42529802-42325974:-1:99.97	OK	OK
picr_1:31440577-31451179	ALIGNMENT_GAP	pirc_1:42336237-42325673:-1	error	error
picr_1:31440878-31926627	MATCH	pirc_1:42335973-41850225:-1:100.00	OK	OK
picr_1:31926327-31927298	ALIGNMENT_GAP-ASSEMBLY_GAP	pirc_1:41850525-41849654:-1	gaps	OK
picr_1:31926998-32185274	MATCH	pirc_1:41849953-41591670:-1:99.97	OK	OK
picr_1:32184807-32185575	ALIGNMENT_GAP	pirc_1:41592137-41591241:-1	OK	error
picr_1:32185108-32507705	MATCH	pirc_1:41591693-41269111:-1:99.99	OK	OK
picr_1:32507405-32508300	ALIGNMENT_GAP-ASSEMBLY_GAP	pirc_1:41269411-41268811:-1	gaps	error
picr_1:32508000-32757422	MATCH	pirc_1:41269110-41019689:-1:100.00	OK	OK
picr_1:32757122-32759397	ALIGNMENT_GAP-ASSEMBLY_GAP	pirc_1:41019989-41017805:-1	gaps	error
picr_1:32759097-33098750	MATCH	pirc_1:41018104-40678452:-1:100.00	OK	OK
picr_1:33098450-33100727	ALIGNMENT_GAP-ASSEMBLY_GAP	pirc_1:40678752-40676715:-1	gaps	error
picr_1:33100427-33484614	MATCH	pirc_1:40677014-40292828:-1:100.00	OK	OK
picr_1:33484314-33485204	ALIGNMENT_GAP-ASSEMBLY_GAP	pirc_1:40293128-40292344:-1	gaps	error
picr_1:33484904-33869799	MATCH	pirc_1:40292643-39907749:-1:100.00	OK	OK
picr_1:33869499-33870295	ASSEMBLY_GAP-JMP	pirc_1:39894502-39893789:-1	gaps	error
picr_1:33869995-35021868	MATCH	pirc_1:39894088-38742216:-1:100.00	OK	OK
picr_1:35021568-35022336	ALIGNMENT_GAP-ASSEMBLY_GAP	pirc_1:38742516-38741871:-1	gaps	OK
picr_1:35022036-35047654	MATCH	pirc_1:38742170-38716553:-1:100.00	OK	OK
picr_1:35047354-35048209	ALIGNMENT_GAP-ASSEMBLY_GAP	pirc_1:38716853-38716094:-1	gaps	error
picr_1:35047909-35116229	MATCH	pirc_1:38716393-38648074:-1:100.00	OK	OK
picr_1:35115929-35117007	DUP	pirc_1:38648374-38647324:-1	error	error
picr_1:35116350-35118579	MATCH	pirc_1:38647980-38645752:-1:99.91	OK	OK
picr_1:35118279-35119003	ALIGNMENT_GAP-ASSEMBLY_GAP	pirc_1:38646052-38645452:-1	gaps	error
picr_1:35118703-35121403	MATCH	pirc_1:38645751-38643052:-1:100.00	OK	OK
picr_1:35121103-35121865	ALIGNMENT_GAP-ASSEMBLY_GAP	pirc_1:38643352-38642752:-1	gaps	error
picr_1:35121565-35167115	MATCH	pirc_1:38643051-38597502:-1:100.00	OK	OK
picr_1:35166815-35167619	ALIGNMENT_GAP-ASSEMBLY_GAP	pirc_1:38597802-38597108:-1	gaps	error
picr_1:35167319-35594681	MATCH	pirc_1:38597407-38170046:-1:100.00	OK	OK
picr_1:35594381-35595479	ALIGNMENT_GAP-ASSEMBLY_GAP	pirc_1:38170346-38169281:-1	gaps	gaps
picr_1:35595179-36308780	MATCH	pirc_1:38169580-37455980:-1:100.00	OK	OK
picr_1:36308480-36309256	ALIGNMENT_GAP-ASSEMBLY_GAP	pirc_1:37456280-37455628:-1	gaps	error
picr_1:36308956-36370491	MATCH	pirc_1:37455927-37394393:-1:100.00	OK	OK
picr_1:36370191-36370911	ALIGNMENT_GAP-ASSEMBLY_GAP	pirc_1:37394693-37394069:-1	gaps	error
picr_1:36370611-36533719	MATCH	pirc_1:37394368-37231261:-1:100.00	OK	OK
picr_1:36533419-36537969	ALIGNMENT_GAP-ASSEMBLY_GAP	pirc_1:37231561-37227011:-1	gaps	gaps
picr_1:36537669-36545642	MATCH	pirc_1:37227310-37219338:-1:100.00	OK	OK
picr_1:36545342-36546107	ALIGNMENT_GAP-ASSEMBLY_GAP	pirc_1:37219638-37218873:-1	gaps	gaps
picr_1:36545807-36786027	MATCH	pirc_1:37219172-36978953:-1:100.00	OK	OK
picr_1:36785727-36787078	ALIGNMENT_GAP-ASSEMBLY_GAP	pirc_1:36979253-36977753:-1	gaps	error
picr_1:36786778-38146634	MATCH	pirc_1:36978052-35618197:-1:100.00	OK	OK
picr_1:38146334-38147175	ALIGNMENT_GAP	pirc_1:35618497-35617897:-1	error	error
picr_1:38146875-38355352	MATCH	pirc_1:35618196-35409720:-1:100.00	OK	OK
picr_1:38355052-38356676	ALIGNMENT_GAP-ASSEMBLY_GAP	pirc_1:35410020-35408524:-1	gaps	error
picr_1:38356376-38586957	MATCH	pirc_1:35408823-35178243:-1:100.00	OK	OK
picr_1:38512249-38512850	ASSEMBLY_GAP	pirc_1:35252951-35252350:-1	gaps	gaps
picr_1:38586656-38587258	ALIGNMENT_GAP	pirc_1:35178544-35177821:-1	OK	error
picr_1:38586957-38589279	MATCH	pirc_1:35178121-35175800:-1:100.00	OK	OK
picr_1:38588979-38589671	ALIGNMENT_GAP-ASSEMBLY_GAP	pirc_1:35176100-35175504:-1	gaps	error
picr_1:38589371-39359604	MATCH	pirc_1:35175803-34405571:-1:100.00	OK	OK
picr_1:39359304-39361613	ALIGNMENT_GAP-ASSEMBLY_GAP	pirc_1:34405871-34403562:-1	gaps	gaps
picr_1:39361313-40939967	MATCH	pirc_1:34403861-32825208:-1:100.00	OK	OK
picr_1:40939667-40940373	ALIGNMENT_GAP-ASSEMBLY_GAP	pirc_1:32825508-32824802:-1	gaps	gaps
picr_1:40940073-41201889	MATCH	pirc_1:32825101-32563286:-1:100.00	OK	OK
picr_1:41201589-41202449	ALIGNMENT_GAP-ASSEMBLY_GAP	pirc_1:32563586-32562923:-1	gaps	error
picr_1:41202149-42119643	MATCH	pirc_1:32563222-31645729:-1:100.00	OK	OK
picr_1:42117394-42120116	BRK-DUP	pirc_1:31647978-31645369:-1	error	gaps
picr_1:42119816-45088260	MATCH	pirc_1:31645668-28677225:-1:100.00	OK	OK
picr_1:45087960-45089437	ALIGNMENT_GAP	pirc_1:28677525-28675904:-1	error	gaps
picr_1:45089137-45227192	MATCH	pirc_1:28676203-28538149:-1:100.00	OK	OK
picr_1:45226892-45227504	ALIGNMENT_GAP	pirc_1:28538449-28537700:-1	error	gaps
picr_1:45227204-45412695	MATCH	pirc_1:28537999-28352509:-1:100.00	OK	OK
picr_1:45412394-45412996	ALIGNMENT_GAP	pirc_1:28352810-28352081:-1	error	error
picr_1:45412695-46239804	MATCH	pirc_1:28352381-27525273:-1:100.00	OK	OK
picr_1:46239504-46240380	ALIGNMENT_GAP-ASSEMBLY_GAP	pirc_1:27525573-27524806:-1	gaps	OK
picr_1:46240080-46316455	MATCH	pirc_1:27525105-27448731:-1:100.00	OK	OK
picr_1:46316155-46317544	ALIGNMENT_GAP-ASSEMBLY_GAP	pirc_1:27449031-27447793:-1	gaps	error
picr_1:46317244-47220025	MATCH	pirc_1:27448092-26545312:-1:100.00	OK	OK
picr_1:47219725-47221992	ALIGNMENT_GAP-ASSEMBLY_GAP	pirc_1:26545612-26543521:-1	gaps	error
picr_1:47221692-47417473	MATCH	pirc_1:26543820-26348040:-1:100.00	OK	OK
picr_1:47417173-47419403	ASSEMBLY_GAP-JMP	pirc_1:26348340-26346261:-1	gaps	error
picr_1:47419103-47422272	MATCH	pirc_1:26346560-26343392:-1:100.00	OK	OK
picr_1:47421972-47422889	ALIGNMENT_GAP-ASSEMBLY_GAP	pirc_1:26343692-26342906:-1	gaps	error
picr_1:47422589-47493703	MATCH	pirc_1:26343205-26272092:-1:100.00	OK	OK
picr_1:47493403-47494458	ALIGNMENT_GAP-ASSEMBLY_GAP	pirc_1:26272392-26271454:-1	gaps	error
picr_1:47494158-47618830	MATCH	pirc_1:26271753-26147082:-1:100.00	OK	OK
picr_1:47618530-47620102	ALIGNMENT_GAP-ASSEMBLY_GAP	pirc_1:26147382-26145930:-1	gaps	error
picr_1:47619802-48156577	MATCH	pirc_1:26146229-25609455:-1:100.00	OK	OK
picr_1:48156277-48157168	ALIGNMENT_GAP-ASSEMBLY_GAP	pirc_1:25609755-25609092:-1	gaps	error
picr_1:48156868-48882326	MATCH	pirc_1:25609391-24883934:-1:100.00	OK	OK
picr_1:48882026-48882836	ALIGNMENT_GAP-ASSEMBLY_GAP	pirc_1:24884234-24883548:-1	gaps	error
picr_1:48882536-49453609	MATCH	pirc_1:24883847-24312775:-1:100.00	OK	OK
picr_1:49453307-49453910	ALIGNMENT_GAP	pirc_1:24313077-24312315:-1	error	error
picr_1:49453608-49454714	MATCH	pirc_1:24312616-24311511:-1:100.00	OK	OK
picr_1:49454413-49455015	ALIGNMENT_GAP	pirc_1:24311812-24311105:-1	error	error
picr_1:49454714-49765121	MATCH	pirc_1:24311405-24000999:-1:100.00	OK	OK
picr_1:49764821-49765694	BRK-DUP	pirc_1:24001299-24000308:-1	error	gaps
picr_1:49765394-50176395	MATCH	pirc_1:24000607-23589598:-1:99.99	OK	OK
picr_1:50176095-50178513	BRK-DUP	pirc_1:23589898-23587621:-1	error	gaps
picr_1:50177805-50273989	MATCH	pirc_1:23588328-23492145:-1:100.00	OK	OK
picr_1:50273688-50274290	ALIGNMENT_GAP	pirc_1:23492446-23491709:-1	error	error
picr_1:50273989-50684898	MATCH	pirc_1:23492009-23081101:-1:100.00	OK	OK
picr_1:50684598-50685360	ALIGNMENT_GAP	pirc_1:23081401-23080801:-1	OK	OK
picr_1:50685060-51726742	MATCH	pirc_1:23081100-22039419:-1:100.00	OK	OK
picr_1:51726438-51727043	ALIGNMENT_GAP	pirc_1:22039723-22039019:-1	error	error
picr_1:51726739-53036677	MATCH	pirc_1:22039322-20729300:-1:99.99	OK	OK
picr_1:53036377-53037139	ALIGNMENT_GAP	pirc_1:20729600-20728998:-1	OK	OK
picr_1:53036839-54709257	MATCH	pirc_1:20729297-19056880:-1:100.00	OK	OK
picr_1:54708957-54709629	ALIGNMENT_GAP	pirc_1:19057180-19056326:-1	error	gaps
picr_1:54709329-55418205	MATCH	pirc_1:19056625-18347750:-1:100.00	OK	OK
picr_1:55417905-55418649	ALIGNMENT_GAP-ASSEMBLY_GAP	pirc_1:18348050-18347436:-1	gaps	error
picr_1:55418349-56934153	MATCH	pirc_1:18347735-16831932:-1:100.00	OK	OK
picr_1:56933853-56934634	ALIGNMENT_GAP	pirc_1:16832232-16831632:-1	error	error
picr_1:56934334-57082021	MATCH	pirc_1:16831931-16684245:-1:100.00	OK	OK
picr_1:57081721-57082371	ALIGNMENT_GAP	pirc_1:16684548-16684021:-1	OK	OK
picr_1:57082071-57311749	MATCH	pirc_1:16684323-16454643:-1:99.99	OK	OK
picr_1:57311449-57312479	ALIGNMENT_GAP-ASSEMBLY_GAP	pirc_1:16454943-16454228:-1	gaps	error
picr_1:57312179-57367398	MATCH	pirc_1:16454527-16399309:-1:100.00	OK	OK
picr_1:57367098-57369209	ALIGNMENT_GAP-ASSEMBLY_GAP	pirc_1:16399609-16397388:-1	gaps	error
picr_1:57368909-57886426	MATCH	pirc_1:16397687-15880171:-1:100.00	OK	OK
picr_1:57886124-57886727	ALIGNMENT_GAP	pirc_1:15880473-15879531:-1	error	error
picr_1:57886425-58263876	MATCH	pirc_1:15879832-15502382:-1:100.00	OK	OK
picr_1:58263573-58264177	ALIGNMENT_GAP	pirc_1:15502685-15501901:-1	error	error
picr_1:58263874-58414523	MATCH	pirc_1:15502203-15351555:-1:100.00	OK	OK
picr_1:58414223-58415117	ALIGNMENT_GAP	pirc_1:15351855-15350759:-1	error	gaps
picr_1:58414817-58513385	MATCH	pirc_1:15351058-15252491:-1:100.00	OK	OK
picr_1:58513085-58514190	ALIGNMENT_GAP-ASSEMBLY_GAP	pirc_1:15252791-15251686:-1	gaps	gaps
picr_1:58513890-58722977	MATCH	pirc_1:15251985-15042899:-1:100.00	OK	OK
picr_1:58722676-58723278	ALIGNMENT_GAP	pirc_1:15043200-15042461:-1	error	error
picr_1:58722977-58972719	MATCH	pirc_1:15042761-14792964:-1:99.98	OK	OK
picr_1:58972149-58974316	DUP	pirc_1:14793534-14791615:-1	error	gaps
picr_1:58973727-59008946	MATCH	pirc_1:14792203-14756985:-1:100.00	OK	OK
picr_1:59008646-59012181	ALIGNMENT_GAP-ASSEMBLY_GAP	pirc_1:14757285-14753750:-1	gaps	gaps
picr_1:59011881-59946307	MATCH	pirc_1:14754049-13819624:-1:100.00	OK	OK
picr_1:59946007-59949517	ALIGNMENT_GAP-ASSEMBLY_GAP	pirc_1:13819924-13816414:-1	gaps	gaps
picr_1:59949217-60060067	MATCH	pirc_1:13816713-13705864:-1:100.00	OK	OK
picr_1:60059767-60061631	ALIGNMENT_GAP-ASSEMBLY_GAP	pirc_1:13706164-13704185:-1	gaps	gaps
picr_1:60061331-60930682	MATCH	pirc_1:13704484-12835135:-1:99.99	OK	OK
picr_1:60930382-60931147	ALIGNMENT_GAP-ASSEMBLY_GAP	pirc_1:12835435-12834835:-1	gaps	error
picr_1:60930847-61249017	MATCH	pirc_1:12835134-12516965:-1:100.00	OK	OK
picr_1:61248717-61251256	ALIGNMENT_GAP-ASSEMBLY_GAP	pirc_1:12517265-12515098:-1	gaps	error
picr_1:61250956-62135269	MATCH	pirc_1:12515397-11631085:-1:100.00	OK	OK
picr_1:61327311-61327921	ASSEMBLY_GAP	pirc_1:12439043-12438433:-1	gaps	gaps
picr_1:62134969-62135808	ALIGNMENT_GAP-ASSEMBLY_GAP	pirc_1:11631385-11630786:-1	gaps	error
picr_1:62135508-62151788	MATCH	pirc_1:11631085-11614806:-1:100.00	OK	OK
picr_1:62151488-62154963	ALIGNMENT_GAP-ASSEMBLY_GAP	pirc_1:11615106-11611631:-1	gaps	gaps
picr_1:62154663-62188286	MATCH	pirc_1:11611930-11578308:-1:100.00	OK	OK
picr_1:62187986-62188721	ALIGNMENT_GAP	pirc_1:11578608-11578008:-1	error	error
picr_1:62188421-62547528	MATCH	pirc_1:11578307-11219201:-1:100.00	OK	OK
picr_1:62547228-62550008	ALIGNMENT_GAP-ASSEMBLY_GAP	pirc_1:11219501-11216696:-1	gaps	gaps
picr_1:62549708-62920088	MATCH	pirc_1:11216995-10846616:-1:100.00	OK	OK
picr_1:62919788-62921923	ALIGNMENT_GAP-ASSEMBLY_GAP	pirc_1:10846916-10844781:-1	gaps	gaps
picr_1:62921623-65989358	MATCH	pirc_1:10845080-7777346:-1:99.99	OK	OK
picr_1:64948994-64949622	ASSEMBLY_GAP	pirc_1:8817710-8817082:-1	gaps	gaps
picr_1:64950156-64950801	ASSEMBLY_GAP	pirc_1:8816548-8815903:-1	gaps	gaps
picr_1:65807813-65808443	ASSEMBLY_GAP	pirc_1:7958891-7958261:-1	gaps	gaps
picr_1:65989058-65990160	ALIGNMENT_GAP-ASSEMBLY_GAP	pirc_1:7777646-7776544:-1	gaps	gaps
picr_1:65989860-67043194	MATCH	pirc_1:7776843-6723468:-1:99.99	OK	OK
picr_1:67042894-67048564	ALIGNMENT_GAP-ASSEMBLY_GAP	pirc_1:6723768-6718098:-1	gaps	gaps
picr_1:67048264-67107042	MATCH	pirc_1:6718397-6659620:-1:100.00	OK	OK
picr_1:67106742-67108183	ALIGNMENT_GAP-ASSEMBLY_GAP	pirc_1:6659920-6658479:-1	gaps	gaps
picr_1:67107883-67162497	MATCH	pirc_1:6658778-6604165:-1:100.00	OK	OK
picr_1:67162197-67162993	ALIGNMENT_GAP-ASSEMBLY_GAP	pirc_1:6604465-6603669:-1	gaps	gaps
picr_1:67162693-68277502	MATCH	pirc_1:6603968-5489160:-1:100.00	OK	OK
picr_1:68277202-68279129	ALIGNMENT_GAP-ASSEMBLY_GAP	pirc_1:5489460-5487533:-1	gaps	gaps
picr_1:68278829-71143245	MATCH	pirc_1:5487832-2623417:-1:100.00	OK	OK
picr_1:71142945-71147460	ALIGNMENT_GAP-ASSEMBLY_GAP	pirc_1:2623717-2619202:-1	gaps	gaps
picr_1:71147160-72632703	MATCH	pirc_1:2619501-1133959:-1:100.00	OK	OK
picr_1:71671539-71672140	ASSEMBLY_GAP	pirc_1:2095123-2094522:-1	gaps	gaps
picr_1:72631667-72633492	DUP	pirc_1:1134995-1133418:-1	error	error
picr_1:72632950-73475454	MATCH	pirc_1:1133959-291456:-1:100.00	OK	OK
picr_1:73475154-73476347	ALIGNMENT_GAP	pirc_1:291756-290487:-1	OK	gaps
picr_1:73476047-73478228	MATCH	pirc_1:290786-288606:-1:100.00	OK	OK
picr_1:73477928-73479102	ALIGNMENT_GAP-ASSEMBLY_GAP	pirc_1:288906-287718:-1	gaps	error
picr_1:73478802-73766819	MATCH	pirc_1:288017-1:-1:100.00	OK	OK
picr_10:0-24923	MATCH	pirc_10:1-24923:1:100.00	OK	OK
picr_10:24623-28610	ALIGNMENT_GAP-ASSEMBLY_GAP	pirc_10:24624-28610:1	gaps	gaps
picr_10:28310-29681	MATCH	pirc_10:28311-29681:1:100.00	OK	OK
picr_10:29381-33531	ALIGNMENT_GAP-ASSEMBLY_GAP	pirc_10:29382-33531:1	gaps	gaps
picr_10:33231-34616	MATCH	pirc_10:33232-34616:1:100.00	OK	OK
picr_10:34316-35386	ALIGNMENT_GAP-ASSEMBLY_GAP	pirc_10:34317-35386:1	gaps	gaps
picr_10:35086-778467	MATCH	pirc_10:35087-778467:1:100.00	OK	OK
picr_10:778167-778926	ALIGNMENT_GAP	pirc_10:778168-778767:1	error	error
picr_10:778626-1843721	MATCH	pirc_10:778468-1843562:1:100.00	OK	OK
picr_10:1843421-1844362	ASSEMBLY_GAP-JMP	pirc_10:1843263-1844034:1	gaps	error
picr_10:1844062-3496886	MATCH	pirc_10:1843735-3496558:1:100.00	OK	OK
picr_10:3496586-3497403	ALIGNMENT_GAP-ASSEMBLY_GAP	pirc_10:3496259-3497267:1	gaps	error
picr_10:3497103-3511211	MATCH	pirc_10:3496968-3511075:1:100.00	OK	OK
picr_10:3510911-3511611	ALIGNMENT_GAP-ASSEMBLY_GAP	pirc_10:3510776-3511375:1	gaps	error
picr_10:3511311-3918649	MATCH	pirc_10:3511076-3918413:1:100.00	OK	OK
picr_10:3918349-3919104	ALIGNMENT_GAP-ASSEMBLY_GAP	pirc_10:3918114-3918771:1	gaps	OK
picr_10:3918804-5122877	MATCH	pirc_10:3918472-5122544:1:100.00	OK	OK
picr_10:5122569-5123448	ASSEMBLY_GAP-BRK-DUP	pirc_10:5122237-5122894:1	gaps	error
picr_10:5123148-5286077	MATCH	pirc_10:5122595-5285523:1:100.00	OK	OK
picr_10:5285777-5286471	ALIGNMENT_GAP-ASSEMBLY_GAP	pirc_10:5285224-5285823:1	gaps	error
picr_10:5286171-5797670	MATCH	pirc_10:5285524-5797022:1:100.00	OK	OK
picr_10:5797370-5798240	ALIGNMENT_GAP-ASSEMBLY_GAP	pirc_10:5796723-5797437:1	gaps	error
picr_10:5797940-6059216	MATCH	pirc_10:5797138-6058413:1:100.00	OK	OK
picr_10:6058916-6059690	ALIGNMENT_GAP	pirc_10:6058114-6058712:1	error	error
picr_10:6059390-7703790	MATCH	pirc_10:6058413-7702812:1:100.00	OK	OK
picr_10:7703490-7705829	ALIGNMENT_GAP-ASSEMBLY_GAP	pirc_10:7702513-7704569:1	gaps	error
picr_10:7705529-8161247	MATCH	pirc_10:7704270-8160048:1:99.99	OK	OK
picr_10:8160947-8162122	ALIGNMENT_GAP-ASSEMBLY_GAP	pirc_10:8159749-8160805:1	gaps	error
picr_10:8161822-8202217	MATCH	pirc_10:8160506-8200900:1:100.00	OK	OK
picr_10:8201917-8204100	ALIGNMENT_GAP-ASSEMBLY_GAP	pirc_10:8200601-8202457:1	gaps	error
picr_10:8203800-9934498	MATCH	pirc_10:8202158-9932847:1:99.99	OK	OK
picr_10:8950193-8950830	ASSEMBLY_GAP	pirc_10:8948551-8949179:1	gaps	OK
picr_10:9934198-9935225	ALIGNMENT_GAP-ASSEMBLY_GAP	pirc_10:9932548-9933432:1	gaps	OK
picr_10:9934925-9937075	MATCH	pirc_10:9933133-9935282:1:100.00	OK	OK
picr_10:9936775-9937805	ALIGNMENT_GAP-ASSEMBLY_GAP	pirc_10:9934983-9935822:1	gaps	error
picr_10:9937505-10131069	MATCH	pirc_10:9935523-10129086:1:100.00	OK	OK
picr_10:10130769-10131519	ALIGNMENT_GAP-ASSEMBLY_GAP	pirc_10:10128787-10129419:1	gaps	error
picr_10:10131219-10134090	MATCH	pirc_10:10129120-10131990:1:100.00	OK	OK
picr_10:10133790-10134614	ALIGNMENT_GAP-ASSEMBLY_GAP	pirc_10:10131691-10132416:1	gaps	error
picr_10:10134314-10634219	MATCH	pirc_10:10132117-10632021:1:100.00	OK	OK
picr_10:10633919-10637491	ALIGNMENT_GAP-ASSEMBLY_GAP	pirc_10:10631722-10635181:1	gaps	error
picr_10:10637191-10651849	MATCH	pirc_10:10634882-10649539:1:100.00	OK	OK
picr_10:10651549-10652403	ALIGNMENT_GAP-ASSEMBLY_GAP	pirc_10:10649240-10649932:1	gaps	OK
picr_10:10652103-11124581	MATCH	pirc_10:10649633-11122143:1:99.99	OK	OK
picr_10:11124278-11124882	ALIGNMENT_GAP	pirc_10:11121841-11122599:1	error	error
picr_10:11124579-11913860	MATCH	pirc_10:11122297-11911577:1:100.00	OK	OK
picr_10:11913560-11914895	ALIGNMENT_GAP-ASSEMBLY_GAP	pirc_10:11911278-11912739:1	gaps	error
picr_10:11914595-12136766	MATCH	pirc_10:11912440-12134610:1:100.00	OK	OK
picr_10:12136397-12137233	DUP	pirc_10:12134242-12134912:1	error	error
picr_10:12136933-12223587	MATCH	pirc_10:12134613-12221266:1:100.00	OK	OK
picr_10:12223287-12224299	ALIGNMENT_GAP-ASSEMBLY_GAP	pirc_10:12220967-12222121:1	gaps	error
picr_10:12223999-12485486	MATCH	pirc_10:12221822-12483308:1:100.00	OK	OK
picr_10:12485186-12485988	ALIGNMENT_GAP-ASSEMBLY_GAP	pirc_10:12483009-12484002:1	gaps	error
picr_10:12485688-13578282	MATCH	pirc_10:12483703-13576296:1:100.00	OK	OK
picr_10:13577981-13578583	ALIGNMENT_GAP	pirc_10:13575996-13576716:1	error	error
picr_10:13578282-13914252	MATCH	pirc_10:13576416-13912385:1:100.00	OK	OK
picr_10:13913952-13914658	ALIGNMENT_GAP	pirc_10:13912086-13912686:1	error	error
picr_10:13914358-14564855	MATCH	pirc_10:13912387-14562883:1:100.00	OK	OK
picr_10:14564553-14565156	ALIGNMENT_GAP	pirc_10:14562582-14563319:1	error	error
picr_10:14564854-15017465	MATCH	pirc_10:14563018-15015628:1:100.00	OK	OK
picr_10:15017165-15017982	ALIGNMENT_GAP	pirc_10:15015329-15015928:1	error	OK
picr_10:15017682-15049145	MATCH	pirc_10:15015629-15047091:1:100.00	OK	OK
picr_10:15048845-15049589	ALIGNMENT_GAP	pirc_10:15046792-15047390:1	error	error
picr_10:15049289-15050247	MATCH	pirc_10:15047091-15048048:1:100.00	OK	OK
picr_10:15049947-15050762	ALIGNMENT_GAP-ASSEMBLY_GAP	pirc_10:15047749-15048678:1	gaps	OK
picr_10:15050462-15123909	MATCH	pirc_10:15048379-15121825:1:100.00	OK	OK
picr_10:15123608-15124411	ASSEMBLY_GAP-BRK-DUP	pirc_10:15121525-15122124:1	gaps	error
picr_10:15124111-15227254	MATCH	pirc_10:15121825-15224967:1:100.00	OK	OK
picr_10:15226954-15227728	ALIGNMENT_GAP	pirc_10:15224668-15225265:1	error	error
picr_10:15227428-15608360	MATCH	pirc_10:15224966-15605897:1:100.00	OK	OK
picr_10:15608060-15608790	ALIGNMENT_GAP-ASSEMBLY_GAP	pirc_10:15605598-15606197:1	gaps	error
picr_10:15608490-15788150	MATCH	pirc_10:15605898-15785557:1:100.00	OK	OK
picr_10:15787850-15789703	ALIGNMENT_GAP-ASSEMBLY_GAP	pirc_10:15785258-15787265:1	gaps	error
picr_10:15789403-16178511	MATCH	pirc_10:15786966-16176073:1:100.00	OK	OK
picr_10:16178208-16178812	ALIGNMENT_GAP	pirc_10:16175771-16176589:1	error	error
picr_10:16178509-16423719	MATCH	pirc_10:16176287-16421496:1:100.00	OK	OK
picr_10:16423419-16424726	ALIGNMENT_GAP-ASSEMBLY_GAP	pirc_10:16421197-16422318:1	gaps	error
picr_10:16424426-17006927	MATCH	pirc_10:16422019-17004519:1:100.00	OK	OK
picr_10:17006627-17009887	ALIGNMENT_GAP-ASSEMBLY_GAP	pirc_10:17004220-17007479:1	gaps	gaps
picr_10:17009587-17626987	MATCH	pirc_10:17007180-17624579:1:100.00	OK	OK
picr_10:17626687-17627476	ALIGNMENT_GAP-ASSEMBLY_GAP	pirc_10:17624280-17624936:1	gaps	error
picr_10:17627176-19310214	MATCH	pirc_10:17624637-19307674:1:100.00	OK	OK
picr_10:19309912-19310515	JMP	pirc_10:19307373-19308134:1	error	error
picr_10:19310213-22009247	MATCH	pirc_10:19307833-22006866:1:100.00	OK	OK
picr_10:19615153-19615763	ASSEMBLY_GAP	pirc_10:19612773-19613382:1	gaps	gaps
picr_10:22008451-22010246	ASSEMBLY_GAP-BRK-DUP	pirc_10:22006071-22007887:1	gaps	gaps
picr_10:22009946-22026908	MATCH	pirc_10:22007588-22024549:1:100.00	OK	OK
picr_10:22026607-22027209	ALIGNMENT_GAP	pirc_10:22024249-22024984:1	OK	OK
picr_10:22026908-22616378	MATCH	pirc_10:22024684-22614203:1:99.99	OK	OK
picr_10:22616075-22616679	ALIGNMENT_GAP	pirc_10:22613901-22614747:1	error	error
picr_10:22616376-23551436	MATCH	pirc_10:22614445-23549504:1:100.00	OK	OK
picr_10:23551136-23553251	ALIGNMENT_GAP	pirc_10:23549205-23551144:1	error	gaps
picr_10:23552951-23721737	MATCH	pirc_10:23550845-23719630:1:100.00	OK	OK
picr_10:23721435-23722038	ALIGNMENT_GAP	pirc_10:23719329-23720101:1	error	error
picr_10:23721736-24149737	MATCH	pirc_10:23719800-24147800:1:100.00	OK	OK
picr_10:24149437-24150427	ALIGNMENT_GAP	pirc_10:24147501-24148145:1	error	gaps
picr_10:24150127-24153795	MATCH	pirc_10:24147846-24151513:1:100.00	OK	OK
picr_10:24153494-24154096	ALIGNMENT_GAP	pirc_10:24151213-24152051:1	error	error
picr_10:24153795-24156620	MATCH	pirc_10:24151751-24154575:1:100.00	OK	OK
picr_10:24156320-24157706	ALIGNMENT_GAP	pirc_10:24154276-24155466:1	error	gaps
picr_10:24157406-24266872	MATCH	pirc_10:24155167-24264632:1:100.00	OK	OK
picr_10:24266563-24267173	ALIGNMENT_GAP	pirc_10:24264324-24265198:1	error	error
picr_10:24266864-24384975	MATCH	pirc_10:24264889-24383000:1:99.99	OK	OK
picr_10:24384674-24385276	ALIGNMENT_GAP	pirc_10:24382700-24383454:1	error	error
picr_10:24384975-24559916	MATCH	pirc_10:24383154-24558067:1:99.98	OK	OK
picr_10:24559615-24560217	ALIGNMENT_GAP	pirc_10:24557767-24558500:1	error	error
picr_10:24559916-25095778	MATCH	pirc_10:24558200-25094061:1:100.00	OK	OK
picr_10:25094610-25097526	DUP	pirc_10:25092894-25095668:1	error	gaps
picr_10:25097092-25862713	MATCH	pirc_10:25095235-25860855:1:100.00	OK	OK
picr_10:25862412-25863014	ALIGNMENT_GAP	pirc_10:25860555-25861559:1	error	gaps
picr_10:25862713-26387821	MATCH	pirc_10:25861259-26386366:1:100.00	OK	OK
picr_10:26387521-26388623	ALIGNMENT_GAP	pirc_10:26386067-26387041:1	error	gaps
picr_10:26388323-26424094	MATCH	pirc_10:26386742-26422512:1:100.00	OK	OK
picr_10:26423794-26424401	ALIGNMENT_GAP	pirc_10:26422213-26422925:1	OK	gaps
picr_10:26424101-27518691	MATCH	pirc_10:26422626-27517215:1:100.00	OK	OK
picr_10:27518391-27519090	ALIGNMENT_GAP	pirc_10:27516916-27517512:1	OK	OK
picr_10:27518790-28256720	MATCH	pirc_10:27517213-28255190:1:99.99	OK	OK
picr_10:28256420-28257205	ALIGNMENT_GAP-ASSEMBLY_GAP	pirc_10:28254891-28255539:1	gaps	error
picr_10:28256905-29699466	MATCH	pirc_10:28255240-29697800:1:100.00	OK	OK
picr_10:29699077-29701110	DUP	pirc_10:29697412-29699336:1	error	gaps
picr_10:29700757-30166101	MATCH	pirc_10:29698984-30164327:1:100.00	OK	OK
picr_10:30165798-30166402	ALIGNMENT_GAP	pirc_10:30164025-30164773:1	error	error
picr_10:30166099-31787026	MATCH	pirc_10:30164471-31785397:1:100.00	OK	OK
picr_10:31786726-31787902	BRK-DUP	pirc_10:31785098-31786447:1	OK	gaps
picr_10:31787602-32284770	MATCH	pirc_10:31786148-32283315:1:100.00	OK	OK
picr_10:32284470-32285147	ALIGNMENT_GAP	pirc_10:32283016-32283795:1	error	gaps
picr_10:32284847-35001901	MATCH	pirc_10:32283496-35000549:1:100.00	OK	OK
picr_10:35001601-35002321	ALIGNMENT_GAP-ASSEMBLY_GAP	pirc_10:35000250-35000878:1	gaps	error
picr_10:35002021-35007692	MATCH	pirc_10:35000579-35006249:1:100.00	OK	OK
picr_10:35007392-35008198	ALIGNMENT_GAP-ASSEMBLY_GAP	pirc_10:35005950-35006600:1	gaps	error
picr_10:35007898-36189827	MATCH	pirc_10:35006301-36188229:1:100.00	OK	OK
picr_10:36189527-36190747	ASSEMBLY_GAP-JMP	pirc_10:36187930-36189008:1	gaps	OK
picr_10:36190447-36430025	MATCH	pirc_10:36200550-36440127:1:100.00	OK	OK
picr_10:36429725-36430574	ALIGNMENT_GAP-ASSEMBLY_GAP	pirc_10:36439828-36440676:1	gaps	gaps
picr_10:36430274-38126754	MATCH	pirc_10:36440377-38136856:1:100.00	OK	OK
picr_10:38126454-38127184	ALIGNMENT_GAP-ASSEMBLY_GAP	pirc_10:38136557-38137286:1	gaps	gaps
picr_10:38126884-39255774	MATCH	pirc_10:38136987-39265876:1:100.00	OK	OK
picr_10:39255474-39256189	ALIGNMENT_GAP-ASSEMBLY_GAP	pirc_10:39265577-39266291:1	gaps	gaps
picr_10:39255889-39695573	MATCH	pirc_10:39265992-39705718:1:99.98	OK	OK
picr_10:39695273-39696133	ALIGNMENT_GAP-ASSEMBLY_GAP	pirc_10:39705419-39706278:1	gaps	gaps
picr_10:39695833-39700834	MATCH	pirc_10:39705979-39710979:1:100.00	OK	OK
picr_10:39700534-39702146	ALIGNMENT_GAP-ASSEMBLY_GAP	pirc_10:39710680-39712291:1	gaps	gaps
picr_10:39701846-39848779	MATCH	pirc_10:39711992-39858924:1:100.00	OK	OK
picr_10:39848479-39849251	ALIGNMENT_GAP-ASSEMBLY_GAP	pirc_10:39858625-39859396:1	gaps	gaps
picr_10:39848951-39871965	MATCH	pirc_10:39859097-39882110:1:100.00	OK	OK
picr_10:39871665-39872551	ALIGNMENT_GAP-ASSEMBLY_GAP	pirc_10:39881811-39882696:1	gaps	gaps
picr_10:39872251-40029448	MATCH	pirc_10:39882397-40039593:1:100.00	OK	OK
picr_10:40029148-40030145	ALIGNMENT_GAP-ASSEMBLY_GAP	pirc_10:40039294-40040290:1	gaps	gaps
picr_10:40029845-40155910	MATCH	pirc_10:40039991-40166055:1:100.00	OK	OK
picr_10:40155610-40156438	ALIGNMENT_GAP-ASSEMBLY_GAP	pirc_10:40165756-40166583:1	gaps	gaps
picr_10:40156138-40532893	MATCH	pirc_10:40166284-40543038:1:100.00	OK	OK
picr_100:0-20626	MATCH	pirc_100:1-20626:1:100.00	OK	OK
picr_100:20326-21561	ALIGNMENT_GAP-ASSEMBLY_GAP	pirc_100:20327-21561:1	gaps	gaps
picr_100:21261-323003	MATCH	pirc_100:21262-323003:1:100.00	OK	OK
picr_100:322703-323940	ALIGNMENT_GAP-ASSEMBLY_GAP	pirc_100:322704-323940:1	gaps	gaps
picr_100:323640-3425520	MATCH	pirc_100:323641-3425520:1:100.00	OK	OK
picr_100:1291885-1292486	ASSEMBLY_GAP	pirc_100:1291886-1292486:1	gaps	gaps
picr_100:3425220-3426014	ALIGNMENT_GAP-ASSEMBLY_GAP	pirc_100:3425221-3426014:1	gaps	gaps
picr_100:3425714-4374326	MATCH	pirc_100:3425715-4374326:1:99.99	OK	OK
picr_100:3886664-3887294	ASSEMBLY_GAP	pirc_100:3886665-3887294:1	gaps	gaps
picr_100:4374026-4375055	ALIGNMENT_GAP-ASSEMBLY_GAP	pirc_100:4374027-4374633:1	gaps	error
picr_100:4374755-4397366	MATCH	pirc_100:4374334-4396944:1:100.00	OK	OK
picr_100:4397065-4397667	ALIGNMENT_GAP	pirc_100:4396644-4397508:1	error	error
picr_100:4397366-4400684	MATCH	pirc_100:4397208-4400525:1:100.00	OK	OK
picr_100:4400019-4401167	DUP	pirc_100:4399861-4400863:1	error	error
picr_100:4400829-5671357	MATCH	pirc_100:4400526-5671053:1:100.00	OK	OK
picr_100:5671057-5672714	BRK-DUP	pirc_100:5670754-5672288:1	error	gaps
picr_100:5672414-7084530	MATCH	pirc_100:5671989-7084104:1:100.00	OK	OK
picr_100:5687939-5688622	ASSEMBLY_GAP	pirc_100:5687514-5688196:1	gaps	gaps
picr_100:5728396-5729071	ASSEMBLY_GAP	pirc_100:5727971-5728645:1	gaps	gaps
picr_100:5935872-5936551	ASSEMBLY_GAP	pirc_100:5935447-5936125:1	gaps	gaps
picr_1000:0-34144	MATCH	pirc_1019:1-34144:1:100.00	OK	OK
picr_1001:0-34080	DUP	pirc_430:46546-NO MATCH:1	error	no-region
picr_1002:0-34012	MATCH	pirc_1020:1-34012:1:100.00	OK	OK
picr_1003:0-34009	MATCH	pirc_1021:1-34009:1:100.00	OK	OK
picr_1004:0-33961	MATCH	pirc_1022:1-33961:1:100.00	OK	OK
picr_1005:0-33923	MATCH	pirc_1023:1-33923:1:100.00	OK	OK
picr_1006:0-33919	MATCH	pirc_1024:1-33919:1:100.00	OK	OK
picr_1007:0-33761	MATCH	pirc_1025:1-33761:1:100.00	OK	OK
picr_1008:0-33752	MATCH	pirc_1026:1-33752:1:100.00	OK	OK
picr_1009:0-33750	MATCH	pirc_1027:1-33750:1:100.00	OK	OK
picr_101:0-4840274	MATCH	pirc_102:1-4840274:1:100.00	OK	OK
picr_101:4086476-4087130	ASSEMBLY_GAP	pirc_102:4086477-4087130:1	gaps	gaps
picr_101:4839974-4841067	ALIGNMENT_GAP-ASSEMBLY_GAP	pirc_102:4839975-4841067:1	gaps	gaps
picr_101:4840767-6721766	MATCH	pirc_102:4840768-6721766:1:100.00	OK	OK
picr_1010:0-33746	MATCH	pirc_1028:1-33746:1:100.00	OK	OK
picr_1011:0-33716	MATCH	pirc_1029:1-33716:1:100.00	OK	OK
picr_1012:0-33684	MATCH	pirc_1030:1-33684:1:100.00	OK	OK
picr_1013:0-33661	MATCH	pirc_1031:1-33661:1:100.00	OK	OK
picr_1014:0-33618	MATCH	pirc_1032:1-33618:1:100.00	OK	OK
picr_1015:0-33501	MATCH	pirc_1033:1-33501:1:100.00	OK	OK
picr_1016:0-33495	MATCH	pirc_1034:1-33495:1:100.00	OK	OK
picr_1017:0-33491	MATCH	pirc_1035:1-33491:1:100.00	OK	OK
picr_1018:0-33477	MATCH	pirc_1036:1-33477:1:100.00	OK	OK
picr_1019:0-33468	MATCH	pirc_1037:1-33468:1:100.00	OK	OK
picr_102:0-3236825	MATCH	pirc_103:1-3236825:1:100.00	OK	OK
picr_102:3236525-3237569	ALIGNMENT_GAP-ASSEMBLY_GAP	pirc_103:3236526-3237569:1	gaps	gaps
picr_102:3237269-3819308	MATCH	pirc_103:3237270-3819308:1:100.00	OK	OK
picr_102:3819008-3819853	ALIGNMENT_GAP-ASSEMBLY_GAP	pirc_103:3819009-3819853:1	gaps	gaps
picr_102:3819553-4455898	MATCH	pirc_103:3819554-4455898:1:100.00	OK	OK
picr_102:4455598-4456377	ALIGNMENT_GAP-ASSEMBLY_GAP	pirc_103:4455599-4456377:1	gaps	gaps
picr_102:4456077-4535748	MATCH	pirc_103:4456078-4535748:1:100.00	OK	OK
picr_102:4535448-4536723	ALIGNMENT_GAP-ASSEMBLY_GAP	pirc_103:4535449-4536723:1	gaps	gaps
picr_102:4536423-5573547	MATCH	pirc_103:4536424-5573547:1:100.00	OK	OK
picr_102:5573247-5573975	ALIGNMENT_GAP-ASSEMBLY_GAP	pirc_103:5573248-5573975:1	gaps	gaps
picr_102:5573675-5797144	MATCH	pirc_103:5573676-5797143:1:99.99	OK	OK
picr_102:5796844-5797664	ALIGNMENT_GAP-ASSEMBLY_GAP	pirc_103:5796844-5797663:1	gaps	gaps
picr_102:5797364-6431554	MATCH	pirc_103:5797364-6431553:1:100.00	OK	OK
picr_102:6338693-6339303	ASSEMBLY_GAP	pirc_103:6338693-6339302:1	gaps	gaps
picr_102:6431254-6432214	ALIGNMENT_GAP-ASSEMBLY_GAP	pirc_103:6431254-6432213:1	gaps	gaps
picr_102:6431914-6576998	MATCH	pirc_103:6431914-6576997:1:100.00	OK	OK
picr_1020:0-999	BRK-DUP	pirc_633:48455-50340:-1	error	error
picr_1020:699-33416	MATCH	pirc_424:50340-83056:1:100.00	OK	OK
picr_1020:15272-15902	ASSEMBLY_GAP	pirc_424:64913-65542:1	gaps	gaps
picr_1021:0-33387	MATCH	pirc_1039:1-33387:1:100.00	OK	OK
picr_1022:0-33383	MATCH	pirc_1040:1-33383:1:100.00	OK	OK
picr_1023:0-33367	MATCH	pirc_1041:1-33367:1:100.00	OK	OK
picr_1024:0-33355	MATCH	pirc_1042:1-33355:1:100.00	OK	OK
picr_1025:0-33336	MATCH	pirc_1043:1-33336:1:100.00	OK	OK
picr_1026:0-33332	MATCH	pirc_1044:1-33332:1:100.00	OK	OK
picr_1027:0-33242	MATCH	pirc_1045:1-33242:1:100.00	OK	OK
picr_1028:0-33207	MATCH	pirc_1047:1-33207:1:100.00	OK	OK
picr_1029:0-20843	BRK-DUP	pirc_318:111049-9177:1	error	gaps
picr_1029:11672-33187	MATCH	pirc_772:1-21445:1:99.11	OK	OK
picr_103:0-114860	MATCH	pirc_104:1-114860:1:100.00	OK	OK
picr_103:114560-116329	ALIGNMENT_GAP-ASSEMBLY_GAP	pirc_104:114561-116329:1	gaps	gaps
picr_103:116029-377343	MATCH	pirc_104:116030-377343:1:100.00	OK	OK
picr_103:377043-378022	ALIGNMENT_GAP-ASSEMBLY_GAP	pirc_104:377044-378022:1	gaps	gaps
picr_103:377722-493510	MATCH	pirc_104:377723-493510:1:100.00	OK	OK
picr_103:493210-494206	ALIGNMENT_GAP-ASSEMBLY_GAP	pirc_104:493211-494206:1	gaps	gaps
picr_103:493906-2346018	MATCH	pirc_104:493907-2346018:1:100.00	OK	OK
picr_103:1599289-1599890	ASSEMBLY_GAP	pirc_1721:2077-2677:1	gaps	OK
picr_103:2044027-2044642	ASSEMBLY_GAP	pirc_104:2044028-2044642:1	gaps	gaps
picr_103:2345718-2348719	ALIGNMENT_GAP-ASSEMBLY_GAP	pirc_104:2345719-2348719:1	gaps	gaps
picr_103:2348419-2602294	MATCH	pirc_104:2348420-2602294:1:100.00	OK	OK
picr_103:2601994-2602999	ALIGNMENT_GAP-ASSEMBLY_GAP	pirc_104:2601995-2602999:1	gaps	gaps
picr_103:2602699-3869010	MATCH	pirc_104:2602700-3869010:1:100.00	OK	OK
picr_103:3868710-3871340	ALIGNMENT_GAP-ASSEMBLY_GAP	pirc_104:3868711-3871340:1	gaps	gaps
picr_103:3871040-4098487	MATCH	pirc_104:3871041-4098487:1:100.00	OK	OK
picr_103:4098187-4100262	ALIGNMENT_GAP-ASSEMBLY_GAP	pirc_104:4098188-4100188:1	gaps	gaps
picr_103:4099962-4109827	MATCH	pirc_104:4099889-4109753:1:100.00	OK	OK
picr_103:4105148-4105749	ASSEMBLY_GAP	pirc_104:4105075-4105675:1	gaps	gaps
picr_103:4109527-4110600	ALIGNMENT_GAP-ASSEMBLY_GAP	pirc_104:4109454-4110526:1	gaps	gaps
picr_103:4110300-4179757	MATCH	pirc_104:4110227-4179683:1:100.00	OK	OK
picr_103:4179457-4180418	ALIGNMENT_GAP-ASSEMBLY_GAP	pirc_104:4179384-4180344:1	gaps	gaps
picr_103:4180118-5324237	MATCH	pirc_104:4180045-5324159:1:99.99	OK	OK
picr_103:5323937-5324927	ALIGNMENT_GAP-ASSEMBLY_GAP	pirc_104:5323860-5324849:1	gaps	gaps
picr_103:5324627-6223553	MATCH	pirc_104:5324550-6223475:1:100.00	OK	OK
picr_103:6053109-6053710	ASSEMBLY_GAP	pirc_104:6053032-6053632:1	gaps	gaps
picr_1030:0-33186	BRK-DUP	pirc_324:59308-NO MATCH:-1	error	no-region
picr_1031:0-33133	MATCH	pirc_1048:1-33133:1:100.00	OK	OK
picr_1032:0-33096	MATCH	pirc_1049:1-33096:1:100.00	OK	OK
picr_1033:0-33041	MATCH	pirc_1050:1-33041:1:100.00	OK	OK
picr_1034:0-33030	MATCH	pirc_1051:1-33030:1:100.00	OK	OK
picr_1035:0-32984	MATCH	pirc_1052:1-32984:1:100.00	OK	OK
picr_1036:0-32969	MATCH	pirc_1053:1-32969:1:100.00	OK	OK
picr_1037:0-32951	MATCH	pirc_1054:1-32951:1:100.00	OK	OK
picr_1038:0-32902	MATCH	pirc_1056:1-32902:1:100.00	OK	OK
picr_1039:0-32902	MATCH	pirc_1055:1-32902:1:100.00	OK	OK
picr_104:0-2220783	MATCH	pirc_105:1-2220783:1:100.00	OK	OK
picr_104:602946-603547	ASSEMBLY_GAP	pirc_105:602947-603547:1	gaps	gaps
picr_104:2220483-2226790	ALIGNMENT_GAP-ASSEMBLY_GAP	pirc_105:2220484-2226790:1	gaps	gaps
picr_104:2226490-4673146	MATCH	pirc_105:2226491-4673146:1:100.00	OK	OK
picr_104:4672846-4676911	ALIGNMENT_GAP-ASSEMBLY_GAP	pirc_105:4672847-4676911:1	gaps	gaps
picr_104:4676611-4965616	MATCH	pirc_105:4676612-4965616:1:100.00	OK	OK
picr_104:4965316-4966741	ALIGNMENT_GAP-ASSEMBLY_GAP	pirc_105:4965317-4966741:1	gaps	gaps
picr_104:4966441-5010837	MATCH	pirc_105:4966442-5010837:1:100.00	OK	OK
picr_104:5010537-5013983	ALIGNMENT_GAP-ASSEMBLY_GAP	pirc_105:5010538-5013983:1	gaps	gaps
picr_104:5013683-5924991	MATCH	pirc_105:5013684-5924991:1:100.00	OK	OK
picr_104:5924691-5927391	ALIGNMENT_GAP-ASSEMBLY_GAP	pirc_105:5924692-5927391:1	gaps	gaps
picr_104:5927091-6140650	MATCH	pirc_105:5927092-6140650:1:100.00	OK	OK
picr_1040:0-32899	MATCH	pirc_1057:1-32899:1:100.00	OK	OK
picr_1041:0-32805	MATCH	pirc_1059:1-32805:1:100.00	OK	OK
picr_1042:0-32734	BRK-DUP	pirc_1069:13496-NO MATCH:1	error	no-region
picr_1043:0-32716	DUP	pirc_681:33543-NO MATCH:1	error	no-region
picr_1044:0-32695	MATCH	pirc_1061:1-32695:1:100.00	OK	OK
picr_1045:0-32686	MATCH	pirc_1063:1-32686:1:100.00	OK	OK
picr_1046:0-20688	BRK-DUP	pirc_546:13060-2347:1	error	error
picr_1046:18341-32677	MATCH	pirc_1567:1-14337:1:99.96	OK	OK
picr_1047:0-32619	MATCH	pirc_691:17817-50435:1:100.00	OK	OK
picr_1048:0-32568	MATCH	pirc_1064:1-32568:1:100.00	OK	OK
picr_1049:0-32557	MATCH	pirc_1065:1-32557:1:100.00	OK	OK
picr_105:0-2267822	MATCH	pirc_106:1-2267822:1:100.00	OK	OK
picr_105:329954-330555	ASSEMBLY_GAP	pirc_106:329955-330555:1	gaps	gaps
picr_105:2267522-2268252	ALIGNMENT_GAP-ASSEMBLY_GAP	pirc_106:2267523-2268252:1	gaps	gaps
picr_105:2267952-3575195	MATCH	pirc_106:2267953-3575219:1:99.99	OK	OK
picr_105:2622303-2622904	ASSEMBLY_GAP	pirc_106:2622304-2622904:1	gaps	gaps
picr_105:3554939-3575496	ALIGNMENT_GAP	pirc_106:3554940-3575520:1	error	error
picr_105:3555240-4236626	MATCH	pirc_106:3555241-4236650:1:99.99	OK	OK
picr_105:4236326-4238279	ALIGNMENT_GAP-ASSEMBLY_GAP	pirc_106:4236351-4238303:1	gaps	gaps
picr_105:4237979-4455050	MATCH	pirc_106:4238004-4455074:1:100.00	OK	OK
picr_105:4454750-4458189	ALIGNMENT_GAP-ASSEMBLY_GAP	pirc_106:4454775-4458213:1	gaps	gaps
picr_105:4457889-5141226	MATCH	pirc_106:4457914-5141250:1:100.00	OK	OK
picr_105:5140926-5141731	ALIGNMENT_GAP-ASSEMBLY_GAP	pirc_106:5140951-5141755:1	gaps	gaps
picr_105:5141431-6068911	MATCH	pirc_106:5141456-6068935:1:100.00	OK	OK
picr_1050:0-32543	MATCH	pirc_1066:1-32543:1:100.00	OK	OK
picr_1051:0-17649	MATCH	pirc_1067:1-17649:1:100.00	OK	OK
picr_1051:17349-20699	ALIGNMENT_GAP-ASSEMBLY_GAP	pirc_1067:17350-20699:1	gaps	gaps
picr_1051:20399-32535	MATCH	pirc_1067:20400-32535:1:100.00	OK	OK
picr_1052:0-32523	MATCH	pirc_1068:1-32523:1:100.00	OK	OK
picr_1053:0-32454	MATCH	pirc_1069:1-32454:1:100.00	OK	OK
picr_1054:0-32423	MATCH	pirc_1070:1-32423:1:100.00	OK	OK
picr_1055:0-32373	MATCH	pirc_1071:1-32373:1:100.00	OK	OK
picr_1056:0-2712	MATCH	pirc_1060:1-2712:1:100.00	OK	OK
picr_1056:2412-3430	ALIGNMENT_GAP-ASSEMBLY_GAP	pirc_1060:2413-3430:1	gaps	gaps
picr_1056:3130-21748	MATCH	pirc_1060:3131-21748:1:100.00	OK	OK
picr_1056:12532-22866	DUP	pirc_1060:12533-22906:1	error	gaps
picr_1056:22204-32358	MATCH	pirc_1060:22245-32425:1:99.41	OK	OK
picr_1057:0-32352	MATCH	pirc_1072:1-32352:1:100.00	OK	OK
picr_1058:0-32307	MATCH	pirc_1073:1-32307:1:100.00	OK	OK
picr_1059:0-32290	MATCH	pirc_1075:1-32290:1:100.00	OK	OK
picr_106:0-524987	MATCH	pirc_107:1-524987:1:100.00	OK	OK
picr_106:524687-530619	ALIGNMENT_GAP-ASSEMBLY_GAP	pirc_107:524688-530619:1	gaps	gaps
picr_106:530319-1695076	MATCH	pirc_107:530320-1695076:1:100.00	OK	OK
picr_106:1694776-1700786	ALIGNMENT_GAP-ASSEMBLY_GAP	pirc_107:1694777-1700786:1	gaps	gaps
picr_106:1700486-1949045	MATCH	pirc_107:1700487-1949045:1:100.00	OK	OK
picr_106:1948745-1950320	ALIGNMENT_GAP-ASSEMBLY_GAP	pirc_107:1948746-1950320:1	gaps	gaps
picr_106:1950020-3345088	MATCH	pirc_107:1950021-3345088:1:100.00	OK	OK
picr_106:3344788-3346037	ASSEMBLY_GAP-JMP	pirc_107:3344789-3345867:1	gaps	error
picr_106:3345737-3861505	MATCH	pirc_107:3359014-3874781:1:100.00	OK	OK
picr_106:3861205-3863281	ALIGNMENT_GAP-ASSEMBLY_GAP	pirc_107:3874482-3876432:1	gaps	error
picr_106:3862981-4041292	MATCH	pirc_107:3876133-4054443:1:100.00	OK	OK
picr_106:4040992-4042919	ALIGNMENT_GAP-ASSEMBLY_GAP	pirc_107:4054144-4055970:1	gaps	error
picr_106:4042619-4385562	MATCH	pirc_107:4055671-4398613:1:100.00	OK	OK
picr_106:4385262-4386173	ALIGNMENT_GAP-ASSEMBLY_GAP	pirc_107:4398314-4399129:1	gaps	gaps
picr_106:4385873-4457866	MATCH	pirc_107:4398830-4470774:1:99.90	OK	OK
picr_106:4457094-4458167	ALIGNMENT_GAP	pirc_107:4470051-4470988:1	error	error
picr_106:4457395-4461490	MATCH	pirc_107:4470235-4474311:1:98.73	OK	OK
picr_106:4461190-4461970	ALIGNMENT_GAP-ASSEMBLY_GAP	pirc_107:4474012-4474680:1	gaps	OK
picr_106:4461670-4636448	MATCH	pirc_107:4474381-4649158:1:100.00	OK	OK
picr_106:4636148-4638148	ALIGNMENT_GAP-ASSEMBLY_GAP	pirc_107:4648859-4650706:1	gaps	error
picr_106:4637848-5313197	MATCH	pirc_107:4650407-5325757:1:99.99	OK	OK
picr_106:5312897-5314247	ALIGNMENT_GAP-ASSEMBLY_GAP	pirc_107:5325458-5326665:1	gaps	error
picr_106:5313947-5609668	MATCH	pirc_107:5326366-5622086:1:100.00	OK	OK
picr_106:5609368-5611041	ALIGNMENT_GAP-ASSEMBLY_GAP	pirc_107:5621787-5623344:1	gaps	error
picr_106:5610741-5633017	MATCH	pirc_107:5623045-5645320:1:100.00	OK	OK
picr_106:5632717-5633605	ALIGNMENT_GAP-ASSEMBLY_GAP	pirc_107:5645021-5645733:1	gaps	OK
picr_106:5633305-5636522	MATCH	pirc_107:5645434-5648650:1:100.00	OK	OK
picr_106:5636222-5637292	ALIGNMENT_GAP-ASSEMBLY_GAP	pirc_107:5648351-5649259:1	gaps	error
picr_106:5636992-5829011	MATCH	pirc_107:5648960-5840978:1:100.00	OK	OK
picr_106:5828711-5829408	ALIGNMENT_GAP-ASSEMBLY_GAP	pirc_107:5840679-5841279:1	gaps	error
picr_106:5829108-5869724	MATCH	pirc_107:5840980-5881595:1:100.00	OK	OK
picr_1060:0-32274	MATCH	pirc_1076:1-32274:1:100.00	OK	OK
picr_1061:0-32178	MATCH	pirc_1077:1-32178:1:100.00	OK	OK
picr_1062:0-32147	MATCH	pirc_1078:1-32147:1:100.00	OK	OK
picr_1063:0-32064	MATCH	pirc_1079:1-32064:1:100.00	OK	OK
picr_1064:0-32038	MATCH	pirc_1080:1-32038:1:100.00	OK	OK
picr_1065:0-32028	MATCH	pirc_1081:1-32028:1:100.00	OK	OK
picr_1066:0-31983	MATCH	pirc_1083:1-31983:1:100.00	OK	OK
picr_1067:0-31979	MATCH	pirc_1084:1-31979:1:100.00	OK	OK
picr_1068:0-31892	MATCH	pirc_1085:1-31892:1:100.00	OK	OK
picr_1069:0-31882	MATCH	pirc_1086:1-31882:1:100.00	OK	OK
picr_107:0-977198	MATCH	pirc_108:5825657-4848460:-1:100.00	OK	OK
picr_107:976898-977682	ALIGNMENT_GAP	pirc_108:4848760-4848161:-1	OK	OK
picr_107:977382-2006624	MATCH	pirc_108:4848460-3819219:-1:99.99	OK	OK
picr_107:2006324-2007266	ALIGNMENT_GAP-ASSEMBLY_GAP	pirc_108:3819519-3818450:-1	gaps	OK
picr_107:2006966-2208539	MATCH	pirc_108:3818749-3617177:-1:100.00	OK	OK
picr_107:2208239-2209127	ALIGNMENT_GAP	pirc_108:3617477-3616878:-1	error	error
picr_107:2208827-2695073	MATCH	pirc_108:3617177-3130932:-1:100.00	OK	OK
picr_107:2694773-2695525	ALIGNMENT_GAP	pirc_108:3131232-3130252:-1	error	gaps
picr_107:2695225-2699263	MATCH	pirc_108:3130551-3126514:-1:100.00	OK	OK
picr_107:2698963-2699760	ALIGNMENT_GAP-ASSEMBLY_GAP	pirc_108:3126814-3126017:-1	gaps	gaps
picr_107:2699460-3098198	MATCH	pirc_108:3126316-2727579:-1:100.00	OK	OK
picr_107:2702941-2703551	ASSEMBLY_GAP	pirc_108:3122836-3122226:-1	gaps	gaps
picr_107:3097898-3102889	ASSEMBLY_GAP-JMP	pirc_108:2727879-2712678:-1	gaps	gaps
picr_107:3102589-3535259	MATCH	pirc_108:2712977-2280308:-1:100.00	OK	OK
picr_107:3534959-3535799	ALIGNMENT_GAP-ASSEMBLY_GAP	pirc_108:2280608-2279768:-1	gaps	gaps
picr_107:3535499-5815571	MATCH	pirc_108:2280067-1:-1:99.99	OK	OK
picr_1070:0-11403	MATCH	pirc_1087:1-11403:1:100.00	OK	OK
picr_1070:11103-12766	ALIGNMENT_GAP-ASSEMBLY_GAP	pirc_1087:11104-12766:1	gaps	gaps
picr_1070:12466-31881	MATCH	pirc_1087:12467-31881:1:100.00	OK	OK
picr_1071:0-31874	MATCH	pirc_1088:1-31874:1:100.00	OK	OK
picr_1072:0-31850	MATCH	pirc_1089:1-31850:1:100.00	OK	OK
picr_1073:0-31840	MATCH	pirc_1090:1-31840:1:100.00	OK	OK
picr_1074:0-31835	MATCH	pirc_1091:1-31835:1:100.00	OK	OK
picr_1075:0-31810	MATCH	pirc_1092:1-31810:1:100.00	OK	OK
picr_1076:0-31805	MATCH	pirc_1093:1-31805:1:100.00	OK	OK
picr_1077:0-11297	MATCH	pirc_1095:1-11297:1:100.00	OK	OK
picr_1077:10997-15694	ALIGNMENT_GAP-ASSEMBLY_GAP	pirc_1095:10998-15694:1	gaps	gaps
picr_1077:15394-31770	MATCH	pirc_1095:15395-31770:1:100.00	OK	OK
picr_1078:0-31742	MATCH	pirc_1096:1-31742:1:100.00	OK	OK
picr_1078:5265-5866	ASSEMBLY_GAP	pirc_1096:5266-5866:1	gaps	gaps
picr_1079:0-31721	MATCH	pirc_1097:1-31721:1:100.00	OK	OK
picr_108:0-671433	MATCH	pirc_109:1-671433:1:100.00	OK	OK
picr_108:671133-672757	ALIGNMENT_GAP-ASSEMBLY_GAP	pirc_109:671134-672757:1	gaps	gaps
picr_108:672457-1304656	MATCH	pirc_109:672458-1304656:1:100.00	OK	OK
picr_108:1304356-1305389	ALIGNMENT_GAP-ASSEMBLY_GAP	pirc_109:1304357-1305389:1	gaps	gaps
picr_108:1305089-1618154	MATCH	pirc_109:1305090-1618154:1:100.00	OK	OK
picr_108:1617854-1619296	ALIGNMENT_GAP-ASSEMBLY_GAP	pirc_109:1617855-1619296:1	gaps	gaps
picr_108:1618996-2058219	MATCH	pirc_109:1618997-2058219:1:100.00	OK	OK
picr_108:2057919-2060076	ALIGNMENT_GAP-ASSEMBLY_GAP	pirc_109:2057920-2060076:1	gaps	gaps
picr_108:2059776-2311970	MATCH	pirc_109:2059777-2311970:1:100.00	OK	OK
picr_108:2311670-2314817	ALIGNMENT_GAP-ASSEMBLY_GAP	pirc_109:2311671-2314817:1	gaps	gaps
picr_108:2314517-2755743	MATCH	pirc_109:2314518-2755747:1:99.99	OK	OK
picr_108:2755443-2757053	ALIGNMENT_GAP-ASSEMBLY_GAP	pirc_109:2755448-2757057:1	gaps	gaps
picr_108:2756753-2767864	MATCH	pirc_109:2756758-2767868:1:100.00	OK	OK
picr_108:2767564-2769489	ALIGNMENT_GAP-ASSEMBLY_GAP	pirc_109:2767569-2769493:1	gaps	gaps
picr_108:2769189-2870813	MATCH	pirc_109:2769194-2870817:1:100.00	OK	OK
picr_108:2870513-2871416	ALIGNMENT_GAP-ASSEMBLY_GAP	pirc_109:2870518-2871420:1	gaps	gaps
picr_108:2871116-2971349	MATCH	pirc_109:2871121-2971353:1:100.00	OK	OK
picr_108:2971049-2971997	ALIGNMENT_GAP-ASSEMBLY_GAP	pirc_109:2971054-2972001:1	gaps	gaps
picr_108:2971697-2980858	MATCH	pirc_109:2971702-2980862:1:100.00	OK	OK
picr_108:2980558-2981293	ALIGNMENT_GAP-ASSEMBLY_GAP	pirc_109:2980563-2981297:1	gaps	gaps
picr_108:2980993-2982246	MATCH	pirc_109:2980998-2982250:1:100.00	OK	OK
picr_108:2981946-2982904	ALIGNMENT_GAP-ASSEMBLY_GAP	pirc_109:2981951-2982908:1	gaps	gaps
picr_108:2982604-3278551	MATCH	pirc_109:2982609-3278555:1:100.00	OK	OK
picr_108:3278251-3280756	ALIGNMENT_GAP-ASSEMBLY_GAP	pirc_109:3278256-3280760:1	gaps	gaps
picr_108:3280456-3420618	MATCH	pirc_109:3280461-3420622:1:100.00	OK	OK
picr_108:3420318-3421578	ALIGNMENT_GAP-ASSEMBLY_GAP	pirc_109:3420323-3421582:1	gaps	gaps
picr_108:3421278-3596666	MATCH	pirc_109:3421283-3596670:1:100.00	OK	OK
picr_108:3474627-3475257	ASSEMBLY_GAP	pirc_109:3476221-3474962:-1	gaps	error
picr_108:3596366-3600441	ALIGNMENT_GAP-ASSEMBLY_GAP	pirc_109:3596371-3600445:1	gaps	gaps
picr_108:3600141-3655937	MATCH	pirc_109:3600146-3655941:1:100.00	OK	OK
picr_108:3655637-3657319	ALIGNMENT_GAP-ASSEMBLY_GAP	pirc_109:3655642-3657438:1	gaps	gaps
picr_108:3657019-3763631	MATCH	pirc_109:3657139-3763750:1:100.00	OK	OK
picr_108:3763331-3764069	ALIGNMENT_GAP-ASSEMBLY_GAP	pirc_109:3763451-3764188:1	gaps	gaps
picr_108:3763769-4065893	MATCH	pirc_109:3763889-4066012:1:100.00	OK	OK
picr_108:4065593-4068220	ALIGNMENT_GAP-ASSEMBLY_GAP	pirc_109:4065713-4068339:1	gaps	gaps
picr_108:4067920-4183106	MATCH	pirc_109:4068040-4183225:1:100.00	OK	OK
picr_108:4182806-4184009	ALIGNMENT_GAP	pirc_109:4182926-4184183:1	OK	gaps
picr_108:4183709-4273836	MATCH	pirc_109:4183884-4274010:1:100.00	OK	OK
picr_108:4273536-4274271	ALIGNMENT_GAP-ASSEMBLY_GAP	pirc_109:4273711-4274445:1	gaps	gaps
picr_108:4273971-4326569	MATCH	pirc_109:4274146-4326743:1:100.00	OK	OK
picr_108:4326269-4328632	ALIGNMENT_GAP-ASSEMBLY_GAP	pirc_109:4326444-4328806:1	gaps	gaps
picr_108:4328332-4595551	MATCH	pirc_109:4328507-4595725:1:100.00	OK	OK
picr_108:4595114-4595852	ALIGNMENT_GAP	pirc_109:4595289-4596114:1	error	OK
picr_108:4595415-4597435	MATCH	pirc_109:4595680-4597697:1:99.80	OK	OK
picr_108:4597135-4601975	ALIGNMENT_GAP-ASSEMBLY_GAP	pirc_109:4597398-4602177:1	gaps	error
picr_108:4601675-4829152	MATCH	pirc_109:4601878-4829354:1:100.00	OK	OK
picr_108:4828852-4830222	ALIGNMENT_GAP-ASSEMBLY_GAP	pirc_109:4829055-4830424:1	gaps	gaps
picr_108:4829922-4999267	MATCH	pirc_109:4830125-4999469:1:100.00	OK	OK
picr_108:4998967-5000199	ALIGNMENT_GAP-ASSEMBLY_GAP	pirc_109:4999170-5000401:1	gaps	gaps
picr_108:4999899-5750222	MATCH	pirc_109:5000102-5750424:1:100.00	OK	OK
picr_1080:0-31623	MATCH	pirc_1098:1-31623:1:100.00	OK	OK
picr_1081:0-17956	MATCH	pirc_806:1-17956:1:100.00	OK	OK
picr_1081:17049-19589	ASSEMBLY_GAP-BRK-DUP	pirc_806:17050-19123:1	gaps	gaps
picr_1081:19289-30462	MATCH	pirc_806:18824-29996:1:99.63	OK	OK
picr_1081:26371-31591	BRK-DUP	pirc_806:25902-NO MATCH:1	error	no-region
picr_1082:0-15202	MATCH	pirc_1100:1-15202:1:100.00	OK	OK
picr_1082:14902-16558	ALIGNMENT_GAP-ASSEMBLY_GAP	pirc_1100:14903-16558:1	gaps	gaps
picr_1082:16258-18887	MATCH	pirc_1100:16259-18887:1:100.00	OK	OK
picr_1082:18587-22145	ALIGNMENT_GAP-ASSEMBLY_GAP	pirc_1100:18588-22145:1	gaps	gaps
picr_1082:21845-23090	MATCH	pirc_1100:21846-23090:1:100.00	OK	OK
picr_1082:22790-26888	ALIGNMENT_GAP-ASSEMBLY_GAP	pirc_1100:22791-26888:1	gaps	gaps
picr_1082:26588-31532	MATCH	pirc_1100:26589-31532:1:100.00	OK	OK
picr_1083:0-31497	MATCH	pirc_1102:1-31497:1:100.00	OK	OK
picr_1084:0-31446	MATCH	pirc_1103:1-31446:1:100.00	OK	OK
picr_1085:0-31415	MATCH	pirc_1105:1-31415:1:100.00	OK	OK
picr_1086:0-31383	MATCH	pirc_1106:1-31383:1:100.00	OK	OK
picr_1087:0-31372	MATCH	pirc_1107:1-31372:1:100.00	OK	OK
picr_1088:0-31346	DUP	pirc_174:809333-NO MATCH:1	error	no-region
picr_1089:0-31330	MATCH	pirc_1108:1-31330:1:100.00	OK	OK
picr_109:0-1177499	MATCH	pirc_110:1-1177499:1:100.00	OK	OK
picr_109:1177199-1177933	ALIGNMENT_GAP-ASSEMBLY_GAP	pirc_110:1177200-1177933:1	gaps	gaps
picr_109:1177633-2220368	MATCH	pirc_110:1177634-2220368:1:100.00	OK	OK
picr_109:2220068-2221611	ALIGNMENT_GAP-ASSEMBLY_GAP	pirc_110:2220069-2221611:1	gaps	gaps
picr_109:2221311-2815507	MATCH	pirc_110:2221312-2815507:1:100.00	OK	OK
picr_109:2815207-2817323	ALIGNMENT_GAP-ASSEMBLY_GAP	pirc_110:2815208-2817323:1	gaps	gaps
picr_109:2817023-2938316	MATCH	pirc_110:2817024-2938316:1:100.00	OK	OK
picr_109:2938016-2938731	ALIGNMENT_GAP-ASSEMBLY_GAP	pirc_110:2938017-2938731:1	gaps	gaps
picr_109:2938431-3429820	MATCH	pirc_110:2938432-3429820:1:100.00	OK	OK
picr_109:3429520-3430340	ALIGNMENT_GAP-ASSEMBLY_GAP	pirc_110:3429521-3430340:1	gaps	gaps
picr_109:3430040-5462612	MATCH	pirc_110:3430041-5462612:1:100.00	OK	OK
picr_109:5462312-5466104	ALIGNMENT_GAP-ASSEMBLY_GAP	pirc_110:5462313-5466104:1	gaps	gaps
picr_109:5465804-5698204	MATCH	pirc_110:5465805-5698204:1:100.00	OK	OK
picr_1090:0-31262	MATCH	pirc_1109:1-31262:1:100.00	OK	OK
picr_1091:0-31242	BRK-DUP	pirc_1479:6364-NO MATCH:1	error	no-region
picr_1092:0-31218	MATCH	pirc_1110:1-31218:1:100.00	OK	OK
picr_1093:0-31194	MATCH	pirc_1112:1-31194:1:100.00	OK	OK
picr_1094:0-31188	MATCH	pirc_1113:1-31188:1:100.00	OK	OK
picr_1095:0-31178	MATCH	pirc_1114:1-31178:1:100.00	OK	OK
picr_1096:0-31173	MATCH	pirc_1115:1-31173:1:100.00	OK	OK
picr_1097:0-31170	MATCH	pirc_1116:1-31170:1:100.00	OK	OK
picr_1098:0-31161	MATCH	pirc_1117:1-31161:1:100.00	OK	OK
picr_1099:0-31152	MATCH	pirc_1119:1-31152:1:100.00	OK	OK
picr_11:0-1514748	MATCH	pirc_11:1-1514748:1:100.00	OK	OK
picr_11:801169-801810	ASSEMBLY_GAP	pirc_11:801170-801810:1	gaps	gaps
picr_11:1514448-1516428	ALIGNMENT_GAP-ASSEMBLY_GAP	pirc_11:1514449-1516428:1	gaps	gaps
picr_11:1516128-2629058	MATCH	pirc_11:1516129-2629058:1:100.00	OK	OK
picr_11:2628758-2629480	ALIGNMENT_GAP	pirc_11:2628759-2629358:1	error	OK
picr_11:2629180-6720487	MATCH	pirc_11:2629059-6720365:1:100.00	OK	OK
picr_11:6720187-6721797	ALIGNMENT_GAP-ASSEMBLY_GAP	pirc_11:6720066-6721675:1	gaps	gaps
picr_11:6721497-9548457	MATCH	pirc_11:6721376-9548371:1:99.99	OK	OK
picr_11:9548157-9549768	ALIGNMENT_GAP-ASSEMBLY_GAP	pirc_11:9548072-9549682:1	gaps	gaps
picr_11:9549468-10371972	MATCH	pirc_11:9549383-10371886:1:100.00	OK	OK
picr_11:10371672-10372647	ALIGNMENT_GAP-ASSEMBLY_GAP	pirc_11:10371587-10372561:1	gaps	gaps
picr_11:10372347-10821844	MATCH	pirc_11:10372262-10821758:1:100.00	OK	OK
picr_11:10821544-10822247	ALIGNMENT_GAP	pirc_11:10821459-10822140:1	error	gaps
picr_11:10821947-13071455	MATCH	pirc_11:10821841-13071348:1:100.00	OK	OK
picr_11:13071155-13074145	ALIGNMENT_GAP-ASSEMBLY_GAP	pirc_11:13071049-13074038:1	gaps	gaps
picr_11:13073845-14213708	MATCH	pirc_11:13073739-14213601:1:100.00	OK	OK
picr_11:14213408-14214363	ALIGNMENT_GAP-ASSEMBLY_GAP	pirc_11:14213302-14214256:1	gaps	gaps
picr_11:14214063-14371353	MATCH	pirc_11:14213957-14371246:1:100.00	OK	OK
picr_11:14371053-14371903	ALIGNMENT_GAP-ASSEMBLY_GAP	pirc_11:14370947-14371796:1	gaps	gaps
picr_11:14371603-15056738	MATCH	pirc_11:14371497-15056631:1:100.00	OK	OK
picr_11:15056370-15057177	BRK-DUP	pirc_11:15056264-15056931:1	error	error
picr_11:15056877-20288049	MATCH	pirc_11:15056632-20287790:1:99.99	OK	OK
picr_11:18036114-18036724	ASSEMBLY_GAP	pirc_11:18035872-18036481:1	gaps	gaps
picr_11:20287749-20293609	ALIGNMENT_GAP-ASSEMBLY_GAP	pirc_11:20287491-20293350:1	gaps	gaps
picr_11:20293309-30270681	MATCH	pirc_11:20293051-30270412:1:99.99	OK	OK
picr_11:29606590-29607191	ASSEMBLY_GAP	pirc_11:29606322-29606922:1	gaps	gaps
picr_11:30270381-30271371	ALIGNMENT_GAP-ASSEMBLY_GAP	pirc_11:30270113-30271102:1	gaps	gaps
picr_11:30271071-37305680	MATCH	pirc_11:30270803-37305411:1:100.00	OK	OK
picr_11:37011665-37012275	ASSEMBLY_GAP	pirc_11:37011397-37012006:1	gaps	gaps
picr_11:37305380-37306874	ALIGNMENT_GAP-ASSEMBLY_GAP	pirc_11:37305112-37306605:1	gaps	gaps
picr_11:37306574-38072311	MATCH	pirc_11:37306306-38072042:1:100.00	OK	OK
picr_110:0-155015	MATCH	pirc_111:1-155015:1:100.00	OK	OK
picr_110:154715-156028	ALIGNMENT_GAP-ASSEMBLY_GAP	pirc_111:154716-156028:1	gaps	gaps
picr_110:155728-250115	MATCH	pirc_111:155729-250115:1:100.00	OK	OK
picr_110:249815-250716	ALIGNMENT_GAP-ASSEMBLY_GAP	pirc_111:249816-250716:1	gaps	gaps
picr_110:250416-261098	MATCH	pirc_111:250417-261098:1:100.00	OK	OK
picr_110:260798-261427	ALIGNMENT_GAP	pirc_111:260799-261539:1	OK	gaps
picr_110:261127-345335	MATCH	pirc_111:261240-345447:1:100.00	OK	OK
picr_110:345035-346187	ALIGNMENT_GAP-ASSEMBLY_GAP	pirc_111:345148-346299:1	gaps	gaps
picr_110:345887-725082	MATCH	pirc_111:346000-725194:1:100.00	OK	OK
picr_110:724782-725872	ALIGNMENT_GAP-ASSEMBLY_GAP	pirc_111:724895-725984:1	gaps	gaps
picr_110:725572-1361159	MATCH	pirc_111:725685-1361249:1:99.99	OK	OK
picr_110:788842-789456	ASSEMBLY_GAP	pirc_111:788955-789550:1	gaps	error
picr_110:1360859-1361779	ALIGNMENT_GAP-ASSEMBLY_GAP	pirc_111:1360950-1361869:1	gaps	gaps
picr_110:1361479-1458250	MATCH	pirc_111:1361570-1458340:1:100.00	OK	OK
picr_110:1457950-1459967	ALIGNMENT_GAP-ASSEMBLY_GAP	pirc_111:1458041-1460057:1	gaps	gaps
picr_110:1459667-1776890	MATCH	pirc_111:1459758-1776980:1:100.00	OK	OK
picr_110:1776590-1777377	ALIGNMENT_GAP-ASSEMBLY_GAP	pirc_111:1776681-1777467:1	gaps	gaps
picr_110:1777077-2463438	MATCH	pirc_111:1777168-2463528:1:100.00	OK	OK
picr_110:2463138-2465163	ALIGNMENT_GAP-ASSEMBLY_GAP	pirc_111:2463229-2465253:1	gaps	gaps
picr_110:2464863-2466780	MATCH	pirc_111:2464954-2466870:1:100.00	OK	OK
picr_110:2466480-2467331	ALIGNMENT_GAP-ASSEMBLY_GAP	pirc_111:2466571-2467421:1	gaps	gaps
picr_110:2467031-2862550	MATCH	pirc_111:2467122-2862640:1:100.00	OK	OK
picr_110:2862250-2863100	ALIGNMENT_GAP-ASSEMBLY_GAP	pirc_111:2862341-2863190:1	gaps	gaps
picr_110:2862800-3041450	MATCH	pirc_111:2862891-3041540:1:100.00	OK	OK
picr_110:3041150-3042230	ALIGNMENT_GAP-ASSEMBLY_GAP	pirc_111:3041241-3042320:1	gaps	gaps
picr_110:3041930-3115192	MATCH	pirc_111:3042021-3115282:1:100.00	OK	OK
picr_110:3114892-3116038	ALIGNMENT_GAP-ASSEMBLY_GAP	pirc_111:3114983-3116128:1	gaps	gaps
picr_110:3115738-3417304	MATCH	pirc_111:3115829-3417394:1:100.00	OK	OK
picr_110:3417004-3417972	ALIGNMENT_GAP-ASSEMBLY_GAP	pirc_111:3417095-3418062:1	gaps	gaps
picr_110:3417672-3637320	MATCH	pirc_111:3417763-3637410:1:100.00	OK	OK
picr_110:3637020-3638145	ALIGNMENT_GAP-ASSEMBLY_GAP	pirc_111:3637111-3638235:1	gaps	gaps
picr_110:3637845-3662146	MATCH	pirc_111:3637936-3662236:1:100.00	OK	OK
picr_110:3661846-3664991	ALIGNMENT_GAP-ASSEMBLY_GAP	pirc_111:3661937-3665081:1	gaps	gaps
picr_110:3664691-3712436	MATCH	pirc_111:3664782-3712526:1:100.00	OK	OK
picr_110:3712136-3713945	ALIGNMENT_GAP-ASSEMBLY_GAP	pirc_111:3712227-3714035:1	gaps	gaps
picr_110:3713645-4282176	MATCH	pirc_111:3713736-4282266:1:100.00	OK	OK
picr_110:4281876-4282917	ALIGNMENT_GAP-ASSEMBLY_GAP	pirc_111:4281967-4283007:1	gaps	gaps
picr_110:4282617-4356242	MATCH	pirc_111:4282708-4356332:1:100.00	OK	OK
picr_110:4355942-4356962	ALIGNMENT_GAP-ASSEMBLY_GAP	pirc_111:4356033-4357052:1	gaps	gaps
picr_110:4356662-4919655	MATCH	pirc_111:4356753-4919745:1:100.00	OK	OK
picr_110:4919355-4920052	ALIGNMENT_GAP-ASSEMBLY_GAP	pirc_111:4919446-4920142:1	gaps	gaps
picr_110:4919752-5020963	MATCH	pirc_111:4919843-5021053:1:100.00	OK	OK
picr_110:5020663-5021588	ALIGNMENT_GAP-ASSEMBLY_GAP	pirc_111:5020754-5021678:1	gaps	gaps
picr_110:5021288-5616169	MATCH	pirc_111:5021379-5616259:1:100.00	OK	OK
picr_1100:0-31119	MATCH	pirc_1120:1-31119:1:100.00	OK	OK
picr_1101:0-31103	MATCH	pirc_1121:1-31103:1:100.00	OK	OK
picr_1102:0-27931	MATCH	pirc_600:1-27931:1:100.00	OK	OK
picr_1102:27613-31088	BRK-DUP	pirc_600:27614-NO MATCH:1	error	no-region
picr_1103:0-31011	MATCH	pirc_1122:1-31011:1:100.00	OK	OK
picr_1104:0-30996	MATCH	pirc_1123:1-30996:1:100.00	OK	OK
picr_1104:12545-13175	ASSEMBLY_GAP	pirc_1123:12546-13175:1	gaps	gaps
picr_1105:0-30911	MATCH	pirc_1124:1-30911:1:100.00	OK	OK
picr_1106:0-30875	MATCH	pirc_1125:1-30875:1:100.00	OK	OK
picr_1107:0-30869	MATCH	pirc_1126:1-30869:1:100.00	OK	OK
picr_1108:0-30864	MATCH	pirc_1127:1-30864:1:100.00	OK	OK
picr_1109:0-30800	MATCH	pirc_1128:1-30800:1:100.00	OK	OK
picr_111:0-30254	MATCH	pirc_112:1-30254:1:100.00	OK	OK
picr_111:29954-31445	ALIGNMENT_GAP-ASSEMBLY_GAP	pirc_112:29955-31445:1	gaps	gaps
picr_111:31145-214162	MATCH	pirc_112:31146-214162:1:100.00	OK	OK
picr_111:213862-214737	ALIGNMENT_GAP-ASSEMBLY_GAP	pirc_112:213863-214672:1	gaps	gaps
picr_111:214437-287005	MATCH	pirc_112:214373-286940:1:100.00	OK	OK
picr_111:286705-287677	ALIGNMENT_GAP-ASSEMBLY_GAP	pirc_112:286641-287612:1	gaps	gaps
picr_111:287377-564102	MATCH	pirc_112:287313-564037:1:100.00	OK	OK
picr_111:563802-564975	ALIGNMENT_GAP-ASSEMBLY_GAP	pirc_112:563738-564910:1	gaps	gaps
picr_111:564675-585619	MATCH	pirc_112:564611-585554:1:100.00	OK	OK
picr_111:585319-586861	ALIGNMENT_GAP-ASSEMBLY_GAP	pirc_112:585255-586796:1	gaps	gaps
picr_111:586561-1226867	MATCH	pirc_112:586497-1226802:1:100.00	OK	OK
picr_111:1226567-1227576	ALIGNMENT_GAP-ASSEMBLY_GAP	pirc_112:1226503-1227511:1	gaps	gaps
picr_111:1227276-3135321	MATCH	pirc_112:1227212-3135256:1:100.00	OK	OK
picr_111:3135021-3136630	ALIGNMENT_GAP-ASSEMBLY_GAP	pirc_112:3134957-3136565:1	gaps	gaps
picr_111:3136330-3652849	MATCH	pirc_112:3136266-3652784:1:100.00	OK	OK
picr_111:3652549-3654220	ALIGNMENT_GAP-ASSEMBLY_GAP	pirc_112:3652485-3654155:1	gaps	gaps
picr_111:3653920-3908231	MATCH	pirc_112:3653856-3908166:1:100.00	OK	OK
picr_111:3907931-3908986	ALIGNMENT_GAP-ASSEMBLY_GAP	pirc_112:3907867-3908921:1	gaps	gaps
picr_111:3908686-4158207	MATCH	pirc_112:3908622-4158142:1:100.00	OK	OK
picr_111:4157907-4159104	ALIGNMENT_GAP-ASSEMBLY_GAP	pirc_112:4157843-4159039:1	gaps	gaps
picr_111:4158804-5489406	MATCH	pirc_112:4158740-5489341:1:100.00	OK	OK
picr_1110:0-30795	MATCH	pirc_1129:1-30795:1:100.00	OK	OK
picr_1111:0-30764	MATCH	pirc_1130:1-30764:1:100.00	OK	OK
picr_1112:0-30709	MATCH	pirc_1131:1-30709:1:100.00	OK	OK
picr_1113:0-30688	MATCH	pirc_1132:1-30688:1:100.00	OK	OK
picr_1114:0-30678	MATCH	pirc_1133:1-30678:1:100.00	OK	OK
picr_1115:0-30655	MATCH	pirc_1134:1-30655:1:100.00	OK	OK
picr_1116:0-30117	MATCH	pirc_602:1-30117:1:100.00	OK	OK
picr_1116:15466-30652	BRK-DUP	pirc_602:15467-NO MATCH:1	error	no-region
picr_1117:0-30549	MATCH	pirc_1135:1-30549:1:100.00	OK	OK
picr_1118:0-30481	MATCH	pirc_1137:1-30481:1:100.00	OK	OK
picr_1119:0-30446	MATCH	pirc_1138:1-30446:1:100.00	OK	OK
picr_112:0-456386	MATCH	pirc_113:1-456386:1:100.00	OK	OK
picr_112:456086-456775	ALIGNMENT_GAP	pirc_113:456087-456686:1	OK	OK
picr_112:456475-1032673	MATCH	pirc_113:456387-1032584:1:100.00	OK	OK
picr_112:1032373-1033491	ALIGNMENT_GAP-ASSEMBLY_GAP	pirc_113:1032285-1033402:1	gaps	gaps
picr_112:1033191-1409378	MATCH	pirc_113:1033103-1409289:1:100.00	OK	OK
picr_112:1409078-1409918	ALIGNMENT_GAP-ASSEMBLY_GAP	pirc_113:1408990-1409829:1	gaps	gaps
picr_112:1409618-5434286	MATCH	pirc_113:1409530-5434197:1:100.00	OK	OK
picr_1120:0-30421	MATCH	pirc_1139:1-30421:1:100.00	OK	OK
picr_1121:0-30363	MATCH	pirc_1140:1-30363:1:100.00	OK	OK
picr_1122:0-5728	MATCH	pirc_890:8982-14704:1:99.76	OK	OK
picr_1122:3592-30337	DUP	pirc_890:12569-NO MATCH:1	error	no-region
picr_1122:8237-30337	MATCH	pirc_890:16951-39050:1:100.00	OK	OK
picr_1123:0-30329	MATCH	pirc_1141:1-30329:1:100.00	OK	OK
picr_1124:0-30326	MATCH	pirc_1142:1-30326:1:100.00	OK	OK
picr_1125:0-302	BRK	pirc_1046:2905-3204:1	OK	OK
picr_1125:2-30313	MATCH	pirc_1046:2905-33215:1:100.00	OK	OK
picr_1126:0-30284	MATCH	pirc_1143:1-30284:1:100.00	OK	OK
picr_1127:0-30244	MATCH	pirc_1144:1-30244:1:100.00	OK	OK
picr_1128:0-30220	MATCH	pirc_1146:1-30220:1:100.00	OK	OK
picr_1129:0-30167	MATCH	pirc_1147:1-30167:1:100.00	OK	OK
picr_113:0-121005	MATCH	pirc_114:1-121005:1:100.00	OK	OK
picr_113:120704-121306	ALIGNMENT_GAP	pirc_114:120705-121561:1	OK	error
picr_113:121005-3899102	MATCH	pirc_114:121261-3899357:1:100.00	OK	OK
picr_113:220824-221454	ASSEMBLY_GAP	pirc_114:221080-221709:1	gaps	gaps
picr_113:3898802-3900510	ALIGNMENT_GAP-ASSEMBLY_GAP	pirc_114:3899058-3900627:1	gaps	error
picr_113:3900210-5317387	MATCH	pirc_114:3900328-5317504:1:100.00	OK	OK
picr_1130:0-30138	MATCH	pirc_1148:1-30138:1:100.00	OK	OK
picr_1131:0-30096	MATCH	pirc_1149:1-30096:1:100.00	OK	OK
picr_1132:0-30064	MATCH	pirc_1150:1-30064:1:100.00	OK	OK
picr_1133:0-30058	MATCH	pirc_1152:1-30058:1:100.00	OK	OK
picr_1134:0-30058	MATCH	pirc_1151:1-30058:1:100.00	OK	OK
picr_1135:0-12387	MATCH	pirc_1153:1-12387:1:100.00	OK	OK
picr_1135:12087-13847	ALIGNMENT_GAP-ASSEMBLY_GAP	pirc_466:56119-54562:-1	gaps	error
picr_1135:13547-30047	MATCH	pirc_1153:13548-30047:1:100.00	OK	OK
picr_1136:0-30045	MATCH	pirc_1154:1-30045:1:100.00	OK	OK
picr_1137:0-30041	MATCH	pirc_1155:1-30041:1:100.00	OK	OK
picr_1138:0-30010	MATCH	pirc_1156:1-30010:1:100.00	OK	OK
picr_1139:0-29997	MATCH	pirc_1157:1-29997:1:100.00	OK	OK
picr_114:0-29668	MATCH	pirc_115:1-29668:1:100.00	OK	OK
picr_114:29368-31427	ALIGNMENT_GAP-ASSEMBLY_GAP	pirc_115:29369-31427:1	gaps	gaps
picr_114:31127-711137	MATCH	pirc_115:31128-711137:1:100.00	OK	OK
picr_114:710837-714097	ALIGNMENT_GAP-ASSEMBLY_GAP	pirc_115:710838-714097:1	gaps	gaps
picr_114:713797-759247	MATCH	pirc_115:713798-759247:1:100.00	OK	OK
picr_114:758947-759969	ALIGNMENT_GAP-ASSEMBLY_GAP	pirc_115:758948-759969:1	gaps	gaps
picr_114:759669-868760	MATCH	pirc_115:759670-868760:1:100.00	OK	OK
picr_114:868460-870357	ALIGNMENT_GAP-ASSEMBLY_GAP	pirc_115:868461-870357:1	gaps	gaps
picr_114:870057-1144761	MATCH	pirc_115:870058-1144761:1:100.00	OK	OK
picr_114:1144461-1146249	BRK-DUP-JMP	pirc_115:1144462-1146096:1	error	gaps
picr_114:1145943-1509456	MATCH	pirc_115:1145791-1509303:1:100.00	OK	OK
picr_114:1509156-1511600	ALIGNMENT_GAP-ASSEMBLY_GAP	pirc_115:1509004-1511447:1	gaps	gaps
picr_114:1511300-4628642	MATCH	pirc_115:1511148-4628489:1:100.00	OK	OK
picr_1140:0-29940	MATCH	pirc_1158:1-29940:1:100.00	OK	OK
picr_1141:0-29838	MATCH	pirc_1160:1-29838:1:100.00	OK	OK
picr_1142:0-29829	MATCH	pirc_1161:1-29829:1:100.00	OK	OK
picr_1143:0-29811	MATCH	pirc_1162:1-29811:1:100.00	OK	OK
picr_1144:0-29776	MATCH	pirc_1163:1-29776:1:100.00	OK	OK
picr_1145:0-29763	MATCH	pirc_1164:1-29763:1:100.00	OK	OK
picr_1146:0-29706	MATCH	pirc_1165:1-29706:1:100.00	OK	OK
picr_1147:0-29632	MATCH	pirc_1166:1-29632:1:100.00	OK	OK
picr_1148:0-29621	MATCH	pirc_1167:1-29621:1:100.00	OK	OK
picr_1149:0-29577	MATCH	pirc_1168:1-29577:1:100.00	OK	OK
picr_115:0-2298103	MATCH	pirc_117:1-2298103:1:100.00	OK	OK
picr_115:2297803-2299484	ALIGNMENT_GAP-ASSEMBLY_GAP	pirc_117:2297804-2299484:1	gaps	gaps
picr_115:2299184-2905893	MATCH	pirc_117:2299185-2905893:1:100.00	OK	OK
picr_115:2905593-2906293	ALIGNMENT_GAP-ASSEMBLY_GAP	pirc_117:2905594-2906293:1	gaps	gaps
picr_115:2905993-3650073	MATCH	pirc_117:2905994-3650073:1:100.00	OK	OK
picr_115:3649773-3650575	ALIGNMENT_GAP-ASSEMBLY_GAP	pirc_117:3649774-3650575:1	gaps	gaps
picr_115:3650275-3694208	MATCH	pirc_117:3650276-3694208:1:100.00	OK	OK
picr_115:3693908-3694941	ALIGNMENT_GAP-ASSEMBLY_GAP	pirc_117:3693909-3694941:1	gaps	gaps
picr_115:3694641-3816896	MATCH	pirc_117:3694642-3816896:1:100.00	OK	OK
picr_115:3816596-3817351	ALIGNMENT_GAP-ASSEMBLY_GAP	pirc_117:3816597-3817351:1	gaps	gaps
picr_115:3817051-4279613	MATCH	pirc_117:3817052-4279613:1:100.00	OK	OK
picr_115:4279313-4280333	ALIGNMENT_GAP-ASSEMBLY_GAP	pirc_117:4279314-4280333:1	gaps	gaps
picr_115:4280033-4531923	MATCH	pirc_117:4280034-4531923:1:100.00	OK	OK
picr_1150:0-15265	BRK-DUP	pirc_446:77887-13691:1	error	gaps
picr_1150:14965-18013	MATCH	pirc_1346:16240-19303:1:92.96	OK	OK
picr_1150:17261-29466	BRK-DUP	pirc_784:16827-NO MATCH:1	error	no-region
picr_1151:0-29381	MATCH	pirc_1170:1-29381:1:100.00	OK	OK
picr_1151:17432-18062	ASSEMBLY_GAP	pirc_1170:23553-179891:1	gaps	error
picr_1152:0-29325	MATCH	pirc_1171:1-29325:1:100.00	OK	OK
picr_1153:0-29278	MATCH	pirc_1173:1-29278:1:100.00	OK	OK
picr_1154:0-29206	MATCH	pirc_1174:1-29206:1:100.00	OK	OK
picr_1155:0-29206	MATCH	pirc_1175:1-29206:1:100.00	OK	OK
picr_1156:0-301	BRK	pirc_1202:19131-19431:1	error	error
picr_1156:1-9224	MATCH	pirc_1202:19131-28365:1:99.11	OK	OK
picr_1156:5221-29185	DUP	pirc_1202:24384-NO MATCH:1	error	no-region
picr_1157:0-29088	MATCH	pirc_1177:1-29088:1:100.00	OK	OK
picr_1158:0-29084	MATCH	pirc_1178:1-29084:1:100.00	OK	OK
picr_1159:0-29035	MATCH	pirc_1180:1-29035:1:100.00	OK	OK
picr_116:0-4526673	MATCH	pirc_118:1-4526673:1:100.00	OK	OK
picr_1160:0-28970	MATCH	pirc_1181:1-28970:1:100.00	OK	OK
picr_1161:0-28961	MATCH	pirc_1182:1-28961:1:100.00	OK	OK
picr_1162:0-28949	MATCH	pirc_1183:1-28949:1:100.00	OK	OK
picr_1163:0-28911	MATCH	pirc_1184:1-28911:1:100.00	OK	OK
picr_1164:0-28870	MATCH	pirc_1185:1-28870:1:100.00	OK	OK
picr_1165:0-28864	MATCH	pirc_1186:1-28864:1:100.00	OK	OK
picr_1166:0-28843	MATCH	pirc_1187:1-28843:1:100.00	OK	OK
picr_1167:0-28720	DUP	pirc_718:30374-NO MATCH:-1	error	no-region
picr_1168:0-28689	MATCH	pirc_1190:1-28689:1:100.00	OK	OK
picr_1169:0-28642	MATCH	pirc_1192:1-28642:1:100.00	OK	OK
picr_117:0-636673	MATCH	pirc_119:1-636673:1:100.00	OK	OK
picr_117:636373-637108	ALIGNMENT_GAP-ASSEMBLY_GAP	pirc_119:636374-637108:1	gaps	gaps
picr_117:636808-2073645	MATCH	pirc_119:636809-2073645:1:100.00	OK	OK
picr_117:2073345-2074091	ALIGNMENT_GAP-ASSEMBLY_GAP	pirc_119:2073346-2074091:1	gaps	gaps
picr_117:2073791-2128750	MATCH	pirc_119:2073792-2128750:1:100.00	OK	OK
picr_117:2128450-2129336	BRK-DUP	pirc_119:2128451-2129204:1	error	gaps
picr_117:2129036-2789507	MATCH	pirc_119:2128905-2789375:1:100.00	OK	OK
picr_117:2789207-2790179	ALIGNMENT_GAP-ASSEMBLY_GAP	pirc_119:2789076-2790047:1	gaps	gaps
picr_117:2789879-3177141	MATCH	pirc_119:2789748-3177009:1:100.00	OK	OK
picr_117:3176841-3179444	ALIGNMENT_GAP-ASSEMBLY_GAP	pirc_119:3176710-3179312:1	gaps	gaps
picr_117:3179144-3247666	MATCH	pirc_119:3179013-3247534:1:100.00	OK	OK
picr_117:3247366-3248240	ALIGNMENT_GAP-ASSEMBLY_GAP	pirc_119:3247235-3248108:1	gaps	gaps
picr_117:3247940-3270634	MATCH	pirc_119:3247809-3270502:1:100.00	OK	OK
picr_117:3270334-3271366	ALIGNMENT_GAP-ASSEMBLY_GAP	pirc_119:3270203-3271234:1	gaps	gaps
picr_117:3271066-3773214	MATCH	pirc_119:3270935-3773082:1:100.00	OK	OK
picr_117:3772914-3774033	ALIGNMENT_GAP-ASSEMBLY_GAP	pirc_119:3772783-3773901:1	gaps	gaps
picr_117:3773733-4249268	MATCH	pirc_119:3773602-4249136:1:100.00	OK	OK
picr_117:4248968-4250743	ALIGNMENT_GAP-ASSEMBLY_GAP	pirc_119:4248837-4250611:1	gaps	gaps
picr_117:4250443-4494822	MATCH	pirc_119:4250312-4494690:1:100.00	OK	OK
picr_1170:0-28614	MATCH	pirc_1193:1-28614:1:100.00	OK	OK
picr_1171:0-28595	MATCH	pirc_1194:1-28595:1:100.00	OK	OK
picr_1172:0-28563	MATCH	pirc_1195:1-28563:1:100.00	OK	OK
picr_1173:0-28491	MATCH	pirc_1197:1-28491:1:100.00	OK	OK
picr_1174:0-1934	DUP	pirc_1510:17438-482:1	error	error
picr_1174:1455-10112	MATCH	pirc_1257:4-8663:1:99.70	OK	OK
picr_1174:9812-10610	ALIGNMENT_GAP	pirc_1257:8364-7110:1	error	error
picr_1174:10217-10855	ALIGNMENT_GAP	pirc_992:6720-9589:1	error	error
picr_1174:10310-10517	MATCH	pirc_1257:8866-9072:1:100.00	OK	OK
picr_1174:10555-28450	MATCH	pirc_1257:9290-27184:1:100.00	OK	OK
picr_1175:0-28449	MATCH	pirc_1199:1-28449:1:100.00	OK	OK
picr_1176:0-28447	BRK-DUP	pirc_3:30065198-NO MATCH:-1	error	no-region
picr_1177:0-2284	DUP	pirc_755:15595-319:-1	error	gaps
picr_1177:140-28441	MATCH	pirc_1207:2-28289:1:99.55	OK	OK
picr_1178:0-28413	MATCH	pirc_1200:1-28413:1:100.00	OK	OK
picr_1179:0-28397	MATCH	pirc_1201:1-28397:1:100.00	OK	OK
picr_118:0-129324	MATCH	pirc_120:1-129324:1:100.00	OK	OK
picr_118:129024-129716	ALIGNMENT_GAP-ASSEMBLY_GAP	pirc_120:129025-129716:1	gaps	gaps
picr_118:129416-967067	MATCH	pirc_120:129417-967067:1:100.00	OK	OK
picr_118:183384-183994	ASSEMBLY_GAP	pirc_120:183385-183994:1	gaps	gaps
picr_118:966767-967956	ALIGNMENT_GAP-ASSEMBLY_GAP	pirc_120:966768-967956:1	gaps	gaps
picr_118:967656-2673328	MATCH	pirc_120:967657-2673328:1:100.00	OK	OK
picr_118:2673028-2673836	ALIGNMENT_GAP-ASSEMBLY_GAP	pirc_120:2673029-2673836:1	gaps	gaps
picr_118:2673536-2708319	MATCH	pirc_120:2673537-2708319:1:100.00	OK	OK
picr_118:2708019-2708834	ALIGNMENT_GAP-ASSEMBLY_GAP	pirc_120:2708020-2708834:1	gaps	gaps
picr_118:2708534-4461445	MATCH	pirc_120:2708535-4461445:1:100.00	OK	OK
picr_1180:0-28334	MATCH	pirc_1203:1-28334:1:100.00	OK	OK
picr_1181:0-28301	MATCH	pirc_1205:1-28301:1:100.00	OK	OK
picr_1182:0-18329	MATCH	pirc_1204:1-18329:1:100.00	OK	OK
picr_1182:18029-18779	ALIGNMENT_GAP-ASSEMBLY_GAP	pirc_1204:18030-18779:1	gaps	gaps
picr_1182:18479-28301	MATCH	pirc_1204:18480-28301:1:100.00	OK	OK
picr_1183:0-28299	MATCH	pirc_1206:1-28299:1:100.00	OK	OK
picr_1184:0-28274	MATCH	pirc_1209:1-28274:1:100.00	OK	OK
picr_1185:0-28247	MATCH	pirc_1210:1-28247:1:100.00	OK	OK
picr_1186:0-28125	MATCH	pirc_1211:1-28125:1:100.00	OK	OK
picr_1187:0-13109	MATCH	pirc_1191:15606-28645:1:98.80	OK	OK
picr_1187:11192-13410	SEQ	pirc_1191:26741-1910:1	error	error
picr_1187:11493-28117	MATCH	pirc_1214:3-16617:1:99.60	OK	OK
picr_1187:27817-28118	BRK	pirc_1214:16318-NO MATCH:1	error	no-region
picr_1188:0-28109	MATCH	pirc_1212:1-28109:1:100.00	OK	OK
picr_1188:7809-8474	ASSEMBLY_GAP	pirc_1212:7810-8474:1	gaps	gaps
picr_1189:0-23620	MATCH	pirc_796:19836-43451:1:99.84	OK	OK
picr_1189:11191-28090	DUP	pirc_796:31028-NO MATCH:1	error	no-region
picr_119:0-35373	ASSEMBLY_GAP-BRK-DUP	pirc_672:38250-300:1	gaps	error
picr_119:35073-198898	MATCH	pirc_121:1-163825:1:100.00	OK	OK
picr_119:198568-199903	DUP	pirc_121:163496-164314:1	error	gaps
picr_119:199440-201155	MATCH	pirc_121:163852-165566:1:100.00	OK	OK
picr_119:200809-201798	BRK-DUP	pirc_121:165221-166117:1	error	gaps
picr_119:201498-218139	MATCH	pirc_121:165818-182454:1:99.62	OK	OK
picr_119:217839-218691	ALIGNMENT_GAP-ASSEMBLY_GAP	pirc_121:182155-182938:1	gaps	error
picr_119:218391-544108	MATCH	pirc_121:182639-508355:1:100.00	OK	OK
picr_119:543808-544621	ALIGNMENT_GAP-ASSEMBLY_GAP	pirc_121:508056-508669:1	gaps	error
picr_119:544321-545707	MATCH	pirc_121:508370-509755:1:100.00	OK	OK
picr_119:545405-546008	ALIGNMENT_GAP	pirc_121:509454-510357:1	error	error
picr_119:545706-4458030	MATCH	pirc_121:510056-4422379:1:100.00	OK	OK
picr_119:1814846-1815476	ASSEMBLY_GAP	pirc_121:1779196-1779825:1	gaps	gaps
picr_119:3472361-3472991	ASSEMBLY_GAP	pirc_121:3436711-3437340:1	gaps	gaps
picr_119:3556863-3557493	ASSEMBLY_GAP	pirc_121:3521213-3521842:1	gaps	gaps
picr_119:3585897-3586527	ASSEMBLY_GAP	pirc_121:3550247-3550876:1	gaps	gaps
picr_1190:0-28087	MATCH	pirc_1213:1-28087:1:100.00	OK	OK
picr_1191:0-28064	BRK-DUP	pirc_826:20213-NO MATCH:-1	error	no-region
picr_1192:0-28051	MATCH	pirc_1215:1-28051:1:100.00	OK	OK
picr_1193:0-28047	MATCH	pirc_235:1-28047:1:100.00	OK	OK
picr_1194:0-28034	MATCH	pirc_1216:1-28034:1:100.00	OK	OK
picr_1195:0-28029	MATCH	pirc_1217:1-28029:1:100.00	OK	OK
picr_1196:0-28027	MATCH	pirc_1218:1-28027:1:100.00	OK	OK
picr_1197:0-28009	BRK-DUP	pirc_731:31310-NO MATCH:-1	error	no-region
picr_1198:0-28008	MATCH	pirc_1219:1-28008:1:100.00	OK	OK
picr_1199:0-27983	MATCH	pirc_1220:1-27983:1:100.00	OK	OK
picr_12:0-27191	MATCH	pirc_12:1-27191:1:100.00	OK	OK
picr_12:26891-28226	ALIGNMENT_GAP-ASSEMBLY_GAP	pirc_12:26892-28226:1	gaps	gaps
picr_12:27926-7294891	MATCH	pirc_12:27927-7294891:1:100.00	OK	OK
picr_12:906104-906734	ASSEMBLY_GAP	pirc_12:906105-906734:1	gaps	gaps
picr_12:4866235-4866907	ASSEMBLY_GAP	pirc_12:4866236-4866907:1	gaps	gaps
picr_12:7294591-7295404	ASSEMBLY_GAP-JMP	pirc_12:7294592-7317139:1	gaps	gaps
picr_12:7295104-7314923	MATCH	pirc_12:7316840-7336658:1:99.99	OK	OK
picr_12:7314536-7315224	ALIGNMENT_GAP	pirc_12:7336272-7337045:1	OK	OK
picr_12:7314837-7491896	MATCH	pirc_12:7336659-7513717:1:100.00	OK	OK
picr_12:7491596-7493504	ALIGNMENT_GAP-ASSEMBLY_GAP	pirc_12:7513418-7515325:1	gaps	gaps
picr_12:7493204-10491375	MATCH	pirc_12:7515026-10513196:1:100.00	OK	OK
picr_12:10491075-10491782	ALIGNMENT_GAP	pirc_12:10512897-10513496:1	error	error
picr_12:10491482-12005492	MATCH	pirc_12:10513197-12027206:1:100.00	OK	OK
picr_12:12005192-12006562	ALIGNMENT_GAP-ASSEMBLY_GAP	pirc_12:12026907-12028276:1	gaps	gaps
picr_12:12006262-13482730	MATCH	pirc_12:12027977-13504444:1:100.00	OK	OK
picr_12:13482430-13486285	ALIGNMENT_GAP-ASSEMBLY_GAP	pirc_12:13504145-13507999:1	gaps	gaps
picr_12:13485985-14198324	MATCH	pirc_12:13507700-14220038:1:100.00	OK	OK
picr_12:14198024-14200551	ALIGNMENT_GAP-ASSEMBLY_GAP	pirc_12:14219739-14222265:1	gaps	gaps
picr_12:14200251-15855906	MATCH	pirc_12:14221966-15877620:1:100.00	OK	OK
picr_12:15855214-15856391	DUP	pirc_12:15876929-15878131:1	error	gaps
picr_12:15856064-16069752	MATCH	pirc_12:15877805-16091462:1:99.97	OK	OK
picr_12:16069452-16070238	ALIGNMENT_GAP-ASSEMBLY_GAP	pirc_12:16091163-16091948:1	gaps	gaps
picr_12:16069938-17230129	MATCH	pirc_12:16091649-17251839:1:100.00	OK	OK
picr_12:17229829-17230629	ALIGNMENT_GAP-ASSEMBLY_GAP	pirc_12:17251540-17252339:1	gaps	gaps
picr_12:17230329-20433255	MATCH	pirc_12:17252040-20454965:1:100.00	OK	OK
picr_12:20432955-20434001	ALIGNMENT_GAP-ASSEMBLY_GAP	pirc_12:20454666-20455711:1	gaps	gaps
picr_12:20433701-20519448	MATCH	pirc_12:20455412-20541158:1:100.00	OK	OK
picr_12:20519148-20520226	ALIGNMENT_GAP-ASSEMBLY_GAP	pirc_12:20540859-20541936:1	gaps	gaps
picr_12:20519926-20520934	MATCH	pirc_12:20541637-20542644:1:100.00	OK	OK
picr_12:20520634-20521476	ALIGNMENT_GAP-ASSEMBLY_GAP	pirc_12:20542345-20543186:1	gaps	gaps
picr_12:20521176-20523275	MATCH	pirc_12:20542887-20544985:1:100.00	OK	OK
picr_12:20521502-20522149	ASSEMBLY_GAP	pirc_12:20543213-20543859:1	gaps	gaps
picr_12:20522975-20524334	ALIGNMENT_GAP-ASSEMBLY_GAP	pirc_12:20544686-20546044:1	gaps	gaps
picr_12:20524034-21283382	MATCH	pirc_12:20545745-21305092:1:100.00	OK	OK
picr_12:21283082-21283825	ALIGNMENT_GAP	pirc_12:21304793-21305391:1	OK	OK
picr_12:21283525-21421412	MATCH	pirc_12:21305092-21442978:1:100.00	OK	OK
picr_12:21421112-21421954	ALIGNMENT_GAP-ASSEMBLY_GAP	pirc_12:21442679-21443402:1	gaps	error
picr_12:21421654-21816839	MATCH	pirc_12:21443103-21838287:1:100.00	OK	OK
picr_12:21816539-21817297	ALIGNMENT_GAP	pirc_12:21837988-21838587:1	error	error
picr_12:21816997-22392520	MATCH	pirc_12:21838288-22413810:1:100.00	OK	OK
picr_12:22392220-22394105	ALIGNMENT_GAP-ASSEMBLY_GAP	pirc_12:22413511-22415504:1	gaps	error
picr_12:22393805-22543399	MATCH	pirc_12:22415205-22564798:1:100.00	OK	OK
picr_12:22415491-22416156	ASSEMBLY_GAP	pirc_12:22436891-22437555:1	gaps	gaps
picr_12:22543099-22544044	ALIGNMENT_GAP-ASSEMBLY_GAP	pirc_12:22564499-22565570:1	gaps	error
picr_12:22543744-22727521	MATCH	pirc_12:22565271-22749047:1:100.00	OK	OK
picr_12:22727221-22728192	ALIGNMENT_GAP	pirc_12:22748748-22749347:1	error	error
picr_12:22727892-23252066	MATCH	pirc_12:22749048-23273221:1:100.00	OK	OK
picr_12:23251766-23253384	ALIGNMENT_GAP-ASSEMBLY_GAP	pirc_12:23272922-23274822:1	gaps	error
picr_12:23253084-24033505	MATCH	pirc_12:23274523-24054943:1:100.00	OK	OK
picr_12:24033205-24034341	ALIGNMENT_GAP	pirc_12:24054644-24055960:1	error	gaps
picr_12:24034041-25666842	MATCH	pirc_12:24055661-25688461:1:99.99	OK	OK
picr_12:24217968-24218569	ASSEMBLY_GAP	pirc_12:24239588-24240189:1	gaps	gaps
picr_12:25666541-25667866	BRK-DUP	pirc_12:25688161-25689657:1	error	gaps
picr_12:25667566-27793433	MATCH	pirc_12:25689358-27815224:1:100.00	OK	OK
picr_12:27793133-27793877	ALIGNMENT_GAP	pirc_12:27814925-27815524:1	error	error
picr_12:27793577-28563903	MATCH	pirc_12:27815225-28585550:1:100.00	OK	OK
picr_12:28563603-28564773	ALIGNMENT_GAP-ASSEMBLY_GAP	pirc_12:28585251-28586420:1	gaps	gaps
picr_12:28564473-28790754	MATCH	pirc_12:28586121-28812401:1:100.00	OK	OK
picr_12:28790454-28791174	ALIGNMENT_GAP-ASSEMBLY_GAP	pirc_12:28812102-28812701:1	gaps	error
picr_12:28790874-29239325	MATCH	pirc_12:28812402-29260852:1:100.00	OK	OK
picr_12:28948652-28949253	ASSEMBLY_GAP	pirc_12:28970180-28970780:1	gaps	gaps
picr_12:29239025-29240143	ALIGNMENT_GAP	pirc_12:29260553-29261558:1	error	gaps
picr_12:29239843-29429936	MATCH	pirc_12:29261259-29451351:1:100.00	OK	OK
picr_12:29429636-29430992	ALIGNMENT_GAP	pirc_12:29451052-29452131:1	error	gaps
picr_12:29430692-29431545	MATCH	pirc_12:29451832-29452684:1:100.00	OK	OK
picr_12:29431245-29432251	ALIGNMENT_GAP	pirc_12:29452385-29453225:1	error	gaps
picr_12:29431951-29587284	MATCH	pirc_12:29452926-29608294:1:99.98	OK	OK
picr_12:29586700-29587917	BRK-DUP	pirc_12:29607711-29609145:1	error	gaps
picr_12:29587617-30939513	MATCH	pirc_12:29608846-30960741:1:100.00	OK	OK
picr_12:30939213-30941207	ALIGNMENT_GAP	pirc_12:30960442-30962306:1	error	gaps
picr_12:30940907-31031393	MATCH	pirc_12:30962007-31052492:1:100.00	OK	OK
picr_12:31031092-31031694	ALIGNMENT_GAP	pirc_12:31052192-31052933:1	error	error
picr_12:31031393-31419988	MATCH	pirc_12:31052633-31441227:1:100.00	OK	OK
picr_12:31419687-31420289	ALIGNMENT_GAP	pirc_12:31440927-31441897:1	error	error
picr_12:31419988-31781016	MATCH	pirc_12:31441597-31802624:1:100.00	OK	OK
picr_12:31780716-31782293	ALIGNMENT_GAP-ASSEMBLY_GAP	pirc_12:31802325-31803770:1	gaps	error
picr_12:31781993-32414930	MATCH	pirc_12:31803471-32436407:1:100.00	OK	OK
picr_12:32414630-32415690	ALIGNMENT_GAP	pirc_12:32436108-32437286:1	error	gaps
picr_12:32415390-32792263	MATCH	pirc_12:32436987-32813859:1:100.00	OK	OK
picr_12:32791963-32792686	ALIGNMENT_GAP-ASSEMBLY_GAP	pirc_12:32813560-32814282:1	gaps	gaps
picr_12:32792386-33402297	MATCH	pirc_12:32813983-33423893:1:100.00	OK	OK
picr_12:33401997-33403207	ALIGNMENT_GAP-ASSEMBLY_GAP	pirc_12:33423594-33424632:1	gaps	error
picr_12:33402907-34527942	MATCH	pirc_12:33424333-34549367:1:100.00	OK	OK
picr_12:33859510-33860111	ASSEMBLY_GAP	pirc_12:33880936-33881536:1	gaps	gaps
picr_12:34527642-34528943	ALIGNMENT_GAP	pirc_12:34549068-34550521:1	error	gaps
picr_12:34528643-34556743	MATCH	pirc_12:34550222-34578321:1:100.00	OK	OK
picr_12:34556442-34557044	ALIGNMENT_GAP	pirc_12:34578021-34578777:1	error	error
picr_12:34556743-35477252	MATCH	pirc_12:34578477-35498985:1:100.00	OK	OK
picr_12:35476952-35478246	ALIGNMENT_GAP-ASSEMBLY_GAP	pirc_12:35498686-35500008:1	gaps	gaps
picr_12:35477946-35506136	MATCH	pirc_12:35499709-35527898:1:100.00	OK	OK
picr_12:35505804-35507506	BRK-DUP	pirc_12:35527567-35529440:1	error	gaps
picr_12:35507206-35921992	MATCH	pirc_12:35529141-35943926:1:100.00	OK	OK
picr_12:35921692-35922337	ALIGNMENT_GAP	pirc_12:35943627-35944441:1	OK	gaps
picr_12:35922037-36117667	MATCH	pirc_12:35944142-36139771:1:100.00	OK	OK
picr_12:36117367-36118279	ALIGNMENT_GAP	pirc_12:36139472-36140497:1	error	gaps
picr_12:36117979-36575015	MATCH	pirc_12:36140198-36597233:1:100.00	OK	OK
picr_12:36574715-36575731	ALIGNMENT_GAP-ASSEMBLY_GAP	pirc_12:36596934-36597949:1	gaps	gaps
picr_12:36575431-36610392	MATCH	pirc_12:36597650-36632610:1:100.00	OK	OK
picr_120:0-267502	MATCH	pirc_122:1-267502:1:100.00	OK	OK
picr_120:267202-269120	ALIGNMENT_GAP	pirc_122:267203-269285:1	error	gaps
picr_120:268820-280206	MATCH	pirc_122:268986-280371:1:100.00	OK	OK
picr_120:279906-280520	ALIGNMENT_GAP	pirc_122:280072-280801:1	OK	gaps
picr_120:280220-508908	MATCH	pirc_122:280502-509189:1:100.00	OK	OK
picr_120:508608-509364	ALIGNMENT_GAP	pirc_122:508890-509766:1	error	gaps
picr_120:509064-728523	MATCH	pirc_122:509467-728925:1:100.00	OK	OK
picr_120:728223-729194	ALIGNMENT_GAP	pirc_122:728626-729840:1	error	gaps
picr_120:728894-1091020	MATCH	pirc_122:729541-1091666:1:100.00	OK	OK
picr_120:1090720-1091807	ALIGNMENT_GAP	pirc_122:1091367-1092552:1	error	gaps
picr_120:1091507-1128791	MATCH	pirc_122:1092253-1129536:1:100.00	OK	OK
picr_120:1128491-1129475	ALIGNMENT_GAP	pirc_122:1129237-1130362:1	error	gaps
picr_120:1129175-1540244	MATCH	pirc_122:1130063-1541131:1:100.00	OK	OK
picr_120:1539944-1540784	ALIGNMENT_GAP-ASSEMBLY_GAP	pirc_122:1540832-1541466:1	gaps	error
picr_120:1540484-1566752	MATCH	pirc_122:1541167-1567434:1:100.00	OK	OK
picr_120:1566452-1567913	JMP	pirc_122:1567135-1568055:1	error	gaps
picr_120:1567613-1571234	MATCH	pirc_122:1567767-1571376:1:99.70	OK	OK
picr_120:1570934-1571844	ALIGNMENT_GAP-ASSEMBLY_GAP	pirc_122:1571077-1571859:1	gaps	error
picr_120:1571544-3482538	MATCH	pirc_122:1571560-3482553:1:100.00	OK	OK
picr_120:3482238-3486718	ALIGNMENT_GAP-ASSEMBLY_GAP	pirc_122:3482254-3486733:1	gaps	gaps
picr_120:3486418-4082848	MATCH	pirc_122:3486434-4082863:1:100.00	OK	OK
picr_120:4082548-4083258	ALIGNMENT_GAP-ASSEMBLY_GAP	pirc_122:4082564-4083273:1	gaps	gaps
picr_120:4082958-4400567	MATCH	pirc_122:4082974-4400582:1:100.00	OK	OK
picr_1200:0-27929	MATCH	pirc_1221:1-27929:1:100.00	OK	OK
picr_1201:0-27906	MATCH	pirc_1223:1-27906:1:100.00	OK	OK
picr_1202:0-27884	MATCH	pirc_1224:1-27884:1:100.00	OK	OK
picr_1203:0-27850	MATCH	pirc_1226:1-27850:1:100.00	OK	OK
picr_1204:0-27826	MATCH	pirc_1227:1-27826:1:100.00	OK	OK
picr_1205:0-27823	MATCH	pirc_1228:1-27823:1:100.00	OK	OK
picr_1206:0-27798	MATCH	pirc_1229:1-27798:1:100.00	OK	OK
picr_1207:0-27767	MATCH	pirc_1230:1-27767:1:100.00	OK	OK
picr_1208:0-27755	MATCH	pirc_1231:1-27755:1:100.00	OK	OK
picr_1209:0-27720	MATCH	pirc_1233:1-27720:1:100.00	OK	OK
picr_121:0-2115	MATCH	pirc_16:24186436-24188551:1:99.95	OK	OK
picr_121:1815-2637	ALIGNMENT_GAP	pirc_16:24188251-24189072:1	error	gaps
picr_121:2337-176555	MATCH	pirc_16:24188773-24362990:1:100.00	OK	OK
picr_121:176255-177792	ALIGNMENT_GAP-ASSEMBLY_GAP	pirc_16:24362691-24364227:1	gaps	gaps
picr_121:177492-780327	MATCH	pirc_16:24363928-24966684:1:99.99	OK	OK
picr_121:710178-710856	ASSEMBLY_GAP	pirc_16:24896614-24897213:1	gaps	OK
picr_121:780027-780860	ALIGNMENT_GAP-ASSEMBLY_GAP	pirc_16:24966385-24967217:1	gaps	gaps
picr_121:780560-2551269	MATCH	pirc_16:24966918-26737626:1:100.00	OK	OK
picr_121:2550969-2552362	ALIGNMENT_GAP-ASSEMBLY_GAP	pirc_16:26737327-26738719:1	gaps	gaps
picr_121:2552062-4220406	MATCH	pirc_16:26738420-28406763:1:100.00	OK	OK
picr_121:4220106-4221088	ALIGNMENT_GAP-ASSEMBLY_GAP	pirc_16:28406464-28407445:1	gaps	gaps
picr_121:4220788-4346750	MATCH	pirc_16:28407146-28533107:1:100.00	OK	OK
picr_1210:0-27713	MATCH	pirc_1234:1-27713:1:100.00	OK	OK
picr_1211:0-27567	MATCH	pirc_1235:1-27567:1:100.00	OK	OK
picr_1212:0-27542	MATCH	pirc_1236:1-27542:1:100.00	OK	OK
picr_1213:0-27517	MATCH	pirc_1237:1-27517:1:100.00	OK	OK
picr_1214:0-27504	MATCH	pirc_1238:1-27504:1:100.00	OK	OK
picr_1215:0-27499	MATCH	pirc_1239:1-27499:1:100.00	OK	OK
picr_1216:0-12266	DUP	pirc_300:74232-17366:-1	error	error
picr_1216:10043-13297	MATCH	pirc_882:14190-17464:1:93.26	OK	OK
picr_1216:12996-27483	BRK-DUP	pirc_1156:12774-NO MATCH:1	error	no-region
picr_1217:0-27482	MATCH	pirc_1240:1-27482:1:100.00	OK	OK
picr_1218:0-15963	MATCH	pirc_1242:1-15963:1:100.00	OK	OK
picr_1218:15663-17545	ALIGNMENT_GAP-ASSEMBLY_GAP	pirc_1242:15664-17545:1	gaps	gaps
picr_1218:17245-27473	MATCH	pirc_1242:17246-27473:1:100.00	OK	OK
picr_1219:0-27416	MATCH	pirc_1243:1-27416:1:100.00	OK	OK
picr_122:0-694110	MATCH	pirc_123:1-694110:1:100.00	OK	OK
picr_122:693810-694749	ALIGNMENT_GAP-ASSEMBLY_GAP	pirc_123:693811-694749:1	gaps	gaps
picr_122:694449-1008443	MATCH	pirc_123:694450-1008443:1:100.00	OK	OK
picr_122:1008143-1009064	ALIGNMENT_GAP	pirc_123:1008144-1008743:1	error	error
picr_122:1008764-1074873	MATCH	pirc_123:1008444-1074552:1:100.00	OK	OK
picr_122:1074573-1075823	ALIGNMENT_GAP-ASSEMBLY_GAP	pirc_123:1074253-1075502:1	gaps	gaps
picr_122:1075523-1190161	MATCH	pirc_123:1075203-1189840:1:100.00	OK	OK
picr_122:1189861-1191349	ALIGNMENT_GAP-ASSEMBLY_GAP	pirc_123:1189541-1191028:1	gaps	gaps
picr_122:1191049-1382760	MATCH	pirc_123:1190729-1382439:1:100.00	OK	OK
picr_122:1382460-1383343	ALIGNMENT_GAP-ASSEMBLY_GAP	pirc_123:1382140-1383022:1	gaps	gaps
picr_122:1383043-1533505	MATCH	pirc_123:1382723-1533184:1:100.00	OK	OK
picr_122:1533205-1534592	ALIGNMENT_GAP-ASSEMBLY_GAP	pirc_123:1532885-1534271:1	gaps	gaps
picr_122:1534292-2029767	MATCH	pirc_123:1533972-2029446:1:100.00	OK	OK
picr_122:2029467-2030365	ALIGNMENT_GAP-ASSEMBLY_GAP	pirc_123:2029147-2030044:1	gaps	gaps
picr_122:2030065-2062081	MATCH	pirc_123:2029745-2061760:1:100.00	OK	OK
picr_122:2061781-2062594	ALIGNMENT_GAP-ASSEMBLY_GAP	pirc_123:2061461-2062273:1	gaps	gaps
picr_122:2062294-2124627	MATCH	pirc_123:2061974-2124306:1:100.00	OK	OK
picr_122:2124327-2125106	ALIGNMENT_GAP-ASSEMBLY_GAP	pirc_123:2124007-2124785:1	gaps	gaps
picr_122:2124806-2743914	MATCH	pirc_123:2124486-2743593:1:100.00	OK	OK
picr_122:2743614-2745439	ALIGNMENT_GAP-ASSEMBLY_GAP	pirc_123:2743294-2744519:1	gaps	gaps
picr_122:2745139-2899949	MATCH	pirc_123:2744220-2899029:1:100.00	OK	OK
picr_122:2899649-2900517	ALIGNMENT_GAP	pirc_123:2898730-2899754:1	error	gaps
picr_122:2900217-3258231	MATCH	pirc_123:2899455-3257468:1:100.00	OK	OK
picr_122:3257931-3258599	ALIGNMENT_GAP	pirc_123:3257169-3257943:1	OK	gaps
picr_122:3258299-3998911	MATCH	pirc_123:3257644-3998255:1:99.99	OK	OK
picr_122:3998517-3999212	ALIGNMENT_GAP	pirc_123:3997862-3998681:1	error	error
picr_122:3998818-4328136	MATCH	pirc_123:3998287-4327605:1:99.99	OK	OK
picr_1220:0-10224	MATCH	pirc_1244:1-10224:1:100.00	OK	OK
picr_1220:9924-14534	ALIGNMENT_GAP-ASSEMBLY_GAP	pirc_1244:9925-14534:1	gaps	gaps
picr_1220:14234-16191	MATCH	pirc_1244:14235-16191:1:100.00	OK	OK
picr_1220:15891-16823	ALIGNMENT_GAP-ASSEMBLY_GAP	pirc_1244:15892-16823:1	gaps	gaps
picr_1220:16523-27377	MATCH	pirc_1244:16524-27377:1:100.00	OK	OK
picr_1220:17690-18291	ASSEMBLY_GAP	pirc_1244:17691-18291:1	gaps	gaps
picr_1220:21733-22334	ASSEMBLY_GAP	pirc_1244:21734-22334:1	gaps	gaps
picr_1221:0-27367	MATCH	pirc_1245:1-27367:1:100.00	OK	OK
picr_1222:0-27366	MATCH	pirc_1246:1-27366:1:100.00	OK	OK
picr_1223:0-20716	MATCH	pirc_828:20712-41420:1:99.87	OK	OK
picr_1223:16371-27361	BRK-DUP	pirc_828:37076-NO MATCH:1	error	no-region
picr_1224:0-20468	DUP	pirc_1237:7359-3565:1	error	error
picr_1224:5440-27327	MATCH	pirc_512:45937-67823:1:100.00	OK	OK
picr_1225:0-27291	MATCH	pirc_1248:1-27291:1:100.00	OK	OK
picr_1226:0-27276	MATCH	pirc_1249:1-27276:1:100.00	OK	OK
picr_1227:0-302	BRK	pirc_1643:6057-6357:1	error	error
picr_1227:2-11410	MATCH	pirc_1643:6057-17463:1:99.83	OK	OK
picr_1227:10799-27260	DUP	pirc_1643:16853-NO MATCH:1	error	no-region
picr_1228:0-27226	MATCH	pirc_1252:1-27226:1:100.00	OK	OK
picr_1229:0-27226	MATCH	pirc_1253:1-27226:1:100.00	OK	OK
picr_123:0-2485842	MATCH	pirc_124:1-2485842:1:100.00	OK	OK
picr_123:2485542-2486526	ALIGNMENT_GAP-ASSEMBLY_GAP	pirc_124:2485543-2486526:1	gaps	gaps
picr_123:2486226-4311881	MATCH	pirc_124:2486227-4311881:1:100.00	OK	OK
picr_1230:0-27218	MATCH	pirc_1254:1-27218:1:100.00	OK	OK
picr_1231:0-3110	MATCH	pirc_1255:1-3110:1:100.00	OK	OK
picr_1231:2810-4905	ALIGNMENT_GAP-ASSEMBLY_GAP	pirc_1255:2811-4905:1	gaps	gaps
picr_1231:4605-6561	MATCH	pirc_1255:4606-6561:1:100.00	OK	OK
picr_1231:6261-11263	ALIGNMENT_GAP-ASSEMBLY_GAP	pirc_1255:6262-11263:1	gaps	gaps
picr_1231:10963-27215	MATCH	pirc_1255:10964-27215:1:100.00	OK	OK
picr_1232:0-27191	MATCH	pirc_1256:1-27191:1:100.00	OK	OK
picr_1233:0-27108	MATCH	pirc_454:1-27108:1:100.00	OK	OK
picr_1233:26808-27110	BRK	pirc_454:26809-NO MATCH:1	OK	no-region
picr_1234:0-27077	MATCH	pirc_1259:1-27077:1:100.00	OK	OK
picr_1235:0-27058	MATCH	pirc_1260:1-27058:1:100.00	OK	OK
picr_1236:0-27045	MATCH	pirc_1261:1-27045:1:100.00	OK	OK
picr_1237:0-27034	MATCH	pirc_1262:1-27034:1:100.00	OK	OK
picr_1238:0-27028	MATCH	pirc_1264:1-27028:1:100.00	OK	OK
picr_1239:0-27005	MATCH	pirc_1265:1-27005:1:100.00	OK	OK
picr_124:0-534867	MATCH	pirc_125:1-534867:1:100.00	OK	OK
picr_124:497610-498226	ASSEMBLY_GAP	pirc_125:497611-498226:1	gaps	gaps
picr_124:534567-535351	ALIGNMENT_GAP	pirc_125:534568-535167:1	error	error
picr_124:535051-1266836	MATCH	pirc_125:534868-1266652:1:100.00	OK	OK
picr_124:1266536-1267376	ALIGNMENT_GAP-ASSEMBLY_GAP	pirc_125:1266353-1267192:1	gaps	gaps
picr_124:1267076-2243252	MATCH	pirc_125:1266893-2243068:1:100.00	OK	OK
picr_124:2242952-2243868	ALIGNMENT_GAP-ASSEMBLY_GAP	pirc_125:2242769-2243684:1	gaps	gaps
picr_124:2243568-3997277	MATCH	pirc_125:2243385-3997092:1:99.99	OK	OK
picr_124:3996977-4003537	ALIGNMENT_GAP-ASSEMBLY_GAP	pirc_125:3996793-4003352:1	gaps	gaps
picr_124:4003237-4311177	MATCH	pirc_125:4003053-4310992:1:100.00	OK	OK
picr_124:4218240-4218852	ASSEMBLY_GAP	pirc_125:4218056-4218667:1	gaps	gaps
picr_1240:0-26951	MATCH	pirc_1266:1-26951:1:100.00	OK	OK
picr_1241:0-26918	MATCH	pirc_1267:1-26918:1:100.00	OK	OK
picr_1242:0-26814	MATCH	pirc_1268:1-26814:1:100.00	OK	OK
picr_1243:0-26718	DUP	pirc_477:62158-NO MATCH:-1	error	no-region
picr_1244:0-26711	MATCH	pirc_1269:1-26711:1:100.00	OK	OK
picr_1245:0-26700	MATCH	pirc_1270:1-26700:1:100.00	OK	OK
picr_1246:0-14878	DUP	pirc_328:93666-61704:-1	error	gaps
picr_1246:3188-22594	MATCH	pirc_328:79070-59681:-1:99.37	OK	OK
picr_1246:15898-26654	ASSEMBLY_GAP-BRK-DUP	pirc_328:66086-NO MATCH:-1	gaps	no-region
picr_1247:0-26652	MATCH	pirc_1271:1-26652:1:100.00	OK	OK
picr_1248:0-26532	MATCH	pirc_1272:1-26532:1:100.00	OK	OK
picr_1249:0-12406	MATCH	pirc_1461:9808-22220:1:99.84	OK	OK
picr_1249:10550-26525	BRK-DUP	pirc_1461:20364-NO MATCH:1	error	no-region
picr_125:0-326543	MATCH	pirc_126:1-326543:1:100.00	OK	OK
picr_125:326243-328618	ALIGNMENT_GAP-ASSEMBLY_GAP	pirc_126:326244-328618:1	gaps	gaps
picr_125:328318-2731180	MATCH	pirc_126:328319-2731166:1:99.99	OK	OK
picr_125:1896195-1896836	ASSEMBLY_GAP	pirc_126:1896196-1896835:1	gaps	OK
picr_125:2730880-2731724	ALIGNMENT_GAP-ASSEMBLY_GAP	pirc_126:2730867-2731710:1	gaps	gaps
picr_125:2731424-3273008	MATCH	pirc_126:2731411-3272994:1:100.00	OK	OK
picr_125:3272708-3274507	ALIGNMENT_GAP-ASSEMBLY_GAP	pirc_126:3272695-3274493:1	gaps	gaps
picr_125:3274207-3303617	MATCH	pirc_126:3274194-3303603:1:100.00	OK	OK
picr_125:3303317-3304821	ALIGNMENT_GAP-ASSEMBLY_GAP	pirc_126:3303304-3304807:1	gaps	gaps
picr_125:3304521-3969824	MATCH	pirc_126:3304508-3969810:1:100.00	OK	OK
picr_125:3969524-3970559	ALIGNMENT_GAP-ASSEMBLY_GAP	pirc_126:3969511-3970545:1	gaps	gaps
picr_125:3970259-4094793	MATCH	pirc_126:3970246-4094779:1:100.00	OK	OK
picr_1250:0-26519	MATCH	pirc_1273:1-26519:1:100.00	OK	OK
picr_1251:0-26514	MATCH	pirc_1275:1-26514:1:100.00	OK	OK
picr_1252:0-26514	MATCH	pirc_1274:1-26514:1:100.00	OK	OK
picr_1253:0-26500	MATCH	pirc_1276:1-26500:1:100.00	OK	OK
picr_1254:0-26478	MATCH	pirc_1277:1-26478:1:100.00	OK	OK
picr_1255:0-26441	MATCH	pirc_1278:1-26441:1:100.00	OK	OK
picr_1256:0-4208	BRK-DUP	pirc_973:29472-300:1	error	error
picr_1256:3908-26425	MATCH	pirc_1428:1-22517:1:99.99	OK	OK
picr_1257:0-26411	MATCH	pirc_1279:1-26411:1:100.00	OK	OK
picr_1258:0-26379	MATCH	pirc_1280:1-26379:1:100.00	OK	OK
picr_1259:0-26359	MATCH	pirc_1282:1-26359:1:100.00	OK	OK
picr_126:0-2838675	MATCH	pirc_127:1-2838675:1:100.00	OK	OK
picr_126:2057269-2057879	ASSEMBLY_GAP	pirc_127:2057270-2057879:1	gaps	gaps
picr_126:2838375-2839200	ALIGNMENT_GAP-ASSEMBLY_GAP	pirc_127:2838376-2839200:1	gaps	gaps
picr_126:2838900-3004945	MATCH	pirc_127:2838901-3004945:1:100.00	OK	OK
picr_126:3004645-3006821	ALIGNMENT_GAP-ASSEMBLY_GAP	pirc_127:3004646-3006821:1	gaps	gaps
picr_126:3006521-3480941	MATCH	pirc_127:3006522-3480941:1:100.00	OK	OK
picr_126:3480641-3481466	ALIGNMENT_GAP-ASSEMBLY_GAP	pirc_127:3480642-3481466:1	gaps	gaps
picr_126:3481166-3728323	MATCH	pirc_127:3481167-3728323:1:100.00	OK	OK
picr_126:3728023-3729832	ALIGNMENT_GAP-ASSEMBLY_GAP	pirc_127:3728024-3729832:1	gaps	gaps
picr_126:3729532-3919131	MATCH	pirc_127:3729533-3919131:1:100.00	OK	OK
picr_1260:0-6794	BRK-DUP	pirc_1177:14483-16574:1	error	error
picr_1260:6494-26331	MATCH	pirc_154:19837-1:-1:100.00	OK	OK
picr_1261:0-7580	DUP	pirc_284:23297-68158:-1	error	error
picr_1261:6967-17135	MATCH	pirc_1425:13216-3011:-1:95.81	OK	OK
picr_1261:14474-26291	BRK-DUP	pirc_287:126396-NO MATCH:-1	error	no-region
picr_1262:0-26281	MATCH	pirc_938:10663-36943:1:100.00	OK	OK
picr_1263:0-26258	MATCH	pirc_1284:1-26258:1:100.00	OK	OK
picr_1264:0-26227	MATCH	pirc_1286:1-26227:1:100.00	OK	OK
picr_1265:0-26225	MATCH	pirc_1287:1-26225:1:100.00	OK	OK
picr_1266:0-26196	MATCH	pirc_1288:1-26196:1:100.00	OK	OK
picr_1267:0-24234	MATCH	pirc_552:1-24234:1:100.00	OK	OK
picr_1267:23038-26183	DUP	pirc_552:23039-NO MATCH:1	error	no-region
picr_1268:0-19791	BRK-DUP	pirc_692:14447-12831:-1	error	error
picr_1268:15149-26129	MATCH	pirc_1641:17475-6499:-1:99.50	OK	OK
picr_1269:0-26127	MATCH	pirc_557:36269-62395:1:100.00	OK	OK
picr_127:0-19775	MATCH	pirc_128:1-19775:1:100.00	OK	OK
picr_127:19475-21451	ALIGNMENT_GAP-ASSEMBLY_GAP	pirc_128:19476-21451:1	gaps	gaps
picr_127:21151-265691	MATCH	pirc_128:21152-265691:1:100.00	OK	OK
picr_127:265391-266729	ALIGNMENT_GAP-ASSEMBLY_GAP	pirc_128:265392-266729:1	gaps	gaps
picr_127:266429-346110	MATCH	pirc_128:266430-346110:1:100.00	OK	OK
picr_127:345810-346973	ALIGNMENT_GAP-ASSEMBLY_GAP	pirc_128:345811-346973:1	gaps	gaps
picr_127:346673-366391	MATCH	pirc_128:346674-366391:1:100.00	OK	OK
picr_127:366091-366966	ALIGNMENT_GAP-ASSEMBLY_GAP	pirc_128:366092-366758:1	gaps	error
picr_127:366666-878114	MATCH	pirc_128:366459-877906:1:100.00	OK	OK
picr_127:877814-878879	ALIGNMENT_GAP-ASSEMBLY_GAP	pirc_128:877607-878671:1	gaps	gaps
picr_127:878579-1048478	MATCH	pirc_128:878372-1048270:1:100.00	OK	OK
picr_127:1048178-1052028	ALIGNMENT_GAP-ASSEMBLY_GAP	pirc_128:1047971-1051820:1	gaps	gaps
picr_127:1051728-1393314	MATCH	pirc_128:1051521-1393106:1:100.00	OK	OK
picr_127:1393014-1394069	ALIGNMENT_GAP-ASSEMBLY_GAP	pirc_128:1392807-1393861:1	gaps	gaps
picr_127:1393769-1654007	MATCH	pirc_128:1393562-1653799:1:100.00	OK	OK
picr_127:1626334-1626944	ASSEMBLY_GAP	pirc_128:1626127-1626736:1	gaps	gaps
picr_127:1653707-1654413	ALIGNMENT_GAP-ASSEMBLY_GAP	pirc_128:1653500-1654205:1	gaps	gaps
picr_127:1654113-1877266	MATCH	pirc_128:1653906-1877058:1:100.00	OK	OK
picr_127:1876966-1878357	ALIGNMENT_GAP-ASSEMBLY_GAP	pirc_128:1876759-1878149:1	gaps	gaps
picr_127:1878057-3823978	MATCH	pirc_128:1877850-3823770:1:100.00	OK	OK
picr_127:3507542-3508143	ASSEMBLY_GAP	pirc_128:3507335-3507935:1	gaps	gaps
picr_1270:0-26044	MATCH	pirc_1289:1-26044:1:100.00	OK	OK
picr_1271:0-2705	MATCH	pirc_1281:15813-18517:1:100.00	OK	OK
picr_1271:2393-3006	ALIGNMENT_GAP	pirc_1281:18206-18890:1	error	error
picr_1271:2694-10477	MATCH	pirc_1281:18579-26361:1:99.97	OK	OK
picr_1271:2901-10778	SEQ	pirc_1281:18786-7577:1	error	error
picr_1271:3202-26041	MATCH	pirc_991:2-22840:1:99.98	OK	OK
picr_1272:0-26010	MATCH	pirc_1290:1-26010:1:100.00	OK	OK
picr_1273:0-25987	MATCH	pirc_1292:1-25987:1:100.00	OK	OK
picr_1274:0-15809	MATCH	pirc_1293:1-15809:1:100.00	OK	OK
picr_1274:15509-17209	ALIGNMENT_GAP-ASSEMBLY_GAP	pirc_1293:15510-17209:1	gaps	gaps
picr_1274:16909-25962	MATCH	pirc_1293:16910-25962:1:100.00	OK	OK
picr_1275:0-25843	MATCH	pirc_1294:1-25843:1:100.00	OK	OK
picr_1276:0-25790	MATCH	pirc_1295:1-25790:1:100.00	OK	OK
picr_1277:0-21489	MATCH	pirc_773:44730-23242:-1:100.00	OK	OK
picr_1277:21189-25746	DUP	pirc_773:23242-NO MATCH:-1	error	no-region
picr_1278:0-25730	MATCH	pirc_1296:1-25730:1:100.00	OK	OK
picr_1279:0-25723	MATCH	pirc_1297:1-25723:1:100.00	OK	OK
picr_128:0-26342	MATCH	pirc_129:1-26342:1:100.00	OK	OK
picr_128:26042-27708	ALIGNMENT_GAP-ASSEMBLY_GAP	pirc_129:26043-27708:1	gaps	gaps
picr_128:27408-72232	MATCH	pirc_129:27409-72232:1:100.00	OK	OK
picr_128:71932-73005	ALIGNMENT_GAP-ASSEMBLY_GAP	pirc_129:71933-73005:1	gaps	gaps
picr_128:72705-103711	MATCH	pirc_129:72706-103711:1:100.00	OK	OK
picr_128:103411-104761	ALIGNMENT_GAP-ASSEMBLY_GAP	pirc_129:103412-104761:1	gaps	gaps
picr_128:104461-3007864	MATCH	pirc_129:104462-3007790:1:99.99	OK	OK
picr_128:3007564-3008585	ALIGNMENT_GAP-ASSEMBLY_GAP	pirc_129:3007491-3008511:1	gaps	gaps
picr_128:3008285-3717751	MATCH	pirc_129:3008212-3717677:1:100.00	OK	OK
picr_128:3123786-3124396	ASSEMBLY_GAP	pirc_129:3123713-3124322:1	gaps	gaps
picr_1280:0-25703	MATCH	pirc_1298:1-25703:1:100.00	OK	OK
picr_1281:0-10161	MATCH	pirc_1299:1-10161:1:100.00	OK	OK
picr_1281:9861-12617	ALIGNMENT_GAP-ASSEMBLY_GAP	pirc_1299:9862-12617:1	gaps	gaps
picr_1281:12317-25699	MATCH	pirc_1299:12318-25699:1:100.00	OK	OK
picr_1282:0-25646	MATCH	pirc_1300:1-25646:1:100.00	OK	OK
picr_1283:0-301	BRK	pirc_1111:19083-19382:1	error	error
picr_1283:1-14422	MATCH	pirc_1159:3528-17947:1:99.97	OK	OK
picr_1283:11562-25640	BRK-DUP	pirc_1159:20632-NO MATCH:-1	error	no-region
picr_1284:0-25629	MATCH	pirc_1301:1-25629:1:100.00	OK	OK
picr_1285:0-25626	BRK-DUP	pirc_1667:15130-NO MATCH:-1	error	no-region
picr_1286:0-25588	MATCH	pirc_1302:1-25588:1:100.00	OK	OK
picr_1287:0-13039	MATCH	pirc_1303:1-13039:1:100.00	OK	OK
picr_1287:12739-15144	ALIGNMENT_GAP-ASSEMBLY_GAP	pirc_1303:12740-15144:1	gaps	gaps
picr_1287:14844-25560	MATCH	pirc_1303:14845-25560:1:100.00	OK	OK
picr_1288:0-25559	MATCH	pirc_1304:1-25559:1:100.00	OK	OK
picr_1289:0-25547	MATCH	pirc_1305:1-25547:1:100.00	OK	OK
picr_129:0-3304028	MATCH	pirc_130:1-3304008:1:99.99	OK	OK
picr_129:1446242-1446854	ASSEMBLY_GAP	pirc_130:1446243-1446854:1	gaps	gaps
picr_129:3303728-3304468	ALIGNMENT_GAP	pirc_130:3303709-3304308:1	error	error
picr_129:3304168-3645878	MATCH	pirc_130:3304009-3645713:1:99.99	OK	OK
picr_1290:0-25529	MATCH	pirc_1306:1-25529:1:100.00	OK	OK
picr_1291:0-25474	MATCH	pirc_1308:1-25474:1:100.00	OK	OK
picr_1292:0-12760	BRK-DUP	pirc_354:96488-4:-1	error	gaps
picr_1292:12460-24900	MATCH	pirc_1775:4-12443:1:99.94	OK	OK
picr_1292:24561-25454	DUP	pirc_1341:17398-NO MATCH:-1	error	no-region
picr_1293:0-25408	MATCH	pirc_1310:1-25408:1:100.00	OK	OK
picr_1294:0-25404	MATCH	pirc_1311:1-25404:1:100.00	OK	OK
picr_1295:0-25398	MATCH	pirc_1312:1-25398:1:100.00	OK	OK
picr_1296:0-25393	MATCH	pirc_1314:1-25393:1:100.00	OK	OK
picr_1297:0-25387	BRK-DUP	pirc_6:27926329-NO MATCH:-1	error	no-region
picr_1298:0-25381	MATCH	pirc_1315:1-25381:1:100.00	OK	OK
picr_1299:0-25378	MATCH	pirc_1317:1-25378:1:100.00	OK	OK
picr_13:0-803806	MATCH	pirc_13:31575528-30771723:-1:100.00	OK	OK
picr_13:779910-780511	ASSEMBLY_GAP	pirc_13:30795619-30795018:-1	gaps	gaps
picr_13:803506-804195	ALIGNMENT_GAP-ASSEMBLY_GAP	pirc_13:30772023-30771334:-1	gaps	gaps
picr_13:803895-2895004	MATCH	pirc_13:30771633-28680525:-1:100.00	OK	OK
picr_13:2894704-2895824	ALIGNMENT_GAP-ASSEMBLY_GAP	pirc_13:28680825-28679705:-1	gaps	gaps
picr_13:2895524-3274443	MATCH	pirc_13:28680004-28301086:-1:100.00	OK	OK
picr_13:3274143-3277318	ASSEMBLY_GAP-JMP	pirc_13:28301386-28298906:-1	gaps	error
picr_13:3277018-5100673	MATCH	pirc_13:28299205-26475551:-1:100.00	OK	OK
picr_13:5100373-5103308	ALIGNMENT_GAP-ASSEMBLY_GAP	pirc_13:26475851-26472916:-1	gaps	gaps
picr_13:5103008-6145289	MATCH	pirc_13:26473215-25430935:-1:100.00	OK	OK
picr_13:6144958-6146315	DUP	pirc_13:25431266-25430044:-1	error	gaps
picr_13:6145915-6328801	MATCH	pirc_13:25430443-25247558:-1:100.00	OK	OK
picr_13:6328501-6331236	ALIGNMENT_GAP-ASSEMBLY_GAP	pirc_13:25247858-25245123:-1	gaps	gaps
picr_13:6330936-7917208	MATCH	pirc_13:25245422-23659151:-1:100.00	OK	OK
picr_13:7916908-7918991	ALIGNMENT_GAP-ASSEMBLY_GAP	pirc_13:23659451-23657368:-1	gaps	gaps
picr_13:7918691-8115931	MATCH	pirc_13:23657667-23460428:-1:100.00	OK	OK
picr_13:8115631-8116337	ALIGNMENT_GAP-ASSEMBLY_GAP	pirc_13:23460728-23460022:-1	gaps	gaps
picr_13:8116037-17086402	MATCH	pirc_13:23460321-14489958:-1:99.99	OK	OK
picr_13:16737199-16737800	ASSEMBLY_GAP	pirc_13:14839161-14838560:-1	gaps	gaps
picr_13:17086102-17087355	ALIGNMENT_GAP-ASSEMBLY_GAP	pirc_13:14490258-14489005:-1	gaps	gaps
picr_13:17087055-18811890	MATCH	pirc_13:14489304-12764470:-1:100.00	OK	OK
picr_13:18811590-18812504	ALIGNMENT_GAP-ASSEMBLY_GAP	pirc_13:12764770-12763856:-1	gaps	gaps
picr_13:18812204-19487484	MATCH	pirc_13:12764155-12088876:-1:100.00	OK	OK
picr_13:19487184-19488012	ALIGNMENT_GAP-ASSEMBLY_GAP	pirc_13:12089176-12088348:-1	gaps	gaps
picr_13:19487712-21313538	MATCH	pirc_13:12088647-10262822:-1:100.00	OK	OK
picr_13:21313238-21313965	ALIGNMENT_GAP	pirc_13:10263122-10262520:-1	OK	OK
picr_13:21313665-22141022	MATCH	pirc_13:10262819-9435463:-1:100.00	OK	OK
picr_13:22140722-22141396	ALIGNMENT_GAP	pirc_13:9435763-9434875:-1	error	error
picr_13:22141096-27805629	MATCH	pirc_13:9435174-3770642:-1:99.99	OK	OK
picr_13:27805329-27809229	ALIGNMENT_GAP-ASSEMBLY_GAP	pirc_13:3770942-3767042:-1	gaps	gaps
picr_13:27808929-30167879	MATCH	pirc_13:3767341-1408366:-1:99.99	OK	OK
picr_13:30167579-30168512	ALIGNMENT_GAP-ASSEMBLY_GAP	pirc_13:1408666-1407733:-1	gaps	gaps
picr_13:30168212-30780638	MATCH	pirc_13:1408032-795607:-1:100.00	OK	OK
picr_13:30780338-30781093	ALIGNMENT_GAP-ASSEMBLY_GAP	pirc_13:795907-795152:-1	gaps	gaps
picr_13:30780793-31040772	MATCH	pirc_13:795451-535473:-1:100.00	OK	OK
picr_13:31040472-31041233	ALIGNMENT_GAP-ASSEMBLY_GAP	pirc_13:535773-535012:-1	gaps	gaps
picr_13:31040933-31099843	MATCH	pirc_13:535311-476402:-1:100.00	OK	OK
picr_13:31099543-31101337	ALIGNMENT_GAP-ASSEMBLY_GAP	pirc_13:476702-474908:-1	gaps	gaps
picr_13:31101037-31129501	MATCH	pirc_13:475207-446744:-1:100.00	OK	OK
picr_13:31129201-31130228	ALIGNMENT_GAP-ASSEMBLY_GAP	pirc_13:447044-446017:-1	gaps	gaps
picr_13:31129928-31527737	MATCH	pirc_13:446316-48508:-1:100.00	OK	OK
picr_13:31527437-31528597	ALIGNMENT_GAP-ASSEMBLY_GAP	pirc_13:48808-47648:-1	gaps	gaps
picr_13:31528297-31576244	MATCH	pirc_13:47947-1:-1:100.00	OK	OK
picr_130:0-239437	MATCH	pirc_131:1-239437:1:100.00	OK	OK
picr_130:239137-240300	ALIGNMENT_GAP-ASSEMBLY_GAP	pirc_131:239138-240300:1	gaps	gaps
picr_130:240000-579319	MATCH	pirc_131:240001-579319:1:100.00	OK	OK
picr_130:579019-581209	ALIGNMENT_GAP-ASSEMBLY_GAP	pirc_131:579020-581209:1	gaps	gaps
picr_130:580909-617051	MATCH	pirc_131:580910-617051:1:100.00	OK	OK
picr_130:616751-617561	ALIGNMENT_GAP-ASSEMBLY_GAP	pirc_131:616752-617561:1	gaps	gaps
picr_130:617261-738565	MATCH	pirc_131:617262-738565:1:100.00	OK	OK
picr_130:738265-739068	ALIGNMENT_GAP-ASSEMBLY_GAP	pirc_131:738266-739068:1	gaps	gaps
picr_130:738768-945757	MATCH	pirc_131:738769-945757:1:100.00	OK	OK
picr_130:945457-946222	ALIGNMENT_GAP-ASSEMBLY_GAP	pirc_131:945458-946222:1	gaps	gaps
picr_130:945922-1369119	MATCH	pirc_131:945923-1369119:1:100.00	OK	OK
picr_130:1368819-1370304	ALIGNMENT_GAP-ASSEMBLY_GAP	pirc_131:1368820-1370304:1	gaps	gaps
picr_130:1370004-1379203	MATCH	pirc_131:1370005-1379203:1:100.00	OK	OK
picr_130:1378903-1379902	ALIGNMENT_GAP-ASSEMBLY_GAP	pirc_131:1378904-1379902:1	gaps	gaps
picr_130:1379602-2164744	MATCH	pirc_131:1379603-2164744:1:100.00	OK	OK
picr_130:2164444-2165260	ALIGNMENT_GAP-ASSEMBLY_GAP	pirc_131:2164445-2165169:1	gaps	gaps
picr_130:2164960-2573192	MATCH	pirc_131:2164870-2573101:1:100.00	OK	OK
picr_130:2572892-2574227	ALIGNMENT_GAP-ASSEMBLY_GAP	pirc_131:2572802-2574136:1	gaps	gaps
picr_130:2573927-2578450	MATCH	pirc_131:2573837-2578359:1:100.00	OK	OK
picr_130:2578150-2578950	BRK-DUP	pirc_131:2578060-2578905:1	error	gaps
picr_130:2578650-2603394	MATCH	pirc_131:2578606-2603349:1:100.00	OK	OK
picr_130:2603094-2603856	ALIGNMENT_GAP-ASSEMBLY_GAP	pirc_131:2603050-2603811:1	gaps	gaps
picr_130:2603556-2914625	MATCH	pirc_131:2603512-2914580:1:100.00	OK	OK
picr_130:2914325-2915050	ALIGNMENT_GAP-ASSEMBLY_GAP	pirc_131:2914281-2915005:1	gaps	gaps
picr_130:2914750-3016863	MATCH	pirc_131:2914706-3016818:1:100.00	OK	OK
picr_130:3016563-3017360	ALIGNMENT_GAP-ASSEMBLY_GAP	pirc_131:3016519-3017315:1	gaps	gaps
picr_130:3017060-3301435	MATCH	pirc_131:3017016-3301390:1:100.00	OK	OK
picr_130:3301135-3302349	ALIGNMENT_GAP-ASSEMBLY_GAP	pirc_131:3301091-3302304:1	gaps	gaps
picr_130:3302049-3613054	MATCH	pirc_131:3302005-3613009:1:100.00	OK	OK
picr_1300:0-25346	MATCH	pirc_1319:1-25346:1:100.00	OK	OK
picr_1301:0-25330	MATCH	pirc_1320:1-25330:1:100.00	OK	OK
picr_1302:0-25303	MATCH	pirc_1321:1-25303:1:100.00	OK	OK
picr_1303:0-25295	DUP	pirc_1073:24605-NO MATCH:1	error	no-region
picr_1304:0-25240	MATCH	pirc_1322:1-25240:1:100.00	OK	OK
picr_1305:0-25234	MATCH	pirc_1323:1-25234:1:100.00	OK	OK
picr_1306:0-25191	MATCH	pirc_1325:1-25191:1:100.00	OK	OK
picr_1307:0-25180	MATCH	pirc_1326:1-25180:1:100.00	OK	OK
picr_1308:0-24557	ASSEMBLY_GAP-BRK-DUP	pirc_242:130247-593:-1	gaps	error
picr_1308:24257-25149	MATCH	pirc_1281:892-1:-1:100.00	OK	OK
picr_1309:0-25116	MATCH	pirc_1328:1-25116:1:100.00	OK	OK
picr_131:0-31053	MATCH	pirc_132:1-31053:1:100.00	OK	OK
picr_131:30753-35713	ALIGNMENT_GAP-ASSEMBLY_GAP	pirc_132:30754-35713:1	gaps	gaps
picr_131:35413-309751	MATCH	pirc_132:35414-309751:1:100.00	OK	OK
picr_131:309451-312366	ALIGNMENT_GAP-ASSEMBLY_GAP	pirc_132:309452-312366:1	gaps	gaps
picr_131:312066-630047	MATCH	pirc_132:312067-630047:1:100.00	OK	OK
picr_131:629747-633410	ALIGNMENT_GAP-ASSEMBLY_GAP	pirc_132:629748-633410:1	gaps	gaps
picr_131:633110-1330137	MATCH	pirc_132:633111-1330137:1:100.00	OK	OK
picr_131:1329837-1330722	ALIGNMENT_GAP-ASSEMBLY_GAP	pirc_132:1329838-1330722:1	gaps	gaps
picr_131:1330422-3392624	MATCH	pirc_132:1330423-3392624:1:100.00	OK	OK
picr_131:1695862-1696492	ASSEMBLY_GAP	pirc_132:1695863-1696492:1	gaps	gaps
picr_131:3358096-3358726	ASSEMBLY_GAP	pirc_132:3358097-3358726:1	gaps	gaps
picr_131:3392324-3394504	ALIGNMENT_GAP-ASSEMBLY_GAP	pirc_132:3392325-3394504:1	gaps	gaps
picr_131:3394204-3573753	MATCH	pirc_132:3394205-3573753:1:100.00	OK	OK
picr_1310:0-25084	MATCH	pirc_1329:1-25084:1:100.00	OK	OK
picr_1311:0-25076	MATCH	pirc_1330:1-25076:1:100.00	OK	OK
picr_1312:0-25073	MATCH	pirc_1331:1-25073:1:100.00	OK	OK
picr_1313:0-25061	MATCH	pirc_1332:1-25061:1:100.00	OK	OK
picr_1314:0-25039	MATCH	pirc_1333:1-25039:1:100.00	OK	OK
picr_1315:0-24963	MATCH	pirc_1334:1-24963:1:100.00	OK	OK
picr_1316:0-24961	MATCH	pirc_1335:1-24961:1:100.00	OK	OK
picr_1317:0-18350	MATCH	pirc_1250:8917-27260:1:99.83	OK	OK
picr_1317:11081-20067	DUP-SEQ	pirc_1250:19994-974:1	error	error
picr_1317:19094-24959	MATCH	pirc_978:3-5868:1:99.61	OK	OK
picr_1318:0-24932	MATCH	pirc_1336:1-24932:1:100.00	OK	OK
picr_1319:0-24911	MATCH	pirc_1337:1-24911:1:100.00	OK	OK
picr_132:0-310764	MATCH	pirc_133:1-310764:1:100.00	OK	OK
picr_132:310464-313539	ALIGNMENT_GAP-ASSEMBLY_GAP	pirc_133:310465-313539:1	gaps	gaps
picr_132:313239-463344	MATCH	pirc_133:313240-463344:1:100.00	OK	OK
picr_132:463044-463902	ALIGNMENT_GAP-ASSEMBLY_GAP	pirc_133:463045-463902:1	gaps	gaps
picr_132:463602-1126029	MATCH	pirc_133:463603-1126029:1:100.00	OK	OK
picr_132:1125729-1127057	ALIGNMENT_GAP-ASSEMBLY_GAP	pirc_133:1125730-1127057:1	gaps	gaps
picr_132:1126757-2969207	MATCH	pirc_133:1126758-2969207:1:100.00	OK	OK
picr_132:2423415-2424016	ASSEMBLY_GAP	pirc_133:2423416-2424016:1	gaps	gaps
picr_132:2968907-2970552	ALIGNMENT_GAP-ASSEMBLY_GAP	pirc_133:2968908-2970552:1	gaps	gaps
picr_132:2970252-3182038	MATCH	pirc_133:2970253-3182038:1:100.00	OK	OK
picr_132:3181738-3183206	ALIGNMENT_GAP-ASSEMBLY_GAP	pirc_133:3181739-3183206:1	gaps	gaps
picr_132:3182906-3208118	MATCH	pirc_133:3182907-3208118:1:100.00	OK	OK
picr_132:3207818-3208708	ALIGNMENT_GAP-ASSEMBLY_GAP	pirc_133:3207819-3208708:1	gaps	gaps
picr_132:3208408-3545728	MATCH	pirc_133:3208409-3545728:1:100.00	OK	OK
picr_1320:0-24874	MATCH	pirc_1338:1-24874:1:100.00	OK	OK
picr_1321:0-24861	MATCH	pirc_1339:1-24861:1:100.00	OK	OK
picr_1322:0-24822	MATCH	pirc_1340:1-24822:1:100.00	OK	OK
picr_1323:0-24780	MATCH	pirc_1341:1-24780:1:100.00	OK	OK
picr_1324:0-24769	MATCH	pirc_1342:1-24769:1:100.00	OK	OK
picr_1325:0-24754	MATCH	pirc_1343:1-24754:1:100.00	OK	OK
picr_1326:0-24707	MATCH	pirc_1345:1-24707:1:100.00	OK	OK
picr_1327:0-24704	MATCH	pirc_1347:1-24704:1:100.00	OK	OK
picr_1328:0-8081	BRK-DUP	pirc_784:22289-816:-1	error	error
picr_1328:6966-24691	MATCH	pirc_1532:1-17668:1:98.71	OK	OK
picr_1328:24391-24692	BRK	pirc_1532:17369-NO MATCH:1	OK	no-region
picr_1329:0-24674	BRK-DUP	pirc_1515:16154-NO MATCH:-1	error	no-region
picr_133:0-561922	MATCH	pirc_134:1-561922:1:100.00	OK	OK
picr_133:561622-562622	ALIGNMENT_GAP-ASSEMBLY_GAP	pirc_134:561623-562622:1	gaps	gaps
picr_133:562322-3085199	MATCH	pirc_134:562323-3085199:1:100.00	OK	OK
picr_133:3084899-3087099	ALIGNMENT_GAP-ASSEMBLY_GAP	pirc_134:3084900-3087099:1	gaps	gaps
picr_133:3086799-3471857	MATCH	pirc_134:3086800-3471857:1:100.00	OK	OK
picr_133:3357129-3357730	ASSEMBLY_GAP	pirc_134:3357130-3357730:1	gaps	gaps
picr_1330:0-24653	MATCH	pirc_1348:1-24653:1:100.00	OK	OK
picr_1331:0-24640	BRK-DUP	pirc_1156:7218-NO MATCH:-1	error	no-region
picr_1332:0-24640	MATCH	pirc_1350:1-24640:1:100.00	OK	OK
picr_1333:0-24637	MATCH	pirc_1351:1-24637:1:100.00	OK	OK
picr_1334:0-24573	MATCH	pirc_1352:1-24573:1:100.00	OK	OK
picr_1335:0-24568	MATCH	pirc_1353:1-24568:1:100.00	OK	OK
picr_1336:0-24567	MATCH	pirc_1354:1-24567:1:100.00	OK	OK
picr_1337:0-24556	MATCH	pirc_1355:1-24556:1:100.00	OK	OK
picr_1338:0-24522	MATCH	pirc_1356:1-24522:1:100.00	OK	OK
picr_1339:0-24459	MATCH	pirc_1357:1-24459:1:100.00	OK	OK
picr_134:0-1450679	MATCH	pirc_135:1-1450679:1:100.00	OK	OK
picr_134:1450379-1452309	ALIGNMENT_GAP-ASSEMBLY_GAP	pirc_135:1450380-1452309:1	gaps	gaps
picr_134:1452009-2334106	MATCH	pirc_135:1452010-2334106:1:100.00	OK	OK
picr_134:2333806-2334578	ALIGNMENT_GAP-ASSEMBLY_GAP	pirc_135:2333807-2334578:1	gaps	gaps
picr_134:2334278-3120725	MATCH	pirc_135:2334279-3120725:1:100.00	OK	OK
picr_134:3120425-3126265	ALIGNMENT_GAP-ASSEMBLY_GAP	pirc_135:3120426-3126265:1	gaps	gaps
picr_134:3125965-3413761	MATCH	pirc_135:3125966-3413761:1:100.00	OK	OK
picr_1340:0-24439	MATCH	pirc_1359:1-24439:1:100.00	OK	OK
picr_1341:0-24439	MATCH	pirc_1358:1-24439:1:100.00	OK	OK
picr_1342:0-24432	MATCH	pirc_1360:1-24432:1:100.00	OK	OK
picr_1343:0-24398	MATCH	pirc_1362:1-24398:1:100.00	OK	OK
picr_1344:0-24376	MATCH	pirc_1363:1-24376:1:100.00	OK	OK
picr_1345:0-24336	MATCH	pirc_1365:1-24336:1:100.00	OK	OK
picr_1346:0-24313	MATCH	pirc_1366:1-24313:1:100.00	OK	OK
picr_1347:0-24284	MATCH	pirc_1367:1-24284:1:100.00	OK	OK
picr_1348:0-24280	MATCH	pirc_1368:1-24280:1:100.00	OK	OK
picr_1349:0-24238	BRK-DUP	pirc_257:167924-NO MATCH:-1	error	no-region
picr_135:0-1410955	MATCH	pirc_136:1-1410955:1:100.00	OK	OK
picr_135:1410655-1411396	ALIGNMENT_GAP-ASSEMBLY_GAP	pirc_136:1410656-1411396:1	gaps	gaps
picr_135:1411096-3157967	MATCH	pirc_136:1411097-3157967:1:100.00	OK	OK
picr_135:3157667-3158277	ALIGNMENT_GAP	pirc_136:3157668-3158588:1	error	error
picr_135:3157977-3161366	MATCH	pirc_136:3158289-3161677:1:100.00	OK	OK
picr_135:3161066-3161783	ALIGNMENT_GAP	pirc_136:3161378-3161977:1	error	error
picr_135:3161483-3376513	MATCH	pirc_136:3161678-3376707:1:100.00	OK	OK
picr_1350:0-24237	MATCH	pirc_1369:1-24237:1:100.00	OK	OK
picr_1351:0-24221	MATCH	pirc_1370:1-24221:1:100.00	OK	OK
picr_1352:0-24212	MATCH	pirc_1371:1-24212:1:100.00	OK	OK
picr_1353:0-24180	MATCH	pirc_1373:1-24180:1:100.00	OK	OK
picr_1354:0-24177	MATCH	pirc_1374:1-24177:1:100.00	OK	OK
picr_1355:0-24118	MATCH	pirc_1376:1-24118:1:100.00	OK	OK
picr_1356:0-24110	MATCH	pirc_1377:1-24110:1:100.00	OK	OK
picr_1357:0-17032	BRK-DUP	pirc_393:30918-2845:1	error	error
picr_1357:14117-24105	MATCH	pirc_1690:1-9857:1:97.97	OK	OK
picr_1358:0-24101	MATCH	pirc_1378:1-24101:1:100.00	OK	OK
picr_1359:0-20405	MATCH	pirc_1379:1-20405:1:100.00	OK	OK
picr_1359:20105-23715	ALIGNMENT_GAP-ASSEMBLY_GAP	pirc_1379:20106-23715:1	gaps	gaps
picr_1359:23415-24052	MATCH	pirc_1379:23416-24052:1:100.00	OK	OK
picr_136:0-2504147	MATCH	pirc_137:1-2504147:1:100.00	OK	OK
picr_136:1791960-1792595	ASSEMBLY_GAP	pirc_137:1791961-1792595:1	gaps	gaps
picr_136:2503847-2504611	ALIGNMENT_GAP-ASSEMBLY_GAP	pirc_137:2503848-2504611:1	gaps	gaps
picr_136:2504311-2864355	MATCH	pirc_137:2504312-2864355:1:100.00	OK	OK
picr_136:2864055-2866237	ALIGNMENT_GAP-ASSEMBLY_GAP	pirc_137:2864056-2866237:1	gaps	gaps
picr_136:2865937-2924357	MATCH	pirc_137:2865938-2924357:1:100.00	OK	OK
picr_136:2924057-2924852	ALIGNMENT_GAP-ASSEMBLY_GAP	pirc_137:2924058-2924852:1	gaps	gaps
picr_136:2924552-3023963	MATCH	pirc_137:2924553-3023963:1:100.00	OK	OK
picr_136:3023663-3025449	ALIGNMENT_GAP-ASSEMBLY_GAP	pirc_137:3023664-3025449:1	gaps	gaps
picr_136:3025149-3183819	MATCH	pirc_137:3025150-3183819:1:100.00	OK	OK
picr_136:3183519-3188494	ALIGNMENT_GAP-ASSEMBLY_GAP	pirc_137:3183520-3188494:1	gaps	gaps
picr_136:3188194-3228172	MATCH	pirc_137:3188195-3228172:1:100.00	OK	OK
picr_136:3227872-3228632	ALIGNMENT_GAP-ASSEMBLY_GAP	pirc_137:3227873-3228632:1	gaps	gaps
picr_136:3228332-3284343	MATCH	pirc_137:3228333-3284343:1:100.00	OK	OK
picr_1360:0-24047	MATCH	pirc_1380:1-24047:1:100.00	OK	OK
picr_1361:0-24026	MATCH	pirc_1381:1-24026:1:100.00	OK	OK
picr_1362:0-23973	MATCH	pirc_1382:1-23973:1:100.00	OK	OK
picr_1363:0-23960	MATCH	pirc_1383:1-23960:1:100.00	OK	OK
picr_1364:0-23955	MATCH	pirc_1384:1-23955:1:100.00	OK	OK
picr_1365:0-23952	MATCH	pirc_1385:1-23952:1:100.00	OK	OK
picr_1366:0-23941	MATCH	pirc_1386:1-23941:1:100.00	OK	OK
picr_1367:0-301	BRK	pirc_1318:3278-3577:1	OK	OK
picr_1367:1-22100	MATCH	pirc_1318:3278-25361:1:99.09	OK	OK
picr_1367:19383-23916	BRK-DUP	pirc_1497:9691-NO MATCH:-1	error	no-region
picr_1368:0-23887	MATCH	pirc_1387:1-23887:1:100.00	OK	OK
picr_1369:0-23882	MATCH	pirc_1388:1-23882:1:100.00	OK	OK
picr_137:0-21497	MATCH	pirc_862:1-21497:1:100.00	OK	OK
picr_137:21197-21807	ALIGNMENT_GAP	pirc_862:21198-22046:1	error	error
picr_137:21507-22329	MATCH	pirc_862:21747-22574:1:98.07	OK	OK
picr_137:22029-23976	ASSEMBLY_GAP-BRK-DUP-SEQ	pirc_862:22269-24209:1	gaps	error
picr_137:23676-508453	MATCH	pirc_138:1317-486093:1:100.00	OK	OK
picr_137:508153-512465	ALIGNMENT_GAP-ASSEMBLY_GAP	pirc_138:485794-490105:1	gaps	gaps
picr_137:512165-3121217	MATCH	pirc_138:489806-3098857:1:100.00	OK	OK
picr_137:3120917-3122772	ALIGNMENT_GAP-ASSEMBLY_GAP	pirc_138:3098558-3100412:1	gaps	gaps
picr_137:3122472-3141889	MATCH	pirc_138:3100113-3119529:1:100.00	OK	OK
picr_137:3141589-3144019	ALIGNMENT_GAP-ASSEMBLY_GAP	pirc_138:3119230-3121659:1	gaps	gaps
picr_137:3143719-3164904	MATCH	pirc_138:3121360-3142544:1:100.00	OK	OK
picr_1370:0-23846	MATCH	pirc_1389:1-23846:1:100.00	OK	OK
picr_1371:0-23810	MATCH	pirc_1390:1-23810:1:100.00	OK	OK
picr_1372:0-23806	MATCH	pirc_1391:1-23806:1:100.00	OK	OK
picr_1373:0-23782	MATCH	pirc_1392:1-23782:1:100.00	OK	OK
picr_1374:0-23778	MATCH	pirc_1393:1-23778:1:100.00	OK	OK
picr_1375:0-23772	MATCH	pirc_1394:1-23772:1:100.00	OK	OK
picr_1376:0-23749	DUP	pirc_709:15407-NO MATCH:-1	error	no-region
picr_1377:0-23707	MATCH	pirc_1396:1-23707:1:100.00	OK	OK
picr_1378:0-23695	MATCH	pirc_1397:1-23695:1:100.00	OK	OK
picr_1379:0-23663	MATCH	pirc_1398:1-23663:1:100.00	OK	OK
picr_138:0-66651	MATCH	pirc_139:1-66651:1:100.00	OK	OK
picr_138:66351-67415	ALIGNMENT_GAP-ASSEMBLY_GAP	pirc_139:66352-67415:1	gaps	gaps
picr_138:67115-172760	MATCH	pirc_139:67116-172760:1:100.00	OK	OK
picr_138:172460-174176	ALIGNMENT_GAP-ASSEMBLY_GAP	pirc_139:172461-174176:1	gaps	gaps
picr_138:173876-1113248	MATCH	pirc_139:173877-1113248:1:100.00	OK	OK
picr_138:1112948-1114888	ALIGNMENT_GAP-ASSEMBLY_GAP	pirc_139:1112949-1114888:1	gaps	gaps
picr_138:1114588-2135898	MATCH	pirc_139:1114589-2135952:1:99.99	OK	OK
picr_138:2135598-2136449	ALIGNMENT_GAP	pirc_139:2135653-2136254:1	error	error
picr_138:2136149-2649739	MATCH	pirc_139:2135955-2649544:1:100.00	OK	OK
picr_138:2649439-2651396	ALIGNMENT_GAP-ASSEMBLY_GAP	pirc_139:2649245-2651201:1	gaps	gaps
picr_138:2651096-2797846	MATCH	pirc_139:2650902-2797651:1:100.00	OK	OK
picr_138:2797546-2798276	ALIGNMENT_GAP-ASSEMBLY_GAP	pirc_139:2797352-2798081:1	gaps	gaps
picr_138:2797976-3084294	MATCH	pirc_139:2797782-3084099:1:100.00	OK	OK
picr_138:3083994-3084780	ALIGNMENT_GAP	pirc_139:3083800-3084585:1	error	error
picr_138:3084480-3130805	MATCH	pirc_139:3084286-3130610:1:100.00	OK	OK
picr_1380:0-23623	MATCH	pirc_1399:1-23623:1:100.00	OK	OK
picr_1381:0-23576	MATCH	pirc_1402:1-23576:1:100.00	OK	OK
picr_1382:0-23539	MATCH	pirc_1403:1-23539:1:100.00	OK	OK
picr_1383:0-23524	MATCH	pirc_1404:1-23524:1:100.00	OK	OK
picr_1384:0-23514	BRK-DUP	pirc_551:57904-NO MATCH:1	error	no-region
picr_1385:0-23506	MATCH	pirc_1405:1-23506:1:100.00	OK	OK
picr_1386:0-23502	MATCH	pirc_1406:1-23502:1:100.00	OK	OK
picr_1387:0-19720	BRK-DUP	pirc_487:27831-6924:-1	error	gaps
picr_1387:17030-23465	MATCH	pirc_702:4523-10966:1:98.09	OK	OK
picr_1387:23165-23467	BRK	pirc_702:10667-NO MATCH:1	error	no-region
picr_1388:0-14418	BRK-DUP	pirc_794:32083-14345:-1	error	error
picr_1388:14099-14570	MATCH	pirc_666:7081-6615:-1:94.49	OK	OK
picr_1388:14267-23460	BRK-DUP	pirc_703:14491-NO MATCH:1	error	no-region
picr_1389:0-23458	MATCH	pirc_1407:1-23458:1:100.00	OK	OK
picr_139:0-511856	MATCH	pirc_140:1-511856:1:100.00	OK	OK
picr_139:511556-516826	ALIGNMENT_GAP-ASSEMBLY_GAP	pirc_140:511557-516826:1	gaps	gaps
picr_139:516526-1284408	MATCH	pirc_140:516527-1284408:1:100.00	OK	OK
picr_139:1284108-1284870	ALIGNMENT_GAP	pirc_140:1284109-1284708:1	error	error
picr_139:1284570-1286080	MATCH	pirc_140:1284404-1285914:1:99.93	OK	OK
picr_139:1285779-1286381	ALIGNMENT_GAP	pirc_140:1285614-1286509:1	OK	error
picr_139:1286080-1650664	MATCH	pirc_140:1286209-1650792:1:100.00	OK	OK
picr_139:1650364-1651088	ALIGNMENT_GAP-ASSEMBLY_GAP	pirc_140:1650493-1651216:1	gaps	gaps
picr_139:1650788-3107446	MATCH	pirc_140:1650917-3107574:1:100.00	OK	OK
picr_1390:0-23438	BRK-DUP	pirc_1262:247-NO MATCH:-1	error	no-region
picr_1391:0-23413	MATCH	pirc_1408:1-23413:1:100.00	OK	OK
picr_1392:0-15151	DUP	pirc_856:25143-1273:1	error	error
picr_1392:13878-23393	MATCH	pirc_1241:1-9512:1:99.66	OK	OK
picr_1393:0-23388	MATCH	pirc_1409:1-23388:1:100.00	OK	OK
picr_1394:0-23369	MATCH	pirc_1410:1-23369:1:100.00	OK	OK
picr_1395:0-23338	MATCH	pirc_1411:1-23338:1:100.00	OK	OK
picr_1396:0-23318	MATCH	pirc_1412:1-23318:1:100.00	OK	OK
picr_1397:0-23299	MATCH	pirc_1413:1-23299:1:100.00	OK	OK
picr_1398:0-23293	MATCH	pirc_1414:1-23293:1:100.00	OK	OK
picr_1399:0-23262	MATCH	pirc_1415:1-23262:1:100.00	OK	OK
picr_14:0-275603	MATCH	pirc_14:1-275603:1:100.00	OK	OK
picr_14:275303-276042	ALIGNMENT_GAP-ASSEMBLY_GAP	pirc_14:275304-276042:1	gaps	gaps
picr_14:275742-1677443	MATCH	pirc_14:275743-1677443:1:100.00	OK	OK
picr_14:1677143-1677977	ALIGNMENT_GAP-ASSEMBLY_GAP	pirc_14:1677144-1677977:1	gaps	gaps
picr_14:1677677-3673881	MATCH	pirc_14:1677678-3673881:1:100.00	OK	OK
picr_14:3673581-3674656	ALIGNMENT_GAP-ASSEMBLY_GAP	pirc_14:3673582-3674779:1	gaps	error
picr_14:3674356-3838771	MATCH	pirc_14:3674480-3838894:1:100.00	OK	OK
picr_14:3838471-3840347	ALIGNMENT_GAP-ASSEMBLY_GAP	pirc_14:3838595-3840352:1	gaps	error
picr_14:3840047-3986710	MATCH	pirc_14:3840053-3986715:1:100.00	OK	OK
picr_14:3986410-3987210	ALIGNMENT_GAP	pirc_14:3986416-3987014:1	error	error
picr_14:3986910-6435205	MATCH	pirc_14:3986715-6435083:1:99.99	OK	OK
picr_14:6434905-6437173	ALIGNMENT_GAP	pirc_14:6434784-6436903:1	error	gaps
picr_14:6436873-6806265	MATCH	pirc_14:6436604-6805995:1:100.00	OK	OK
picr_14:6805965-6807924	ALIGNMENT_GAP-ASSEMBLY_GAP	pirc_14:6805696-6807654:1	gaps	gaps
picr_14:6807624-6816623	MATCH	pirc_14:6807355-6816353:1:100.00	OK	OK
picr_14:6816323-6817344	ALIGNMENT_GAP-ASSEMBLY_GAP	pirc_14:6816054-6817074:1	gaps	gaps
picr_14:6817044-8124944	MATCH	pirc_14:6816775-8124674:1:100.00	OK	OK
picr_14:8124644-8125515	ALIGNMENT_GAP-ASSEMBLY_GAP	pirc_14:8124375-8125043:1	gaps	error
picr_14:8125215-8387719	MATCH	pirc_14:8124744-8387247:1:100.00	OK	OK
picr_14:8387419-8388233	ALIGNMENT_GAP-ASSEMBLY_GAP	pirc_14:8386948-8387566:1	gaps	OK
picr_14:8387933-8829510	MATCH	pirc_14:8387267-8828843:1:100.00	OK	OK
picr_14:8829210-8830112	ALIGNMENT_GAP-ASSEMBLY_GAP	pirc_14:8828544-8829317:1	gaps	error
picr_14:8829812-9514579	MATCH	pirc_14:8829018-9513784:1:100.00	OK	OK
picr_14:9514279-9515156	ALIGNMENT_GAP-ASSEMBLY_GAP	pirc_14:9513485-9514188:1	gaps	error
picr_14:9514856-10416995	MATCH	pirc_14:9513889-10416027:1:100.00	OK	OK
picr_14:10416694-10417296	ALIGNMENT_GAP	pirc_14:10415727-10416489:1	error	error
picr_14:10416995-13325544	MATCH	pirc_14:10416189-13324737:1:100.00	OK	OK
picr_14:13325244-13325949	ALIGNMENT_GAP-ASSEMBLY_GAP	pirc_14:13324438-13325142:1	gaps	gaps
picr_14:13325649-13610517	MATCH	pirc_14:13324843-13609710:1:100.00	OK	OK
picr_14:13610217-13612402	ALIGNMENT_GAP-ASSEMBLY_GAP	pirc_14:13609411-13611440:1	gaps	error
picr_14:13612102-13799703	MATCH	pirc_14:13611141-13798741:1:100.00	OK	OK
picr_14:13799403-13800438	ALIGNMENT_GAP-ASSEMBLY_GAP	pirc_14:13798442-13799079:1	gaps	OK
picr_14:13800138-13803213	MATCH	pirc_14:13798780-13801854:1:100.00	OK	OK
picr_14:13802913-13804075	ALIGNMENT_GAP-ASSEMBLY_GAP	pirc_14:13801555-13802463:1	gaps	OK
picr_14:13803775-13895795	MATCH	pirc_14:13802164-13894183:1:100.00	OK	OK
picr_14:13895495-13896237	ALIGNMENT_GAP-ASSEMBLY_GAP	pirc_14:13893884-13894625:1	gaps	gaps
picr_14:13895937-14165695	MATCH	pirc_14:13894326-14164083:1:100.00	OK	OK
picr_14:14165395-14166501	BRK-DUP	pirc_14:14163784-14164742:1	error	gaps
picr_14:14166200-14729924	MATCH	pirc_14:14164442-14728165:1:100.00	OK	OK
picr_14:14729623-14730225	ALIGNMENT_GAP	pirc_14:14727865-14728720:1	error	error
picr_14:14729924-14869114	MATCH	pirc_14:14728420-14867609:1:100.00	OK	OK
picr_14:14868813-14869415	ALIGNMENT_GAP	pirc_14:14867309-14868022:1	error	gaps
picr_14:14869114-15123687	MATCH	pirc_14:14867722-15122294:1:100.00	OK	OK
picr_14:15123387-15125003	ALIGNMENT_GAP-ASSEMBLY_GAP	pirc_14:15121995-15123610:1	gaps	gaps
picr_14:15124703-15127323	MATCH	pirc_14:15123311-15125930:1:100.00	OK	OK
picr_14:15126902-15128795	BRK-DUP	pirc_14:15125510-15127702:1	error	gaps
picr_14:15128495-15647247	MATCH	pirc_14:15127403-15646154:1:100.00	OK	OK
picr_14:15623996-15624626	ASSEMBLY_GAP	pirc_14:15622904-15623533:1	gaps	gaps
picr_14:15646947-15647642	ALIGNMENT_GAP	pirc_14:15645855-15646679:1	error	gaps
picr_14:15647342-17226564	MATCH	pirc_14:15646380-17225601:1:100.00	OK	OK
picr_14:17226264-17226976	ALIGNMENT_GAP-ASSEMBLY_GAP	pirc_14:17225302-17225991:1	gaps	error
picr_14:17226676-17240781	MATCH	pirc_14:17225692-17239791:1:99.91	OK	OK
picr_14:17240478-17241082	ALIGNMENT_GAP	pirc_14:17239489-17241365:1	error	error
picr_14:17240779-17659859	MATCH	pirc_14:17241063-17660142:1:100.00	OK	OK
picr_14:17659559-17660939	ALIGNMENT_GAP-ASSEMBLY_GAP	pirc_14:17659843-17661222:1	gaps	gaps
picr_14:17660639-18146677	MATCH	pirc_14:17660923-18146960:1:100.00	OK	OK
picr_14:18117075-18117685	ASSEMBLY_GAP	pirc_14:18117359-18117968:1	gaps	gaps
picr_14:18146377-18147151	ALIGNMENT_GAP-ASSEMBLY_GAP	pirc_14:18146661-18147434:1	gaps	gaps
picr_14:18146851-19638084	MATCH	pirc_14:18147135-19638367:1:100.00	OK	OK
picr_14:19637784-19640059	ALIGNMENT_GAP-ASSEMBLY_GAP	pirc_14:19638068-19640342:1	gaps	gaps
picr_14:19639759-23047635	MATCH	pirc_14:19640043-23047918:1:100.00	OK	OK
picr_14:23047334-23048523	BRK-DUP	pirc_14:23047618-23048217:1	error	error
picr_14:23048223-23054697	MATCH	pirc_14:23047918-23054391:1:100.00	OK	OK
picr_14:23054397-23055899	BRK-DUP	pirc_14:23054092-23055956:1	error	gaps
picr_14:23055599-23753278	MATCH	pirc_14:23055657-23753354:1:99.99	OK	OK
picr_14:23058058-23058669	ASSEMBLY_GAP	pirc_14:23058116-23058712:1	gaps	error
picr_14:23752790-23753680	ASSEMBLY_GAP-BRK-DUP	pirc_14:23752867-23753594:1	gaps	error
picr_14:23753380-24480869	MATCH	pirc_14:23753295-24480783:1:100.00	OK	OK
picr_14:24480564-24481170	ALIGNMENT_GAP	pirc_14:24480479-24481210:1	error	error
picr_14:24480865-24708232	MATCH	pirc_14:24480906-24708267:1:99.99	OK	OK
picr_14:24707932-24711534	ASSEMBLY_GAP-JMP	pirc_14:24707968-24711683:1	gaps	error
picr_14:24711234-25159647	MATCH	pirc_14:24711384-25159796:1:100.00	OK	OK
picr_14:25159347-25161262	ALIGNMENT_GAP-ASSEMBLY_GAP	pirc_14:25159497-25161411:1	gaps	gaps
picr_14:25160962-26413176	MATCH	pirc_14:25161112-26413325:1:100.00	OK	OK
picr_14:26412876-26415938	ALIGNMENT_GAP-ASSEMBLY_GAP	pirc_14:26413026-26416087:1	gaps	gaps
picr_14:26415638-28203512	MATCH	pirc_14:26415788-28203661:1:100.00	OK	OK
picr_14:28203212-28205590	ASSEMBLY_GAP-BRK-DUP	pirc_14:28203362-28206003:1	gaps	gaps
picr_14:28205180-29362424	MATCH	pirc_14:28205594-29362837:1:100.00	OK	OK
picr_14:29362124-29362847	ALIGNMENT_GAP-ASSEMBLY_GAP	pirc_14:29362538-29363260:1	gaps	gaps
picr_14:29362547-29725914	MATCH	pirc_14:29362961-29726327:1:100.00	OK	OK
picr_14:29725614-29726914	ALIGNMENT_GAP-ASSEMBLY_GAP	pirc_14:29726028-29727327:1	gaps	gaps
picr_14:29726614-29814824	MATCH	pirc_14:29727028-29815237:1:100.00	OK	OK
picr_14:29814524-29815132	JMP	pirc_14:29814938-29815642:1	error	error
picr_14:29814832-29816010	MATCH	pirc_14:29815343-29816520:1:100.00	OK	OK
picr_14:29815710-29816486	ALIGNMENT_GAP-ASSEMBLY_GAP	pirc_14:29816221-29816886:1	gaps	error
picr_14:29816186-29900914	MATCH	pirc_14:29816587-29901314:1:100.00	OK	OK
picr_14:29900614-29901634	ALIGNMENT_GAP-ASSEMBLY_GAP	pirc_14:29901015-29902034:1	gaps	gaps
picr_14:29901334-30234529	MATCH	pirc_14:29901735-30234929:1:100.00	OK	OK
picr_140:0-1195720	MATCH	pirc_141:1-1195720:1:100.00	OK	OK
picr_140:1195420-1196232	ALIGNMENT_GAP-ASSEMBLY_GAP	pirc_141:1195421-1196232:1	gaps	gaps
picr_140:1195932-1197486	MATCH	pirc_141:1195933-1197486:1:100.00	OK	OK
picr_140:1197186-1198036	ALIGNMENT_GAP-ASSEMBLY_GAP	pirc_141:1197187-1198036:1	gaps	gaps
picr_140:1197736-1760301	MATCH	pirc_141:1197737-1760301:1:100.00	OK	OK
picr_140:1760001-1760758	ALIGNMENT_GAP-ASSEMBLY_GAP	pirc_141:1760002-1760758:1	gaps	gaps
picr_140:1760458-2338797	MATCH	pirc_141:1760459-2338797:1:100.00	OK	OK
picr_140:2338497-2339226	ALIGNMENT_GAP-ASSEMBLY_GAP	pirc_141:2338498-2339226:1	gaps	gaps
picr_140:2338926-2858512	MATCH	pirc_141:2338927-2858512:1:100.00	OK	OK
picr_140:2587444-2588074	ASSEMBLY_GAP	pirc_141:2587445-2588074:1	gaps	gaps
picr_140:2858212-2860382	ALIGNMENT_GAP-ASSEMBLY_GAP	pirc_141:2858213-2860382:1	gaps	gaps
picr_140:2860082-3009505	MATCH	pirc_141:2860083-3009505:1:100.00	OK	OK
picr_1400:0-23262	MATCH	pirc_1416:1-23262:1:100.00	OK	OK
picr_1401:0-301	BRK	pirc_1395:8511-8810:1	OK	error
picr_1401:1-15243	MATCH	pirc_1395:8511-23745:1:99.89	OK	OK
picr_1401:14067-23262	BRK-DUP	pirc_1395:22578-NO MATCH:1	error	no-region
picr_1402:0-23236	MATCH	pirc_1417:1-23236:1:100.00	OK	OK
picr_1403:0-23225	MATCH	pirc_1418:1-23225:1:100.00	OK	OK
picr_1404:0-23209	MATCH	pirc_1419:1-23209:1:100.00	OK	OK
picr_1405:0-23172	MATCH	pirc_1420:1-23172:1:100.00	OK	OK
picr_1406:0-23156	MATCH	pirc_1421:1-23156:1:100.00	OK	OK
picr_1407:0-23147	MATCH	pirc_1422:1-23147:1:100.00	OK	OK
picr_1408:0-23142	MATCH	pirc_1423:1-23142:1:100.00	OK	OK
[truncated: 7,352 more rows]
